# Supplementary material for: LRPPRC and SLIRP synergize to maintain sufficient and orderly mammalian mitochondrial translation
Source: Nucleic Acids Res. 2024 Aug 1;52(18):11266–82. doi: 10.1093/nar/gkae662 (PMC11472161; doi:10.1093/nar/gkae662)
Supplement: gkae662_Supplemental_Files [file gkae662_supplemental_files.zip]

Archive with 2 entries (2 files):
- Supplementary_data 2.pdf
- Supplementary_Tables_S1_S2.xlsx
