# Supplementary material for: LRPPRC and SLIRP synergize to maintain sufficient and orderly mammalian mitochondrial translation
Source: Nucleic Acids Res. 2024 Aug 1;52(18):11266–82. doi: 10.1093/nar/gkae662 (PMC11472161; doi:10.1093/nar/gkae662)
Supplement: gkae662_Supplemental_Files [file gkae662_supplemental_files.zip › Supplementary_Tables_S1_S2.xlsx]

## Sheet: S1Mitos_Heart
Supplementary table S1. Proteomic identification of isolated mitochondria samples and immunoprecipitated mitoribosome samples from heart and liver.
Protein.IDs	Majority.protein.IDs	Fasta.headers	gene	mitochondrial	Pvalue	AdjPVal	log2FoldChange	featureAvg	slirp1_Tr_1	slirp2_Tr_1	slirp3_Tr_1	slirp4_Tr_1	slirp5_Tr_1	slirp6_Tr_1	slirp7_Tr_1	slirp8_Tr_1	slirp9_Tr_1	slirp10_Tr_1
sp|A2AIL4|NDUF6_MOUSE	sp|A2AIL4|NDUF6_MOUSE	sp|A2AIL4|NDUF6_MOUSE NADH dehydrogenase (ubiquinone) complex I, assembly factor 6 OS=Mus musculus OX=10090 GN=Ndufaf6 PE=1 SV=1	Ndufaf6	TRUE	0.293318	0.661335	0.3721	23.0022	23.1059	23.7155	23.7298	23.8412	22.3628	23.1161	21.727	22.6729	22.2094	23.5415
sp|A2ALU4|SHRM2_MOUSE;tr|A7TU71|A7TU71_MOUSE	sp|A2ALU4|SHRM2_MOUSE;tr|A7TU71|A7TU71_MOUSE	sp|A2ALU4|SHRM2_MOUSE Protein Shroom2 OS=Mus musculus OX=10090 GN=Shroom2 PE=1 SV=1;tr|A7TU71|A7TU71_MOUSE Protein Shroom2 OS=Mus musculus OX=10090 GN=Shroom2 PE=1 SV=1	Shroom2	FALSE	NA	NA	NA	NA	NA	NA	NA	NA	23.3154	NA	NA	NA	NA	NA
sp|A2AMM0|CAVN4_MOUSE	sp|A2AMM0|CAVN4_MOUSE	sp|A2AMM0|CAVN4_MOUSE Caveolae-associated protein 4 OS=Mus musculus OX=10090 GN=Cavin4 PE=1 SV=1	Cavin4	FALSE	NA	NA	NA	NA	NA	NA	NA	NA	NA	NA	NA	21.4398	NA	NA
sp|A2AMZ4|NDUF8_MOUSE;tr|A0A087WQY7|A0A087WQY7_MOUSE	sp|A2AMZ4|NDUF8_MOUSE;tr|A0A087WQY7|A0A087WQY7_MOUSE	sp|A2AMZ4|NDUF8_MOUSE NADH dehydrogenase [ubiquinone] 1 alpha subcomplex assembly factor 8 OS=Mus musculus OX=10090 GN=Ndufaf8 PE=1 SV=1;tr|A0A087WQY7|A0A087WQY7_MOUSE NADH dehydrogenase [ubiquinone] 1 alpha subcomplex assembly factor 8 OS=Mus musculus OX=	Ndufaf8	TRUE	NA	NA	NA	NA	20.4902	NA	NA	21.0073	21.1169	20.7771	NA	22.0964	NA	20.2601
sp|A2APY7|NDUF5_MOUSE	sp|A2APY7|NDUF5_MOUSE	sp|A2APY7|NDUF5_MOUSE Arginine-hydroxylase NDUFAF5, mitochondrial OS=Mus musculus OX=10090 GN=Ndufaf5 PE=1 SV=1	Ndufaf5	TRUE	NA	NA	NA	NA	21.5224	21.4176	21.0153	20.5024	22.2995	21.9408	22.0646	NA	NA	19.9416
tr|A0A5K1VVQ1|A0A5K1VVQ1_MOUSE;tr|E9Q8N1|E9Q8N1_MOUSE;tr|E9Q8K5|E9Q8K5_MOUSE;sp|A2ASS6|TITIN_MOUSE;tr|A0A5K1VVQ9|A0A5K1VVQ9_MOUSE;tr|Q8BUJ6|Q8BUJ6_MOUSE	tr|A0A5K1VVQ1|A0A5K1VVQ1_MOUSE;tr|E9Q8N1|E9Q8N1_MOUSE;tr|E9Q8K5|E9Q8K5_MOUSE;sp|A2ASS6|TITIN_MOUSE;tr|A0A5K1VVQ9|A0A5K1VVQ9_MOUSE;tr|Q8BUJ6|Q8BUJ6_MOUSE	tr|A0A5K1VVQ1|A0A5K1VVQ1_MOUSE Titin OS=Mus musculus OX=10090 GN=Ttn PE=1 SV=1;tr|E9Q8N1|E9Q8N1_MOUSE Titin OS=Mus musculus OX=10090 GN=Ttn PE=1 SV=1;tr|E9Q8K5|E9Q8K5_MOUSE Titin OS=Mus musculus OX=10090 GN=Ttn PE=1 SV=1;sp|A2ASS6|TITIN_MOUSE Titin OS=Mus	Ttn	FALSE	NA	NA	NA	NA	NA	NA	NA	NA	NA	NA	20.7727	21.7934	NA	NA
tr|Z4YKM2|Z4YKM2_MOUSE;tr|B2RWE3|B2RWE3_MOUSE;sp|B1AR13|CISD3_MOUSE	tr|Z4YKM2|Z4YKM2_MOUSE;tr|B2RWE3|B2RWE3_MOUSE;sp|B1AR13|CISD3_MOUSE	tr|Z4YKM2|Z4YKM2_MOUSE CDGSH iron-sulfur domain-containing protein 3, mitochondrial OS=Mus musculus OX=10090 GN=Cisd3 PE=1 SV=1;tr|B2RWE3|B2RWE3_MOUSE CDGSH iron sulfur domain 3 OS=Mus musculus OX=10090 GN=Cisd3 PE=1 SV=1;sp|B1AR13|CISD3_MOUSE CDGSH iron-s	Cisd3	TRUE	0.160463	0.548435	-0.343188	27.251	27.1799	26.916	27.3598	27.8425	27.3518	26.858	27.0495	27.535	27.6863	26.7308
sp|B1AXP6|TOM5_MOUSE	sp|B1AXP6|TOM5_MOUSE	sp|B1AXP6|TOM5_MOUSE Mitochondrial import receptor subunit TOM5 homolog OS=Mus musculus OX=10090 GN=Tomm5 PE=3 SV=1	Tomm5	TRUE	0.414862	0.713694	-0.213533	25.3023	25.9965	24.845	25.3021	25.6941	25.272	24.9743	25.1673	24.8716	25.6032	25.297
tr|F6WM66|F6WM66_MOUSE;tr|E9Q1S5|E9Q1S5_MOUSE;sp|B2RQR8|ECE2_MOUSE;sp|P0DPD9|EFCE2_MOUSE	tr|F6WM66|F6WM66_MOUSE;tr|E9Q1S5|E9Q1S5_MOUSE;sp|B2RQR8|ECE2_MOUSE;sp|P0DPD9|EFCE2_MOUSE	tr|F6WM66|F6WM66_MOUSE Endothelin-converting enzyme 2 (Fragment) OS=Mus musculus OX=10090 GN=Ece2 PE=4 SV=1;tr|E9Q1S5|E9Q1S5_MOUSE Endothelin-converting enzyme 2 OS=Mus musculus OX=10090 GN=Ece2 PE=1 SV=1;sp|B2RQR8|ECE2_MOUSE Endothelin-converting enzyme 2	Ece2	FALSE	NA	NA	NA	NA	22.021	NA	21.1042	21.4434	21.1789	21.4424	NA	20.4585	NA	22.2268
sp|B7ZMP1|XPP3_MOUSE	sp|B7ZMP1|XPP3_MOUSE	sp|B7ZMP1|XPP3_MOUSE Xaa-Pro aminopeptidase 3 OS=Mus musculus OX=10090 GN=Xpnpep3 PE=1 SV=1	Xpnpep3	TRUE	NA	NA	NA	NA	NA	NA	21.8695	21.4141	21.2826	20.8614	NA	NA	NA	NA
sp|C0HKE4|H2A1E_MOUSE;sp|C0HKE2|H2A1C_MOUSE;sp|C0HKE8|H2A1O_MOUSE;sp|Q8CGP5|H2A1F_MOUSE;sp|C0HKE6|H2A1I_MOUSE;sp|C0HKE5|H2A1G_MOUSE;sp|Q8CGP7|H2A1K_MOUSE;sp|C0HKE3|H2A1D_MOUSE;sp|C0HKE7|H2A1N_MOUSE;sp|Q8BFU2|H2A3_MOUSE;sp|Q8R1M2|H2AJ_MOUSE;tr|Q8CGP4|Q8CGP4_MOUSE;sp|Q8CGP6|H2A1H_MOUSE;sp|C0HKE1|H2A1B_MOUSE;tr|A0A0N4SV66|A0A0N4SV66_MOUSE;sp|C0HKE9|H2A1P_MOUSE;sp|Q64522|H2A2B_MOUSE;tr|G3UWL7|G3UWL7_…	sp|C0HKE4|H2A1E_MOUSE;sp|C0HKE2|H2A1C_MOUSE;sp|C0HKE8|H2A1O_MOUSE;sp|Q8CGP5|H2A1F_MOUSE;sp|C0HKE6|H2A1I_MOUSE;sp|C0HKE5|H2A1G_MOUSE;sp|Q8CGP7|H2A1K_MOUSE;sp|C0HKE3|H2A1D_MOUSE;sp|C0HKE7|H2A1N_MOUSE;sp|Q8BFU2|H2A3_MOUSE;sp|Q8R1M2|H2AJ_MOUSE;tr|Q8CGP4|Q8CGP4_MOUSE;sp|Q8CGP6|H2A1H_MOUSE;sp|C0HKE1|H2A1B_MOUSE;tr|A0A0N4SV66|A0A0N4SV66_MOUSE;sp|C0HKE9|H2A1P_MOUSE	sp|C0HKE4|H2A1E_MOUSE Histone H2A type 1-E OS=Mus musculus OX=10090 GN=H2ac8 PE=1 SV=1;sp|C0HKE2|H2A1C_MOUSE Histone H2A type 1-C OS=Mus musculus OX=10090 GN=H2ac6 PE=1 SV=1;sp|C0HKE8|H2A1O_MOUSE Histone H2A type 1-O OS=Mus musculus OX=10090 GN=Hist1h2ao P	H2ac8	FALSE	0.0785256	0.433681	-0.75708	23.7316	23.1378	21.7692	22.6406	22.8458	23.7883	24.1566	25.193	26.814	24.1702	22.8009
sp|D3Z7Q2|SIM20_MOUSE	sp|D3Z7Q2|SIM20_MOUSE	sp|D3Z7Q2|SIM20_MOUSE Small integral membrane protein 20 OS=Mus musculus OX=10090 GN=Smim20 PE=1 SV=1	Smim20	TRUE	0.125799	0.518671	0.453009	24.514	24.6206	25.2175	25.4121	25.4754	24.043	24.3334	23.5446	23.7306	23.6314	25.1318
sp|E9PV24|FIBA_MOUSE	sp|E9PV24|FIBA_MOUSE	sp|E9PV24|FIBA_MOUSE Fibrinogen alpha chain OS=Mus musculus OX=10090 GN=Fga PE=1 SV=1	Fga	FALSE	0.320275	0.670446	-0.698247	21.1228	20.8548	20.2864	19.5683	20.7	20.8773	20.5379	20.7358	24.3903	21.6689	21.6084
tr|K3W4M2|K3W4M2_MOUSE;sp|E9PZQ0|RYR1_MOUSE;tr|A0A1L1SQG7|A0A1L1SQG7_MOUSE	tr|K3W4M2|K3W4M2_MOUSE;sp|E9PZQ0|RYR1_MOUSE;tr|A0A1L1SQG7|A0A1L1SQG7_MOUSE	tr|K3W4M2|K3W4M2_MOUSE Ryanodine receptor 1 OS=Mus musculus OX=10090 GN=Ryr1 PE=1 SV=1;sp|E9PZQ0|RYR1_MOUSE Ryanodine receptor 1 OS=Mus musculus OX=10090 GN=Ryr1 PE=1 SV=1;tr|A0A1L1SQG7|A0A1L1SQG7_MOUSE Ryanodine receptor 1 OS=Mus musculus OX=10090 GN=Ryr1	Ryr1	FALSE	NA	NA	NA	NA	NA	22.4581	NA	NA	NA	22.0335	NA	23.1827	NA	22.9318
tr|F6U7V1|F6U7V1_MOUSE;sp|E9Q401|RYR2_MOUSE;tr|Q80ZZ5|Q80ZZ5_MOUSE;tr|A0A1Y7VJP1|A0A1Y7VJP1_MOUSE	tr|F6U7V1|F6U7V1_MOUSE;sp|E9Q401|RYR2_MOUSE	tr|F6U7V1|F6U7V1_MOUSE Ryanodine receptor 2 OS=Mus musculus OX=10090 GN=Ryr2 PE=1 SV=1;sp|E9Q401|RYR2_MOUSE Ryanodine receptor 2 OS=Mus musculus OX=10090 GN=Ryr2 PE=1 SV=1	Ryr2	FALSE	NA	NA	NA	NA	NA	NA	NA	NA	21.0818	NA	19.6551	NA	NA	21.0938
sp|O08528|HXK2_MOUSE;tr|E9Q5B5|E9Q5B5_MOUSE;tr|E9Q9M6|E9Q9M6_MOUSE;tr|E9Q3Z4|E9Q3Z4_MOUSE;tr|E9Q8S8|E9Q8S8_MOUSE;sp|Q3TRM8|HXK3_MOUSE	sp|O08528|HXK2_MOUSE;tr|E9Q5B5|E9Q5B5_MOUSE	sp|O08528|HXK2_MOUSE Hexokinase-2 OS=Mus musculus OX=10090 GN=Hk2 PE=1 SV=1;tr|E9Q5B5|E9Q5B5_MOUSE Hexokinase OS=Mus musculus OX=10090 GN=Hk2 PE=1 SV=1	Hk2	FALSE	0.828211	0.935308	-0.097718	25.5659	26.4055	24.9132	26.2198	26.1979	24.0899	25.2722	23.6349	24.6784	26.6801	27.5671
sp|O08553|DPYL2_MOUSE	sp|O08553|DPYL2_MOUSE	sp|O08553|DPYL2_MOUSE Dihydropyrimidinase-related protein 2 OS=Mus musculus OX=10090 GN=Dpysl2 PE=1 SV=2	Dpysl2	FALSE	NA	NA	NA	NA	NA	NA	23.6193	21.2806	NA	NA	22.5793	23.9794	NA	22.2632
sp|O08599|STXB1_MOUSE;tr|A0A140LHJ4|A0A140LHJ4_MOUSE	sp|O08599|STXB1_MOUSE;tr|A0A140LHJ4|A0A140LHJ4_MOUSE	sp|O08599|STXB1_MOUSE Syntaxin-binding protein 1 OS=Mus musculus OX=10090 GN=Stxbp1 PE=1 SV=2;tr|A0A140LHJ4|A0A140LHJ4_MOUSE Syntaxin-binding protein 1 (Fragment) OS=Mus musculus OX=10090 GN=Stxbp1 PE=1 SV=2	Stxbp1	FALSE	NA	NA	NA	NA	NA	NA	24.6391	23.7692	NA	NA	NA	NA	NA	NA
sp|O08600|NUCG_MOUSE	sp|O08600|NUCG_MOUSE	sp|O08600|NUCG_MOUSE Endonuclease G, mitochondrial OS=Mus musculus OX=10090 GN=Endog PE=1 SV=1	Endog	TRUE	0.870068	0.946894	0.0383222	26.8689	26.5218	27.3691	26.5271	26.4644	26.8429	26.9224	26.465	26.4213	27.9358	27.2195
sp|O08715|AKAP1_MOUSE	sp|O08715|AKAP1_MOUSE	sp|O08715|AKAP1_MOUSE A-kinase anchor protein 1, mitochondrial OS=Mus musculus OX=10090 GN=Akap1 PE=1 SV=4	Akap1	TRUE	NA	NA	NA	NA	NA	20.7535	22.4831	NA	20.6795	22.6349	21.0652	21.7315	23.5704	21.9834
sp|O08749|DLDH_MOUSE	sp|O08749|DLDH_MOUSE	sp|O08749|DLDH_MOUSE Dihydrolipoyl dehydrogenase, mitochondrial OS=Mus musculus OX=10090 GN=Dld PE=1 SV=2	Dld	TRUE	0.418279	0.713694	0.110556	31.4784	31.153	31.4395	31.1388	31.353	31.463	31.5517	31.7432	31.9809	31.3797	31.5807
sp|O09111|NDUBB_MOUSE	sp|O09111|NDUBB_MOUSE	sp|O09111|NDUBB_MOUSE NADH dehydrogenase [ubiquinone] 1 beta subcomplex subunit 11, mitochondrial OS=Mus musculus OX=10090 GN=Ndufb11 PE=1 SV=2	Ndufb11	TRUE	0.00882247	0.137813	-0.496117	28.9677	29.6002	29.2051	29.6074	28.7834	29.3971	28.7573	28.0772	28.3931	29.0811	28.7754
tr|Q9CQM8|Q9CQM8_MOUSE;sp|O09167|RL21_MOUSE	tr|Q9CQM8|Q9CQM8_MOUSE;sp|O09167|RL21_MOUSE	tr|Q9CQM8|Q9CQM8_MOUSE 60S ribosomal protein L21 OS=Mus musculus OX=10090 GN=Rpl21 PE=1 SV=1;sp|O09167|RL21_MOUSE 60S ribosomal protein L21 OS=Mus musculus OX=10090 GN=Rpl21 PE=1 SV=3	Rpl21	FALSE	NA	NA	NA	NA	NA	NA	NA	NA	NA	22.517	21.3617	21.3737	22.6838	23.1121
sp|O09174|AMACR_MOUSE	sp|O09174|AMACR_MOUSE	sp|O09174|AMACR_MOUSE Alpha-methylacyl-CoA racemase OS=Mus musculus OX=10090 GN=Amacr PE=1 SV=4	Amacr	TRUE	NA	NA	NA	NA	21.792	21.6591	21.8154	21.8065	22.2642	22.3718	23.0302	20.5498	NA	21.9311
sp|O35129|PHB2_MOUSE;tr|F6QPR1|F6QPR1_MOUSE;tr|F6Q8V7|F6Q8V7_MOUSE	sp|O35129|PHB2_MOUSE;tr|F6QPR1|F6QPR1_MOUSE	sp|O35129|PHB2_MOUSE Prohibitin-2 OS=Mus musculus OX=10090 GN=Phb2 PE=1 SV=1;tr|F6QPR1|F6QPR1_MOUSE Prohibitin (Fragment) OS=Mus musculus OX=10090 GN=Phb2 PE=1 SV=1	Phb2	TRUE	0.0411953	0.302089	0.271484	31.2409	31.282	31.5496	31.1369	31.345	31.2488	31.4726	31.1063	30.797	31.0611	31.4097
sp|O35435|PYRD_MOUSE;tr|E9Q1V3|E9Q1V3_MOUSE;tr|F6TCT7|F6TCT7_MOUSE;tr|D3YZY5|D3YZY5_MOUSE	sp|O35435|PYRD_MOUSE;tr|E9Q1V3|E9Q1V3_MOUSE	sp|O35435|PYRD_MOUSE Dihydroorotate dehydrogenase (quinone), mitochondrial OS=Mus musculus OX=10090 GN=Dhodh PE=1 SV=2;tr|E9Q1V3|E9Q1V3_MOUSE Dihydroorotate dehydrogenase (quinone), mitochondrial OS=Mus musculus OX=10090 GN=Dhodh PE=1 SV=1	Dhodh	TRUE	0.341847	0.682188	0.230732	26.695	27.4635	26.9762	26.9059	26.9762	26.4845	26.6832	26.6153	25.5617	26.4823	26.8007
sp|O35459|ECH1_MOUSE;tr|F7B227|F7B227_MOUSE	sp|O35459|ECH1_MOUSE;tr|F7B227|F7B227_MOUSE	sp|O35459|ECH1_MOUSE Delta(3,5)-Delta(2,4)-dienoyl-CoA isomerase, mitochondrial OS=Mus musculus OX=10090 GN=Ech1 PE=1 SV=1;tr|F7B227|F7B227_MOUSE Delta(3,5)-Delta(2,4)-dienoyl-CoA isomerase, mitochondrial (Fragment) OS=Mus musculus OX=10090 GN=Ech1 PE=1 SV	Ech1	TRUE	0.487954	0.764855	0.115229	28.5637	27.3366	28.0036	27.9154	27.8616	28.617	28.7359	29.8193	29.991	28.6705	28.6863
sp|O35465|FKBP8_MOUSE;tr|F6WP10|F6WP10_MOUSE	sp|O35465|FKBP8_MOUSE	sp|O35465|FKBP8_MOUSE Peptidyl-prolyl cis-trans isomerase FKBP8 OS=Mus musculus OX=10090 GN=Fkbp8 PE=1 SV=2	Fkbp8	TRUE	NA	NA	NA	NA	22.2433	22.7581	21.7357	21.1797	22.463	22.7986	21.6918	NA	21.7762	22.4725
sp|O35683|NDUA1_MOUSE	sp|O35683|NDUA1_MOUSE	sp|O35683|NDUA1_MOUSE NADH dehydrogenase [ubiquinone] 1 alpha subcomplex subunit 1 OS=Mus musculus OX=10090 GN=Ndufa1 PE=1 SV=1	Ndufa1	TRUE	0.0658638	0.419447	-0.913309	27.7569	27.5604	25.8835	26.9987	28.0051	28.0801	26.8281	27.984	29.023	29.4058	27.8007
tr|O88374|O88374_MOUSE;tr|A0A1B0GX27|A0A1B0GX27_MOUSE;sp|O35855|BCAT2_MOUSE;tr|A0A1B0GST1|A0A1B0GST1_MOUSE	tr|O88374|O88374_MOUSE;tr|A0A1B0GX27|A0A1B0GX27_MOUSE;sp|O35855|BCAT2_MOUSE	tr|O88374|O88374_MOUSE Branched-chain-amino-acid aminotransferase OS=Mus musculus OX=10090 GN=Bcat2 PE=1 SV=1;tr|A0A1B0GX27|A0A1B0GX27_MOUSE Branched-chain-amino-acid aminotransferase OS=Mus musculus OX=10090 GN=Bcat2 PE=1 SV=1;sp|O35855|BCAT2_MOUSE Branch	Bcat2	TRUE	0.0599463	0.387938	-0.286234	24.2006	23.638	23.27	23.9486	23.6115	24.9097	24.5118	25.6237	25.5672	23.655	23.2705
sp|O35857|TIM44_MOUSE	sp|O35857|TIM44_MOUSE	sp|O35857|TIM44_MOUSE Mitochondrial import inner membrane translocase subunit TIM44 OS=Mus musculus OX=10090 GN=Timm44 PE=1 SV=2	Timm44	TRUE	0.209763	0.601716	0.268729	26.2729	26.4656	26.254	27.1381	26.9706	25.9464	26.7715	26.0522	25.6948	25.4481	25.9882
sp|O35972|RM23_MOUSE;tr|A0A1B0GSZ9|A0A1B0GSZ9_MOUSE;tr|A0A1B0GQZ1|A0A1B0GQZ1_MOUSE	sp|O35972|RM23_MOUSE;tr|A0A1B0GSZ9|A0A1B0GSZ9_MOUSE;tr|A0A1B0GQZ1|A0A1B0GQZ1_MOUSE	sp|O35972|RM23_MOUSE 39S ribosomal protein L23, mitochondrial OS=Mus musculus OX=10090 GN=Mrpl23 PE=1 SV=1;tr|A0A1B0GSZ9|A0A1B0GSZ9_MOUSE 39S ribosomal protein L23, mitochondrial OS=Mus musculus OX=10090 GN=Mrpl23 PE=1 SV=1;tr|A0A1B0GQZ1|A0A1B0GQZ1_MOUSE 3	Mrpl23	TRUE	0.154291	0.542386	0.386347	25.3261	24.3231	25.511	24.1035	24.9454	24.9789	25.129	25.9466	26.0936	26.1657	26.0645
sp|O54724|CAVN1_MOUSE	sp|O54724|CAVN1_MOUSE	sp|O54724|CAVN1_MOUSE Caveolae-associated protein 1 OS=Mus musculus OX=10090 GN=Cavin1 PE=1 SV=1	Cavin1	FALSE	NA	NA	NA	NA	NA	NA	NA	NA	NA	NA	NA	23.6106	NA	NA
sp|O55028|BCKD_MOUSE;tr|A0A0U1RNL7|A0A0U1RNL7_MOUSE;tr|A0A0U1RPT4|A0A0U1RPT4_MOUSE;tr|D3Z7R0|D3Z7R0_MOUSE;tr|A0A0U1RQ97|A0A0U1RQ97_MOUSE;tr|A0A0U1RQ50|A0A0U1RQ50_MOUSE	sp|O55028|BCKD_MOUSE;tr|A0A0U1RNL7|A0A0U1RNL7_MOUSE;tr|A0A0U1RPT4|A0A0U1RPT4_MOUSE;tr|D3Z7R0|D3Z7R0_MOUSE;tr|A0A0U1RQ97|A0A0U1RQ97_MOUSE	sp|O55028|BCKD_MOUSE [3-methyl-2-oxobutanoate dehydrogenase [lipoamide]] kinase, mitochondrial OS=Mus musculus OX=10090 GN=Bckdk PE=1 SV=1;tr|A0A0U1RNL7|A0A0U1RNL7_MOUSE Protein-serine/threonine kinase OS=Mus musculus OX=10090 GN=Bckdk PE=1 SV=1;tr|A0A0U1R	Bckdk	TRUE	NA	NA	NA	NA	23.4101	NA	24.1385	24.167	23.3842	21.1433	23.4387	NA	NA	24.7149
sp|O55143|AT2A2_MOUSE;sp|Q8R429|AT2A1_MOUSE;tr|B1ATS4|B1ATS4_MOUSE;sp|Q64518|AT2A3_MOUSE;tr|B1ATS5|B1ATS5_MOUSE;tr|E9Q559|E9Q559_MOUSE	sp|O55143|AT2A2_MOUSE	sp|O55143|AT2A2_MOUSE Sarcoplasmic/endoplasmic reticulum calcium ATPase 2 OS=Mus musculus OX=10090 GN=Atp2a2 PE=1 SV=2	Atp2a2	FALSE	0.624921	0.842527	-0.281953	26.5983	24.6248	26.2728	26.6956	24.2483	27.5048	27.2162	26.2455	26.9348	27.9366	28.3041
sp|O70250|PGAM2_MOUSE;sp|Q9DBJ1|PGAM1_MOUSE	sp|O70250|PGAM2_MOUSE	sp|O70250|PGAM2_MOUSE Phosphoglycerate mutase 2 OS=Mus musculus OX=10090 GN=Pgam2 PE=1 SV=3	Pgam2	FALSE	NA	NA	NA	NA	NA	NA	22.1812	22.1239	20.3256	21.5162	NA	23.3405	NA	NA
tr|S4R1E5|S4R1E5_MOUSE;sp|O70325|GPX4_MOUSE	tr|S4R1E5|S4R1E5_MOUSE;sp|O70325|GPX4_MOUSE	tr|S4R1E5|S4R1E5_MOUSE Glutathione peroxidase OS=Mus musculus OX=10090 GN=Gpx4 PE=1 SV=1;sp|O70325|GPX4_MOUSE Phospholipid hydroperoxide glutathione peroxidase OS=Mus musculus OX=10090 GN=Gpx4 PE=1 SV=4	Gpx4	TRUE	0.14987	0.541566	-0.203185	25.2312	26.0026	25.4749	25.8932	25.8397	24.8062	24.6178	24.3021	24.4449	25.5169	25.4132
sp|O70372|TERT_MOUSE	sp|O70372|TERT_MOUSE	sp|O70372|TERT_MOUSE Telomerase reverse transcriptase OS=Mus musculus OX=10090 GN=Tert PE=1 SV=1	Tert	FALSE	NA	NA	NA	NA	NA	NA	NA	22.3039	NA	NA	NA	NA	NA	NA
sp|O70622|RTN2_MOUSE	sp|O70622|RTN2_MOUSE	sp|O70622|RTN2_MOUSE Reticulon-2 OS=Mus musculus OX=10090 GN=Rtn2 PE=1 SV=1	Rtn2	FALSE	NA	NA	NA	NA	NA	NA	20.93	NA	21.7861	21.2244	20.8881	21.0374	NA	21.561
sp|O88441|MTX2_MOUSE	sp|O88441|MTX2_MOUSE	sp|O88441|MTX2_MOUSE Metaxin-2 OS=Mus musculus OX=10090 GN=Mtx2 PE=1 SV=1	Mtx2	TRUE	0.41386	0.713694	0.13406	26.0319	26.6836	26.9803	26.1225	25.9063	25.982	26.4929	25.4888	25.656	25.3804	25.6266
sp|O88492|PLIN4_MOUSE;tr|A0A571BEC9|A0A571BEC9_MOUSE	sp|O88492|PLIN4_MOUSE;tr|A0A571BEC9|A0A571BEC9_MOUSE	sp|O88492|PLIN4_MOUSE Perilipin-4 OS=Mus musculus OX=10090 GN=Plin4 PE=1 SV=2;tr|A0A571BEC9|A0A571BEC9_MOUSE Perilipin-4 OS=Mus musculus OX=10090 GN=Plin4 PE=1 SV=1	Plin4	FALSE	NA	NA	NA	NA	21.0697	NA	22.8963	21.8034	20.708	20.7687	NA	NA	NA	NA
sp|O88696|CLPP_MOUSE	sp|O88696|CLPP_MOUSE	sp|O88696|CLPP_MOUSE ATP-dependent Clp protease proteolytic subunit, mitochondrial OS=Mus musculus OX=10090 GN=Clpp PE=1 SV=1	Clpp	TRUE	0.682392	0.878841	0.101682	23.6455	22.6812	22.5027	22.9444	23.6781	24.8778	24.3134	24.6834	24.8932	22.577	23.3044
sp|O88935|SYN1_MOUSE	sp|O88935|SYN1_MOUSE	sp|O88935|SYN1_MOUSE Synapsin-1 OS=Mus musculus OX=10090 GN=Syn1 PE=1 SV=2	Syn1	FALSE	NA	NA	NA	NA	NA	NA	24.6927	23.3019	NA	NA	NA	NA	NA	NA
sp|O88967|YMEL1_MOUSE	sp|O88967|YMEL1_MOUSE	sp|O88967|YMEL1_MOUSE ATP-dependent zinc metalloprotease YME1L1 OS=Mus musculus OX=10090 GN=Yme1l1 PE=1 SV=1	Yme1l1	TRUE	0.47053	0.745279	-0.45049	22.6765	22.8105	23.7257	23.3294	20.3991	22.6373	23.6628	21.7333	22.1629	23.5686	22.7353
sp|P00397|COX1_MOUSE	sp|P00397|COX1_MOUSE	sp|P00397|COX1_MOUSE Cytochrome c oxidase subunit 1 OS=Mus musculus OX=10090 GN=Mtco1 PE=1 SV=2	Mtco1	FALSE	NA	NA	NA	NA	NA	21.8703	21.8434	NA	21.8871	21.9769	NA	NA	22.3743	22.2409
sp|P00405|COX2_MOUSE	sp|P00405|COX2_MOUSE	sp|P00405|COX2_MOUSE Cytochrome c oxidase subunit 2 OS=Mus musculus OX=10090 GN=Mtco2 PE=1 SV=1	Mtco2	FALSE	0.862893	0.944264	-0.0586622	30.2789	29.6279	30.5025	30.3976	28.947	30.55	30.5401	30.3619	30.4019	30.5638	30.8963
tr|A0A1L1SUX8|A0A1L1SUX8_MOUSE;sp|P01831|THY1_MOUSE	tr|A0A1L1SUX8|A0A1L1SUX8_MOUSE;sp|P01831|THY1_MOUSE	tr|A0A1L1SUX8|A0A1L1SUX8_MOUSE Thy-1 antigen (Fragment) OS=Mus musculus OX=10090 GN=Thy1 PE=1 SV=1;sp|P01831|THY1_MOUSE Thy-1 membrane glycoprotein OS=Mus musculus OX=10090 GN=Thy1 PE=1 SV=1	Thy1	FALSE	NA	NA	NA	NA	NA	NA	22.5829	NA	NA	NA	NA	NA	NA	NA
tr|E0CZ27|E0CZ27_MOUSE;tr|F8WI35|F8WI35_MOUSE;sp|P84244|H33_MOUSE;sp|P84228|H32_MOUSE;sp|P68433|H31_MOUSE;sp|P02301|H3C_MOUSE;tr|A0A1W2P768|A0A1W2P768_MOUSE;tr|E0CYR7|E0CYR7_MOUSE	tr|E0CZ27|E0CZ27_MOUSE;tr|F8WI35|F8WI35_MOUSE;sp|P84244|H33_MOUSE;sp|P84228|H32_MOUSE;sp|P68433|H31_MOUSE;sp|P02301|H3C_MOUSE;tr|A0A1W2P768|A0A1W2P768_MOUSE	tr|E0CZ27|E0CZ27_MOUSE Histone H3 (Fragment) OS=Mus musculus OX=10090 GN=H3f3a PE=3 SV=1;tr|F8WI35|F8WI35_MOUSE Histone H3 OS=Mus musculus OX=10090 GN=H3f3a PE=1 SV=1;sp|P84244|H33_MOUSE Histone H3.3 OS=Mus musculus OX=10090 GN=H3-3a PE=1 SV=2;sp|P84228|H3	H3f3a	FALSE	NA	NA	NA	NA	NA	22.1799	22.6821	23.0412	22.9439	22.2245	NA	26.5685	NA	23.802
sp|P03893|NU2M_MOUSE	sp|P03893|NU2M_MOUSE	sp|P03893|NU2M_MOUSE NADH-ubiquinone oxidoreductase chain 2 OS=Mus musculus OX=10090 GN=Mtnd2 PE=1 SV=2	Mtnd2	FALSE	NA	NA	NA	NA	NA	NA	27.1817	NA	NA	NA	26.4463	NA	27.8392	NA
sp|P03930|ATP8_MOUSE	sp|P03930|ATP8_MOUSE	sp|P03930|ATP8_MOUSE ATP synthase protein 8 OS=Mus musculus OX=10090 GN=Mtatp8 PE=1 SV=1	Mtatp8	FALSE	0.420609	0.713694	0.0912928	31.0368	31.0847	31.2568	30.9459	31.009	30.8656	31.0045	30.8409	30.8033	31.2561	31.3008
sp|P04117|FABP4_MOUSE	sp|P04117|FABP4_MOUSE	sp|P04117|FABP4_MOUSE Fatty acid-binding protein, adipocyte OS=Mus musculus OX=10090 GN=Fabp4 PE=1 SV=3	Fabp4	FALSE	NA	NA	NA	NA	NA	NA	24.1303	22.6671	23.6672	21.7376	20.0652	24.5865	20.6473	24.4212
sp|P04247|MYG_MOUSE;tr|A0A2R8W6F8|A0A2R8W6F8_MOUSE;tr|A0A2R8VK58|A0A2R8VK58_MOUSE	sp|P04247|MYG_MOUSE;tr|A0A2R8W6F8|A0A2R8W6F8_MOUSE	sp|P04247|MYG_MOUSE Myoglobin OS=Mus musculus OX=10090 GN=Mb PE=1 SV=3;tr|A0A2R8W6F8|A0A2R8W6F8_MOUSE Myoglobin OS=Mus musculus OX=10090 GN=Mb PE=1 SV=1	Mb	FALSE	NA	NA	NA	NA	NA	NA	23.8785	23.0538	22.836	22.659	22.8797	23.572	23.8651	24.186
sp|P04919|B3AT_MOUSE	sp|P04919|B3AT_MOUSE	sp|P04919|B3AT_MOUSE Band 3 anion transport protein OS=Mus musculus OX=10090 GN=Slc4a1 PE=1 SV=1	Slc4a1	FALSE	NA	NA	NA	NA	NA	22.4361	23.5628	21.4414	NA	NA	NA	NA	NA	NA
sp|P05064|ALDOA_MOUSE;tr|A6ZI44|A6ZI44_MOUSE;tr|D3YWI1|D3YWI1_MOUSE;tr|D3Z510|D3Z510_MOUSE;tr|A0A0U1RPN8|A0A0U1RPN8_MOUSE;tr|D3YV98|D3YV98_MOUSE;tr|A0A0U1RPT5|A0A0U1RPT5_MOUSE;tr|Q9CPQ9|Q9CPQ9_MOUSE;tr|A6ZI47|A6ZI47_MOUSE;tr|A6ZI46|A6ZI46_MOUSE;sp|P05063|ALDOC_MOUSE	sp|P05064|ALDOA_MOUSE;tr|A6ZI44|A6ZI44_MOUSE;tr|D3YWI1|D3YWI1_MOUSE;tr|D3Z510|D3Z510_MOUSE;tr|A0A0U1RPN8|A0A0U1RPN8_MOUSE	sp|P05064|ALDOA_MOUSE Fructose-bisphosphate aldolase A OS=Mus musculus OX=10090 GN=Aldoa PE=1 SV=2;tr|A6ZI44|A6ZI44_MOUSE Fructose-bisphosphate aldolase OS=Mus musculus OX=10090 GN=Aldoa PE=1 SV=1;tr|D3YWI1|D3YWI1_MOUSE Fructose-bisphosphate aldolase (Frag	Aldoa	FALSE	0.402389	0.71204	-0.354965	24.5664	24.051	23.5813	25.7273	24.9512	24.1678	23.8065	24.5522	26.0806	23.6927	25.0534
sp|P05125|ANF_MOUSE	sp|P05125|ANF_MOUSE	sp|P05125|ANF_MOUSE Natriuretic peptides A OS=Mus musculus OX=10090 GN=Nppa PE=1 SV=2	Nppa	FALSE	NA	NA	NA	NA	NA	NA	NA	NA	NA	NA	NA	NA	NA	23.5678
sp|P05202|AATM_MOUSE	sp|P05202|AATM_MOUSE	sp|P05202|AATM_MOUSE Aspartate aminotransferase, mitochondrial OS=Mus musculus OX=10090 GN=Got2 PE=1 SV=1	Got2	TRUE	0.269826	0.649226	0.14709	30.2492	29.7283	29.9477	29.8981	30.0619	30.5989	30.6562	30.9987	31.0866	29.5665	29.9492
sp|P68373|TBA1C_MOUSE;sp|P05213|TBA1B_MOUSE;tr|A0A2R8VHF3|A0A2R8VHF3_MOUSE;sp|Q9JJZ2|TBA8_MOUSE	sp|P68373|TBA1C_MOUSE;sp|P05213|TBA1B_MOUSE;tr|A0A2R8VHF3|A0A2R8VHF3_MOUSE;sp|Q9JJZ2|TBA8_MOUSE	sp|P68373|TBA1C_MOUSE Tubulin alpha-1C chain OS=Mus musculus OX=10090 GN=Tuba1c PE=1 SV=1;sp|P05213|TBA1B_MOUSE Tubulin alpha-1B chain OS=Mus musculus OX=10090 GN=Tuba1b PE=1 SV=2;tr|A0A2R8VHF3|A0A2R8VHF3_MOUSE Tubulin alpha chain (Fragment) OS=Mus musculu	Tuba1c	FALSE	NA	NA	NA	NA	NA	NA	23.8364	22.9318	NA	NA	NA	NA	NA	NA
tr|E0CZ30|E0CZ30_MOUSE;sp|P05977|MYL1_MOUSE;tr|E9PWG4|E9PWG4_MOUSE	tr|E0CZ30|E0CZ30_MOUSE;sp|P05977|MYL1_MOUSE;tr|E9PWG4|E9PWG4_MOUSE	tr|E0CZ30|E0CZ30_MOUSE Myosin light chain 1/3, skeletal muscle isoform (Fragment) OS=Mus musculus OX=10090 GN=Myl1 PE=1 SV=1;sp|P05977|MYL1_MOUSE Myosin light chain 1/3, skeletal muscle isoform OS=Mus musculus OX=10090 GN=Myl1 PE=1 SV=2;tr|E9PWG4|E9PWG4_MO	Myl1	FALSE	NA	NA	NA	NA	NA	21.9683	NA	19.4279	NA	NA	NA	NA	NA	NA
tr|A0A0J9YKD4|A0A0J9YKD4_MOUSE;sp|P07310|KCRM_MOUSE	tr|A0A0J9YKD4|A0A0J9YKD4_MOUSE;sp|P07310|KCRM_MOUSE	tr|A0A0J9YKD4|A0A0J9YKD4_MOUSE Creatine kinase OS=Mus musculus OX=10090 GN=Ckm PE=1 SV=1;sp|P07310|KCRM_MOUSE Creatine kinase M-type OS=Mus musculus OX=10090 GN=Ckm PE=1 SV=1	Ckm	FALSE	NA	NA	NA	NA	NA	NA	22.3065	NA	22.7628	NA	NA	20.0491	NA	21.3759
tr|B0V2N8|B0V2N8_MOUSE;tr|B0V2N7|B0V2N7_MOUSE;sp|P07356|ANXA2_MOUSE	tr|B0V2N8|B0V2N8_MOUSE;tr|B0V2N7|B0V2N7_MOUSE;sp|P07356|ANXA2_MOUSE	tr|B0V2N8|B0V2N8_MOUSE Annexin (Fragment) OS=Mus musculus OX=10090 GN=Anxa2 PE=1 SV=1;tr|B0V2N7|B0V2N7_MOUSE Annexin (Fragment) OS=Mus musculus OX=10090 GN=Anxa2 PE=1 SV=1;sp|P07356|ANXA2_MOUSE Annexin A2 OS=Mus musculus OX=10090 GN=Anxa2 PE=1 SV=2	Anxa2	FALSE	NA	NA	NA	NA	NA	NA	NA	NA	NA	NA	21.4402	22.0049	NA	NA
sp|P07724|ALBU_MOUSE	sp|P07724|ALBU_MOUSE	sp|P07724|ALBU_MOUSE Albumin OS=Mus musculus OX=10090 GN=Alb PE=1 SV=3	Alb	FALSE	NA	NA	NA	NA	NA	NA	23.8867	22.7103	23.5931	21.753	22.5578	23.3876	23.4256	24.4703
sp|P08032|SPTA1_MOUSE	sp|P08032|SPTA1_MOUSE	sp|P08032|SPTA1_MOUSE Spectrin alpha chain, erythrocytic 1 OS=Mus musculus OX=10090 GN=Spta1 PE=1 SV=3	Spta1	FALSE	NA	NA	NA	NA	20.2847	NA	21.8516	NA	NA	NA	NA	NA	NA	NA
sp|P08074|CBR2_MOUSE;tr|F6YNX9|F6YNX9_MOUSE	sp|P08074|CBR2_MOUSE	sp|P08074|CBR2_MOUSE Carbonyl reductase [NADPH] 2 OS=Mus musculus OX=10090 GN=Cbr2 PE=1 SV=1	Cbr2	TRUE	NA	NA	NA	NA	NA	NA	NA	NA	20.3659	24.4621	23.886	24.02	24.788	NA
sp|P08113|ENPL_MOUSE;tr|F7C312|F7C312_MOUSE	sp|P08113|ENPL_MOUSE;tr|F7C312|F7C312_MOUSE	sp|P08113|ENPL_MOUSE Endoplasmin OS=Mus musculus OX=10090 GN=Hsp90b1 PE=1 SV=2;tr|F7C312|F7C312_MOUSE Endoplasmin (Fragment) OS=Mus musculus OX=10090 GN=Hsp90b1 PE=1 SV=1	Hsp90b1	FALSE	NA	NA	NA	NA	NA	NA	24.901	NA	NA	24.7259	NA	NA	NA	NA
sp|P08228|SODC_MOUSE	sp|P08228|SODC_MOUSE	sp|P08228|SODC_MOUSE Superoxide dismutase [Cu-Zn] OS=Mus musculus OX=10090 GN=Sod1 PE=1 SV=2	Sod1	TRUE	NA	NA	NA	NA	22.5294	21.5377	NA	22.0172	22.4866	22.637	NA	NA	NA	NA
sp|P08249|MDHM_MOUSE;tr|A0A0G2JF23|A0A0G2JF23_MOUSE;tr|A0A0G2JGY4|A0A0G2JGY4_MOUSE	sp|P08249|MDHM_MOUSE	sp|P08249|MDHM_MOUSE Malate dehydrogenase, mitochondrial OS=Mus musculus OX=10090 GN=Mdh2 PE=1 SV=3	Mdh2	TRUE	0.137884	0.529701	0.198048	33.7028	33.0305	33.3709	33.3613	33.5052	33.682	33.9407	34.2177	34.2502	33.6947	33.9745
tr|A2A6Q8|A2A6Q8_MOUSE;tr|Q9CZ19|Q9CZ19_MOUSE;sp|P09541|MYL4_MOUSE	tr|A2A6Q8|A2A6Q8_MOUSE;tr|Q9CZ19|Q9CZ19_MOUSE;sp|P09541|MYL4_MOUSE	tr|A2A6Q8|A2A6Q8_MOUSE Myosin light chain 4 (Fragment) OS=Mus musculus OX=10090 GN=Myl4 PE=1 SV=8;tr|Q9CZ19|Q9CZ19_MOUSE Myosin light chain 4 OS=Mus musculus OX=10090 GN=Myl4 PE=1 SV=1;sp|P09541|MYL4_MOUSE Myosin light chain 4 OS=Mus musculus OX=10090 GN=M	Myl4	FALSE	NA	NA	NA	NA	NA	NA	NA	NA	21.3094	21.5377	21.5479	23.3515	NA	22.2569
sp|P09542|MYL3_MOUSE;tr|A0A0G2JDW2|A0A0G2JDW2_MOUSE;tr|A0A0G2JDM3|A0A0G2JDM3_MOUSE	sp|P09542|MYL3_MOUSE;tr|A0A0G2JDW2|A0A0G2JDW2_MOUSE;tr|A0A0G2JDM3|A0A0G2JDM3_MOUSE	sp|P09542|MYL3_MOUSE Myosin light chain 3 OS=Mus musculus OX=10090 GN=Myl3 PE=1 SV=4;tr|A0A0G2JDW2|A0A0G2JDW2_MOUSE Myosin light chain 3 (Fragment) OS=Mus musculus OX=10090 GN=Myl3 PE=1 SV=1;tr|A0A0G2JDM3|A0A0G2JDM3_MOUSE Myosin light chain 3 OS=Mus muscul	Myl3	FALSE	0.928325	0.955561	-0.0317216	26.2814	25.3532	24.7846	26.0121	26.8435	26.2564	25.8245	27.4108	28.4133	25.4514	26.4643
sp|P09671|SODM_MOUSE;tr|A0A3B2WBF0|A0A3B2WBF0_MOUSE	sp|P09671|SODM_MOUSE;tr|A0A3B2WBF0|A0A3B2WBF0_MOUSE	sp|P09671|SODM_MOUSE Superoxide dismutase [Mn], mitochondrial OS=Mus musculus OX=10090 GN=Sod2 PE=1 SV=3;tr|A0A3B2WBF0|A0A3B2WBF0_MOUSE Superoxide dismutase OS=Mus musculus OX=10090 GN=Sod2 PE=1 SV=1	Sod2	TRUE	0.798486	0.9251	0.0410363	28.0075	27.8242	27.5003	27.6157	27.5614	28.6369	28.5066	28.9381	28.7069	27.1511	27.6336
sp|P09813|APOA2_MOUSE	sp|P09813|APOA2_MOUSE	sp|P09813|APOA2_MOUSE Apolipoprotein A-II OS=Mus musculus OX=10090 GN=Apoa2 PE=1 SV=2	Apoa2	FALSE	NA	NA	NA	NA	20.27	NA	22.135	24.7098	NA	NA	NA	NA	NA	NA
tr|A0A0A6YVR9|A0A0A6YVR9_MOUSE;sp|P09925|SURF1_MOUSE;tr|V9GXE6|V9GXE6_MOUSE;tr|A0A0A6YVY3|A0A0A6YVY3_MOUSE	tr|A0A0A6YVR9|A0A0A6YVR9_MOUSE;sp|P09925|SURF1_MOUSE;tr|V9GXE6|V9GXE6_MOUSE	tr|A0A0A6YVR9|A0A0A6YVR9_MOUSE SURF1-like protein (Fragment) OS=Mus musculus OX=10090 GN=Surf1 PE=1 SV=1;sp|P09925|SURF1_MOUSE Surfeit locus protein 1 OS=Mus musculus OX=10090 GN=Surf1 PE=1 SV=3;tr|V9GXE6|V9GXE6_MOUSE SURF1-like protein (Fragment) OS=Mus m	Surf1	TRUE	0.965573	0.978534	0.00772246	24.8988	25.6088	25.6889	25.4408	25.3933	24.6182	24.0018	24.5178	24.1793	24.6273	24.9114
tr|A0A0A6YW67|A0A0A6YW67_MOUSE;tr|E9Q9J0|E9Q9J0_MOUSE;sp|P62984|RL40_MOUSE;sp|P62983|RS27A_MOUSE;tr|E9Q4P0|E9Q4P0_MOUSE;tr|E9Q5F6|E9Q5F6_MOUSE;tr|E9QNP0|E9QNP0_MOUSE;tr|Q5SX22|Q5SX22_MOUSE;sp|P0CG49|UBB_MOUSE;sp|P0CG50|UBC_MOUSE	tr|A0A0A6YW67|A0A0A6YW67_MOUSE;tr|E9Q9J0|E9Q9J0_MOUSE;sp|P62984|RL40_MOUSE;sp|P62983|RS27A_MOUSE;tr|E9Q4P0|E9Q4P0_MOUSE;tr|E9Q5F6|E9Q5F6_MOUSE;tr|E9QNP0|E9QNP0_MOUSE;tr|Q5SX22|Q5SX22_MOUSE;sp|P0CG49|UBB_MOUSE;sp|P0CG50|UBC_MOUSE	tr|A0A0A6YW67|A0A0A6YW67_MOUSE Predicted pseudogene 8797 OS=Mus musculus OX=10090 GN=Gm8797 PE=4 SV=1;tr|E9Q9J0|E9Q9J0_MOUSE 60S ribosomal protein L40 (Fragment) OS=Mus musculus OX=10090 GN=Uba52 PE=3 SV=1;sp|P62984|RL40_MOUSE Ubiquitin-60S ribosomal prote	Gm8797	FALSE	NA	NA	NA	NA	NA	NA	20.5641	NA	NA	20.8216	NA	NA	NA	NA
sp|P0DJF2|PT117_MOUSE	sp|P0DJF2|PT117_MOUSE	sp|P0DJF2|PT117_MOUSE Protein PET117 homolog, mitochondrial OS=Mus musculus OX=10090 GN=Pet117 PE=3 SV=1	Pet117	TRUE	0.275997	0.649899	0.281031	23.4717	23.6814	23.6005	23.1251	23.5247	23.0435	24.2476	23.2036	22.982	23.8242	23.4848
sp|P0DN34|NDUB1_MOUSE	sp|P0DN34|NDUB1_MOUSE	sp|P0DN34|NDUB1_MOUSE NADH dehydrogenase [ubiquinone] 1 beta subcomplex subunit 1 OS=Mus musculus OX=10090 GN=Ndufb1 PE=1 SV=1	Ndufb1	FALSE	0.000278156	0.0630023	-1.2902	30.304	31.2701	29.8376	30.8764	29.6269	30.7589	30.072	29.4211	30.7243	31.1156	29.3368
sp|P10126|EF1A1_MOUSE	sp|P10126|EF1A1_MOUSE	sp|P10126|EF1A1_MOUSE Elongation factor 1-alpha 1 OS=Mus musculus OX=10090 GN=Eef1a1 PE=1 SV=3	Eef1a1	FALSE	NA	NA	NA	NA	NA	NA	22.1837	21.4806	NA	NA	NA	22.8307	NA	NA
sp|Q8CGP2|H2B1P_MOUSE;sp|Q8CGP1|H2B1K_MOUSE;sp|Q6ZWY9|H2B1C_MOUSE;sp|Q64525|H2B2B_MOUSE;sp|Q64478|H2B1H_MOUSE;sp|Q64475|H2B1B_MOUSE;sp|P10854|H2B1M_MOUSE;sp|P10853|H2B1F_MOUSE;tr|Q8CBB6|Q8CBB6_MOUSE;sp|Q9D2U9|H2B3A_MOUSE;sp|Q8CGP0|H2B3B_MOUSE;sp|Q64524|H2B2E_MOUSE;sp|P70696|H2B1A_MOUSE	sp|Q8CGP2|H2B1P_MOUSE;sp|Q8CGP1|H2B1K_MOUSE;sp|Q6ZWY9|H2B1C_MOUSE;sp|Q64525|H2B2B_MOUSE;sp|Q64478|H2B1H_MOUSE;sp|Q64475|H2B1B_MOUSE;sp|P10854|H2B1M_MOUSE;sp|P10853|H2B1F_MOUSE;tr|Q8CBB6|Q8CBB6_MOUSE;sp|Q9D2U9|H2B3A_MOUSE;sp|Q8CGP0|H2B3B_MOUSE;sp|Q64524|H2B2E_MOUSE	sp|Q8CGP2|H2B1P_MOUSE Histone H2B type 1-P OS=Mus musculus OX=10090 GN=Hist1h2bp PE=1 SV=3;sp|Q8CGP1|H2B1K_MOUSE Histone H2B type 1-K OS=Mus musculus OX=10090 GN=H2bc12 PE=1 SV=3;sp|Q6ZWY9|H2B1C_MOUSE Histone H2B type 1-C/E/G OS=Mus musculus OX=10090 GN=H2	Hist1h2bp	FALSE	NA	NA	NA	NA	24.859	NA	23.7512	24.9823	20.6281	21.3794	25.3685	27.4428	24.0007	25.5302
sp|P11352|GPX1_MOUSE;tr|A0A0A6YY34|A0A0A6YY34_MOUSE;tr|A0A0A6YVV2|A0A0A6YVV2_MOUSE	sp|P11352|GPX1_MOUSE;tr|A0A0A6YY34|A0A0A6YY34_MOUSE;tr|A0A0A6YVV2|A0A0A6YVV2_MOUSE	sp|P11352|GPX1_MOUSE Glutathione peroxidase 1 OS=Mus musculus OX=10090 GN=Gpx1 PE=1 SV=2;tr|A0A0A6YY34|A0A0A6YY34_MOUSE Glutathione peroxidase OS=Mus musculus OX=10090 GN=Gpx1 PE=1 SV=1;tr|A0A0A6YVV2|A0A0A6YVV2_MOUSE Glutathione peroxidase OS=Mus musculus	Gpx1	TRUE	NA	NA	NA	NA	21.3931	NA	22.1012	22.8254	21.2376	21.2875	23.432	NA	NA	21.1814
sp|P11404|FABPH_MOUSE	sp|P11404|FABPH_MOUSE	sp|P11404|FABPH_MOUSE Fatty acid-binding protein, heart OS=Mus musculus OX=10090 GN=Fabp3 PE=1 SV=5	Fabp3	FALSE	NA	NA	NA	NA	NA	NA	NA	NA	22.6208	22.4651	NA	24.7434	21.3793	24.8656
tr|Q5SVJ0|Q5SVJ0_MOUSE;tr|E9Q1W0|E9Q1W0_MOUSE;tr|Q5SVI1|Q5SVI1_MOUSE;tr|Q68EG2|Q68EG2_MOUSE;sp|P28652|KCC2B_MOUSE;tr|A0A0G2JGS4|A0A0G2JGS4_MOUSE;tr|E9Q1T1|E9Q1T1_MOUSE;tr|Q5SVI2|Q5SVI2_MOUSE;tr|Q5SVI3|Q5SVI3_MOUSE;tr|Q5SVI0|Q5SVI0_MOUSE;tr|Q5SVJ1|Q5SVJ1_MOUSE;sp|Q6PHZ2|KCC2D_MOUSE;tr|F8WIS9|F8WIS9_MOUSE;tr|E9Q1V9|E9Q1V9_MOUSE;tr|Q5SVI9|Q5SVI9_MOUSE;sp|P11798|KCC2A_MOUSE;tr|Q8CCM0|Q8CCM0_MOUSE;tr|…	tr|Q5SVJ0|Q5SVJ0_MOUSE;tr|E9Q1W0|E9Q1W0_MOUSE;tr|Q5SVI1|Q5SVI1_MOUSE;tr|Q68EG2|Q68EG2_MOUSE;sp|P28652|KCC2B_MOUSE;tr|A0A0G2JGS4|A0A0G2JGS4_MOUSE;tr|E9Q1T1|E9Q1T1_MOUSE;tr|Q5SVI2|Q5SVI2_MOUSE;tr|Q5SVI3|Q5SVI3_MOUSE;tr|Q5SVI0|Q5SVI0_MOUSE;tr|Q5SVJ1|Q5SVJ1_MOUSE;sp|Q6PHZ2|KCC2D_MOUSE;tr|F8WIS9|F8WIS9_MOUSE;tr|E9Q1V9|E9Q1V9_MOUSE;tr|Q5SVI9|Q5SVI9_MOUSE;sp|P11798|KCC2A_MOUSE;tr|Q8CCM0|Q8CCM0_MOUSE;tr|…	tr|Q5SVJ0|Q5SVJ0_MOUSE Calcium/calmodulin-dependent protein kinase OS=Mus musculus OX=10090 GN=Camk2b PE=1 SV=1;tr|E9Q1W0|E9Q1W0_MOUSE Calcium/calmodulin-dependent protein kinase OS=Mus musculus OX=10090 GN=Camk2d PE=1 SV=2;tr|Q5SVI1|Q5SVI1_MOUSE Calcium/c	Camk2b	FALSE	NA	NA	NA	NA	NA	NA	22.4803	21.0462	NA	NA	NA	NA	NA	NA
sp|P12787|COX5A_MOUSE	sp|P12787|COX5A_MOUSE	sp|P12787|COX5A_MOUSE Cytochrome c oxidase subunit 5A, mitochondrial OS=Mus musculus OX=10090 GN=Cox5a PE=1 SV=2	Cox5a	TRUE	0.771646	0.912807	0.0381243	34.104	34.1111	34.0407	33.9126	34.2235	33.9153	34.0606	34.2035	34.194	34.2918	34.087
tr|Q920S1|Q920S1_MOUSE;sp|P13366|GRAG_MOUSE	tr|Q920S1|Q920S1_MOUSE;sp|P13366|GRAG_MOUSE	tr|Q920S1|Q920S1_MOUSE Granzyme N OS=Mus musculus OX=10090 GN=Gzmn PE=1 SV=1;sp|P13366|GRAG_MOUSE Granzyme G OS=Mus musculus OX=10090 GN=Gzmg PE=1 SV=1	Gzmn	FALSE	NA	NA	NA	NA	NA	NA	NA	NA	NA	24.3901	NA	NA	NA	NA
sp|P13541|MYH3_MOUSE;tr|B1AR69|B1AR69_MOUSE;tr|M0QWL0|M0QWL0_MOUSE	sp|P13541|MYH3_MOUSE;tr|B1AR69|B1AR69_MOUSE	sp|P13541|MYH3_MOUSE Myosin-3 OS=Mus musculus OX=10090 GN=Myh3 PE=2 SV=2;tr|B1AR69|B1AR69_MOUSE Myosin, heavy polypeptide 13, skeletal muscle OS=Mus musculus OX=10090 GN=Myh13 PE=1 SV=1	Myh3	FALSE	NA	NA	NA	NA	21.4182	NA	NA	NA	NA	NA	NA	26.6262	23.9385	NA
sp|P14115|RL27A_MOUSE	sp|P14115|RL27A_MOUSE	sp|P14115|RL27A_MOUSE 60S ribosomal protein L27a OS=Mus musculus OX=10090 GN=Rpl27a PE=1 SV=5	Rpl27a	FALSE	NA	NA	NA	NA	NA	NA	NA	NA	NA	NA	NA	NA	22.4936	21.5771
sp|P14148|RL7_MOUSE;tr|F6XI62|F6XI62_MOUSE	sp|P14148|RL7_MOUSE;tr|F6XI62|F6XI62_MOUSE	sp|P14148|RL7_MOUSE 60S ribosomal protein L7 OS=Mus musculus OX=10090 GN=Rpl7 PE=1 SV=2;tr|F6XI62|F6XI62_MOUSE 60S ribosomal protein L7 (Fragment) OS=Mus musculus OX=10090 GN=Rpl7 PE=1 SV=1	Rpl7	FALSE	NA	NA	NA	NA	NA	NA	NA	NA	NA	21.0262	NA	NA	NA	22.07
sp|P14152|MDHC_MOUSE;tr|A0A5F8MPN8|A0A5F8MPN8_MOUSE;tr|B1ATQ3|B1ATQ3_MOUSE	sp|P14152|MDHC_MOUSE;tr|A0A5F8MPN8|A0A5F8MPN8_MOUSE	sp|P14152|MDHC_MOUSE Malate dehydrogenase, cytoplasmic OS=Mus musculus OX=10090 GN=Mdh1 PE=1 SV=3;tr|A0A5F8MPN8|A0A5F8MPN8_MOUSE Malate dehydrogenase OS=Mus musculus OX=10090 GN=Mdh1 PE=1 SV=1	Mdh1	FALSE	NA	NA	NA	NA	NA	NA	21.3128	NA	21.4352	NA	NA	NA	NA	23.1371
sp|P14602|HSPB1_MOUSE;tr|D3YZ06|D3YZ06_MOUSE	sp|P14602|HSPB1_MOUSE;tr|D3YZ06|D3YZ06_MOUSE	sp|P14602|HSPB1_MOUSE Heat shock protein beta-1 OS=Mus musculus OX=10090 GN=Hspb1 PE=1 SV=3;tr|D3YZ06|D3YZ06_MOUSE Heat shock protein beta-1 OS=Mus musculus OX=10090 GN=Hspb1 PE=1 SV=1	Hspb1	FALSE	NA	NA	NA	NA	20.3743	NA	23.2981	21.3963	NA	NA	21.092	22.2183	NA	NA
sp|P15089|CBPA3_MOUSE	sp|P15089|CBPA3_MOUSE	sp|P15089|CBPA3_MOUSE Mast cell carboxypeptidase A OS=Mus musculus OX=10090 GN=Cpa3 PE=2 SV=1	Cpa3	FALSE	NA	NA	NA	NA	NA	22.1195	23.2291	22.8947	22.64	21.7519	23.8321	24.1599	NA	NA
sp|P16125|LDHB_MOUSE	sp|P16125|LDHB_MOUSE	sp|P16125|LDHB_MOUSE L-lactate dehydrogenase B chain OS=Mus musculus OX=10090 GN=Ldhb PE=1 SV=2	Ldhb	TRUE	NA	NA	NA	NA	NA	NA	NA	NA	NA	NA	NA	NA	NA	21.1503
sp|P16332|MUTA_MOUSE;tr|A0A3B2WCT0|A0A3B2WCT0_MOUSE	sp|P16332|MUTA_MOUSE	sp|P16332|MUTA_MOUSE Methylmalonyl-CoA mutase, mitochondrial OS=Mus musculus OX=10090 GN=Mmut PE=1 SV=2	Mmut	TRUE	0.243467	0.642103	-0.214929	24.7185	24.4951	23.7597	24.1282	24.3583	25.1276	25.0885	25.3413	25.719	24.6598	24.5074
sp|P16460|ASSY_MOUSE	sp|P16460|ASSY_MOUSE	sp|P16460|ASSY_MOUSE Argininosuccinate synthase OS=Mus musculus OX=10090 GN=Ass1 PE=1 SV=1	Ass1	FALSE	NA	NA	NA	NA	NA	NA	NA	NA	NA	NA	22.2263	NA	NA	NA
tr|A0A1D5RLD8|A0A1D5RLD8_MOUSE;sp|P16858|G3P_MOUSE;tr|S4R1W1|S4R1W1_MOUSE;tr|A0A0A0MQF6|A0A0A0MQF6_MOUSE;tr|S4R257|S4R257_MOUSE;tr|V9GXA7|V9GXA7_MOUSE;tr|S4R1N5|S4R1N5_MOUSE;tr|V9GX06|V9GX06_MOUSE;tr|A0A0R4J0X7|A0A0R4J0X7_MOUSE;tr|S4R2G5|S4R2G5_MOUSE;sp|Q64467|G3PT_MOUSE	tr|A0A1D5RLD8|A0A1D5RLD8_MOUSE;sp|P16858|G3P_MOUSE;tr|S4R1W1|S4R1W1_MOUSE;tr|A0A0A0MQF6|A0A0A0MQF6_MOUSE;tr|S4R257|S4R257_MOUSE	tr|A0A1D5RLD8|A0A1D5RLD8_MOUSE Glyceraldehyde-3-phosphate dehydrogenase OS=Mus musculus OX=10090 GN=Gm10358 PE=1 SV=1;sp|P16858|G3P_MOUSE Glyceraldehyde-3-phosphate dehydrogenase OS=Mus musculus OX=10090 GN=Gapdh PE=1 SV=2;tr|S4R1W1|S4R1W1_MOUSE Glyceralde	Gm10358	FALSE	0.297249	0.664104	-0.682856	25.6767	26.0503	23.012	26.878	25.6918	25.1777	25.4771	24.923	25.7455	26.2391	27.5722
sp|P17665|COX7C_MOUSE;tr|B8JJA9|B8JJA9_MOUSE	sp|P17665|COX7C_MOUSE	sp|P17665|COX7C_MOUSE Cytochrome c oxidase subunit 7C, mitochondrial OS=Mus musculus OX=10090 GN=Cox7c PE=1 SV=1	Cox7c	TRUE	0.221827	0.620294	-0.254676	30.9331	30.3821	30.7086	31.0017	30.6769	31.2034	30.677	30.5187	31.2891	31.426	31.4477
tr|G3UVV4|G3UVV4_MOUSE;sp|P17710|HXK1_MOUSE;tr|D3YYR4|D3YYR4_MOUSE;tr|D3Z365|D3Z365_MOUSE;tr|D3Z105|D3Z105_MOUSE;tr|B4YB29|B4YB29_MOUSE	tr|G3UVV4|G3UVV4_MOUSE;sp|P17710|HXK1_MOUSE	tr|G3UVV4|G3UVV4_MOUSE Hexokinase OS=Mus musculus OX=10090 GN=Hk1 PE=1 SV=1;sp|P17710|HXK1_MOUSE Hexokinase-1 OS=Mus musculus OX=10090 GN=Hk1 PE=1 SV=3	Hk1	FALSE	0.317861	0.669726	0.248442	27.9418	27.6497	26.9724	28.1478	28.3666	28.064	28.4436	27.6685	26.8119	28.4146	28.879
sp|P17742|PPIA_MOUSE;tr|A0A1L1SST0|A0A1L1SST0_MOUSE;tr|V9GXC1|V9GXC1_MOUSE;tr|V9GX31|V9GX31_MOUSE	sp|P17742|PPIA_MOUSE;tr|A0A1L1SST0|A0A1L1SST0_MOUSE	sp|P17742|PPIA_MOUSE Peptidyl-prolyl cis-trans isomerase A OS=Mus musculus OX=10090 GN=Ppia PE=1 SV=2;tr|A0A1L1SST0|A0A1L1SST0_MOUSE Peptidyl-prolyl cis-trans isomerase OS=Mus musculus OX=10090 GN=Ppia PE=1 SV=1	Ppia	FALSE	0.211412	0.602325	-0.232301	22.5157	22.1232	21.2562	24.0997	23.9514	21.8143	21.6888	22.5229	22.4631	22.659	22.5785
sp|P17751|TPIS_MOUSE;tr|H7BXC3|H7BXC3_MOUSE	sp|P17751|TPIS_MOUSE;tr|H7BXC3|H7BXC3_MOUSE	sp|P17751|TPIS_MOUSE Triosephosphate isomerase OS=Mus musculus OX=10090 GN=Tpi1 PE=1 SV=5;tr|H7BXC3|H7BXC3_MOUSE Triosephosphate isomerase OS=Mus musculus OX=10090 GN=Tpi1 PE=1 SV=1	Tpi1	FALSE	NA	NA	NA	NA	21.1274	NA	22.9376	23.0726	23.6914	22.5352	23.8442	24.0153	24.0802	24.184
tr|J3QP71|J3QP71_MOUSE;tr|K3W4Q8|K3W4Q8_MOUSE;sp|P18572|BASI_MOUSE	tr|J3QP71|J3QP71_MOUSE;tr|K3W4Q8|K3W4Q8_MOUSE;sp|P18572|BASI_MOUSE	tr|J3QP71|J3QP71_MOUSE Basigin (Fragment) OS=Mus musculus OX=10090 GN=Bsg PE=1 SV=1;tr|K3W4Q8|K3W4Q8_MOUSE Basigin OS=Mus musculus OX=10090 GN=Bsg PE=1 SV=1;sp|P18572|BASI_MOUSE Basigin OS=Mus musculus OX=10090 GN=Bsg PE=1 SV=2	Bsg	FALSE	NA	NA	NA	NA	NA	NA	22.5289	NA	20.6745	20.3506	NA	NA	NA	21.1878
sp|P18760|COF1_MOUSE;tr|A0A494B9A7|A0A494B9A7_MOUSE;tr|F8WGL3|F8WGL3_MOUSE;sp|P45591|COF2_MOUSE	sp|P18760|COF1_MOUSE;tr|A0A494B9A7|A0A494B9A7_MOUSE;tr|F8WGL3|F8WGL3_MOUSE	sp|P18760|COF1_MOUSE Cofilin-1 OS=Mus musculus OX=10090 GN=Cfl1 PE=1 SV=3;tr|A0A494B9A7|A0A494B9A7_MOUSE Cofilin, non-muscle isoform OS=Mus musculus OX=10090 GN=Cfl1 PE=1 SV=1;tr|F8WGL3|F8WGL3_MOUSE Cofilin, non-muscle isoform OS=Mus musculus OX=10090 GN=C	Cfl1	FALSE	NA	NA	NA	NA	NA	NA	22.7494	20.9475	NA	NA	NA	NA	NA	NA
sp|P18872|GNAO_MOUSE;tr|A2A610|A2A610_MOUSE;tr|A2AE31|A2AE31_MOUSE;tr|Q66L47|Q66L47_MOUSE;sp|P63094|GNAS2_MOUSE;sp|Q8CGK7|GNAL_MOUSE;tr|Z4YKV1|Z4YKV1_MOUSE;sp|P08752|GNAI2_MOUSE;sp|Q9DC51|GNAI3_MOUSE;sp|P50149|GNAT2_MOUSE;sp|B2RSH2|GNAI1_MOUSE;sp|Q3V3I2|GNAT3_MOUSE;sp|P20612|GNAT1_MOUSE;tr|A2AE32|A2AE32_MOUSE;tr|Q8BHK8|Q8BHK8_MOUSE;tr|D3Z2M7|D3Z2M7_MOUSE;tr|Q8C040|Q8C040_MOUSE;sp|Q6R0H7|GNAS1_MOU…	sp|P18872|GNAO_MOUSE;tr|A2A610|A2A610_MOUSE;tr|A2AE31|A2AE31_MOUSE;tr|Q66L47|Q66L47_MOUSE;sp|P63094|GNAS2_MOUSE;sp|Q8CGK7|GNAL_MOUSE;tr|Z4YKV1|Z4YKV1_MOUSE;sp|P08752|GNAI2_MOUSE;sp|Q9DC51|GNAI3_MOUSE;sp|P50149|GNAT2_MOUSE;sp|B2RSH2|GNAI1_MOUSE;sp|Q3V3I2|GNAT3_MOUSE;sp|P20612|GNAT1_MOUSE;tr|A2AE32|A2AE32_MOUSE;tr|Q8BHK8|Q8BHK8_MOUSE;tr|D3Z2M7|D3Z2M7_MOUSE;tr|Q8C040|Q8C040_MOUSE;sp|Q6R0H7|GNAS1_MOU…	sp|P18872|GNAO_MOUSE Guanine nucleotide-binding protein G(o) subunit alpha OS=Mus musculus OX=10090 GN=Gnao1 PE=1 SV=3;tr|A2A610|A2A610_MOUSE Guanine nucleotide-binding protein G(s) subunit alpha isoforms short OS=Mus musculus OX=10090 GN=Gnas PE=1 SV=1;tr	Gnao1	FALSE	NA	NA	NA	NA	NA	NA	23.8985	NA	NA	NA	NA	NA	NA	NA
tr|D3YWI4|D3YWI4_MOUSE;tr|E9Q1I6|E9Q1I6_MOUSE;tr|F8WHT5|F8WHT5_MOUSE;sp|P19258|MPV17_MOUSE;tr|G3UVW1|G3UVW1_MOUSE	tr|D3YWI4|D3YWI4_MOUSE;tr|E9Q1I6|E9Q1I6_MOUSE;tr|F8WHT5|F8WHT5_MOUSE;sp|P19258|MPV17_MOUSE;tr|G3UVW1|G3UVW1_MOUSE	tr|D3YWI4|D3YWI4_MOUSE Protein Mpv17 OS=Mus musculus OX=10090 GN=Mpv17 PE=1 SV=1;tr|E9Q1I6|E9Q1I6_MOUSE Protein Mpv17 OS=Mus musculus OX=10090 GN=Mpv17 PE=1 SV=1;tr|F8WHT5|F8WHT5_MOUSE Protein Mpv17 OS=Mus musculus OX=10090 GN=Mpv17 PE=1 SV=1;sp|P19258|MPV	Mpv17	TRUE	0.372451	0.704658	-0.232506	23.4905	23.7023	24.0927	23.6398	24.0238	23.5803	22.8583	22.691	22.9865	24.1247	23.2053
sp|P19324|SERPH_MOUSE;tr|A0A140LHR4|A0A140LHR4_MOUSE;tr|A0A140LHK0|A0A140LHK0_MOUSE	sp|P19324|SERPH_MOUSE;tr|A0A140LHR4|A0A140LHR4_MOUSE;tr|A0A140LHK0|A0A140LHK0_MOUSE	sp|P19324|SERPH_MOUSE Serpin H1 OS=Mus musculus OX=10090 GN=Serpinh1 PE=1 SV=3;tr|A0A140LHR4|A0A140LHR4_MOUSE Serpin H1 (Fragment) OS=Mus musculus OX=10090 GN=Serpinh1 PE=1 SV=1;tr|A0A140LHK0|A0A140LHK0_MOUSE Serpin H1 (Fragment) OS=Mus musculus OX=10090 G	Serpinh1	FALSE	NA	NA	NA	NA	NA	NA	23.7643	23.515	23.5567	23.8218	24.0623	24.4744	24.2979	24.3174
sp|P19536|COX5B_MOUSE;tr|Q9D881|Q9D881_MOUSE;tr|F7C106|F7C106_MOUSE;tr|A0A0A6YVR0|A0A0A6YVR0_MOUSE	sp|P19536|COX5B_MOUSE;tr|Q9D881|Q9D881_MOUSE	sp|P19536|COX5B_MOUSE Cytochrome c oxidase subunit 5B, mitochondrial OS=Mus musculus OX=10090 GN=Cox5b PE=1 SV=1;tr|Q9D881|Q9D881_MOUSE Cytochrome c oxidase polypeptide Vb OS=Mus musculus OX=10090 GN=Cox5b-ps PE=1 SV=1	Cox5b	TRUE	0.187455	0.585636	0.210822	31.8094	32.356	32.2104	32.1479	32.225	31.9201	32.2328	31.3211	30.7359	31.3599	31.5845
sp|P19783|COX41_MOUSE;tr|M0QWX7|M0QWX7_MOUSE;tr|D6RG40|D6RG40_MOUSE	sp|P19783|COX41_MOUSE	sp|P19783|COX41_MOUSE Cytochrome c oxidase subunit 4 isoform 1, mitochondrial OS=Mus musculus OX=10090 GN=Cox4i1 PE=1 SV=2	Cox4i1	TRUE	0.112924	0.501517	0.28694	33.2151	32.9108	33.5555	33.1737	33.049	33.1435	33.4175	33.4727	32.9098	33.2202	33.2979
sp|P20029|BIP_MOUSE	sp|P20029|BIP_MOUSE	sp|P20029|BIP_MOUSE Endoplasmic reticulum chaperone BiP OS=Mus musculus OX=10090 GN=Hspa5 PE=1 SV=3	Hspa5	FALSE	0.392334	0.706838	0.249454	22.8153	20.8449	21.3116	23.3576	22.5203	23.3669	23.3754	22.8231	22.1766	23.7065	24.6696
sp|P20108|PRDX3_MOUSE	sp|P20108|PRDX3_MOUSE	sp|P20108|PRDX3_MOUSE Thioredoxin-dependent peroxide reductase, mitochondrial OS=Mus musculus OX=10090 GN=Prdx3 PE=1 SV=1	Prdx3	TRUE	0.337059	0.67692	0.12473	28.2843	28.1267	28.4653	28.3202	28.2716	28.5844	28.5542	28.7446	28.6202	27.4581	27.6977
sp|P20152|VIME_MOUSE;tr|A0A0A6YWC8|A0A0A6YWC8_MOUSE;tr|A2AKJ2|A2AKJ2_MOUSE;tr|G5E846|G5E846_MOUSE;sp|P15331|PERI_MOUSE;tr|A0A2R8W6R6|A0A2R8W6R6_MOUSE;tr|G3X981|G3X981_MOUSE	sp|P20152|VIME_MOUSE;tr|A0A0A6YWC8|A0A0A6YWC8_MOUSE	sp|P20152|VIME_MOUSE Vimentin OS=Mus musculus OX=10090 GN=Vim PE=1 SV=3;tr|A0A0A6YWC8|A0A0A6YWC8_MOUSE Vimentin OS=Mus musculus OX=10090 GN=Vim PE=1 SV=1	Vim	FALSE	NA	NA	NA	NA	NA	NA	21.1975	23.0075	NA	NA	24.3168	26.419	NA	23.1141
tr|D3Z6I8|D3Z6I8_MOUSE;tr|E9Q7Q3|E9Q7Q3_MOUSE;tr|D3Z2H9|D3Z2H9_MOUSE;tr|A0A0R4J1P2|A0A0R4J1P2_MOUSE;tr|E9Q5J9|E9Q5J9_MOUSE;sp|P21107|TPM3_MOUSE;tr|D3YVR0|D3YVR0_MOUSE	tr|D3Z6I8|D3Z6I8_MOUSE;tr|E9Q7Q3|E9Q7Q3_MOUSE;tr|D3Z2H9|D3Z2H9_MOUSE;tr|A0A0R4J1P2|A0A0R4J1P2_MOUSE;tr|E9Q5J9|E9Q5J9_MOUSE;sp|P21107|TPM3_MOUSE	tr|D3Z6I8|D3Z6I8_MOUSE Tropomyosin alpha-3 chain OS=Mus musculus OX=10090 GN=Tpm3 PE=1 SV=1;tr|E9Q7Q3|E9Q7Q3_MOUSE Tropomyosin alpha-3 chain OS=Mus musculus OX=10090 GN=Tpm3 PE=1 SV=1;tr|D3Z2H9|D3Z2H9_MOUSE Tropomyosin 3, related sequence 7 OS=Mus musculus	Tpm3	FALSE	NA	NA	NA	NA	NA	NA	NA	22.0782	NA	NA	NA	23.9293	NA	NA
sp|P21550|ENOB_MOUSE;tr|Q5SX60|Q5SX60_MOUSE;tr|Q5SX59|Q5SX59_MOUSE;tr|Q5SX61|Q5SX61_MOUSE;tr|D3Z6E4|D3Z6E4_MOUSE;tr|A0A0N4SUX5|A0A0N4SUX5_MOUSE;sp|P17183|ENOG_MOUSE;tr|A0A0N4SUI6|A0A0N4SUI6_MOUSE;tr|B1ARR6|B1ARR6_MOUSE;tr|B1ARR7|B1ARR7_MOUSE;tr|D3YVD3|D3YVD3_MOUSE;tr|D3Z2S4|D3Z2S4_MOUSE;tr|B0QZL1|B0QZL1_MOUSE;sp|P17182|ENOA_MOUSE	sp|P21550|ENOB_MOUSE;tr|Q5SX60|Q5SX60_MOUSE;tr|Q5SX59|Q5SX59_MOUSE;tr|Q5SX61|Q5SX61_MOUSE	sp|P21550|ENOB_MOUSE Beta-enolase OS=Mus musculus OX=10090 GN=Eno3 PE=1 SV=3;tr|Q5SX60|Q5SX60_MOUSE Beta-enolase (Fragment) OS=Mus musculus OX=10090 GN=Eno3 PE=1 SV=1;tr|Q5SX59|Q5SX59_MOUSE 2-phospho-D-glycerate hydro-lyase (Fragment) OS=Mus musculus OX=10	Eno3	FALSE	NA	NA	NA	NA	23.2599	NA	22.5857	23.0133	24.114	23.6552	24.7969	25.8368	23.5517	22.7483
tr|Q91W09|Q91W09_MOUSE;tr|A0A494BAI5|A0A494BAI5_MOUSE;sp|P22315|HEMH_MOUSE;tr|Q544X6|Q544X6_MOUSE;tr|F6T2S0|F6T2S0_MOUSE;tr|A0A494B9Y8|A0A494B9Y8_MOUSE;tr|A0A494BBL4|A0A494BBL4_MOUSE;tr|A0A494BAR8|A0A494BAR8_MOUSE;tr|A0A494BA61|A0A494BA61_MOUSE	tr|Q91W09|Q91W09_MOUSE;tr|A0A494BAI5|A0A494BAI5_MOUSE;sp|P22315|HEMH_MOUSE;tr|Q544X6|Q544X6_MOUSE;tr|F6T2S0|F6T2S0_MOUSE;tr|A0A494B9Y8|A0A494B9Y8_MOUSE;tr|A0A494BBL4|A0A494BBL4_MOUSE	tr|Q91W09|Q91W09_MOUSE Ferrochelatase OS=Mus musculus OX=10090 GN=Fech PE=1 SV=1;tr|A0A494BAI5|A0A494BAI5_MOUSE Ferrochelatase OS=Mus musculus OX=10090 GN=Fech PE=1 SV=1;sp|P22315|HEMH_MOUSE Ferrochelatase, mitochondrial OS=Mus musculus OX=10090 GN=Fech PE	Fech	TRUE	0.368997	0.704658	0.155645	27.6536	27.5167	27.7305	27.7347	28.2368	27.5615	27.2964	27.358	26.9047	28.1614	28.0353
sp|P23242|CXA1_MOUSE	sp|P23242|CXA1_MOUSE	sp|P23242|CXA1_MOUSE Gap junction alpha-1 protein OS=Mus musculus OX=10090 GN=Gja1 PE=1 SV=2	Gja1	FALSE	NA	NA	NA	NA	21.5334	NA	25.1665	21.9728	22.3825	22.7464	NA	NA	22.3311	24.7217
sp|P23506|PIMT_MOUSE;tr|F7D432|F7D432_MOUSE;tr|E9PWE0|E9PWE0_MOUSE;tr|E0CYV0|E0CYV0_MOUSE;tr|F6V9F1|F6V9F1_MOUSE;tr|E0CYF2|E0CYF2_MOUSE	sp|P23506|PIMT_MOUSE;tr|F7D432|F7D432_MOUSE;tr|E9PWE0|E9PWE0_MOUSE;tr|E0CYV0|E0CYV0_MOUSE;tr|F6V9F1|F6V9F1_MOUSE	sp|P23506|PIMT_MOUSE Protein-L-isoaspartate(D-aspartate) O-methyltransferase OS=Mus musculus OX=10090 GN=Pcmt1 PE=1 SV=3;tr|F7D432|F7D432_MOUSE Protein-L-isoaspartate O-methyltransferase (Fragment) OS=Mus musculus OX=10090 GN=Pcmt1 PE=1 SV=1;tr|E9PWE0|E9PW	Pcmt1	FALSE	NA	NA	NA	NA	NA	NA	NA	21.1561	21.9224	22.1815	22.9703	23.6467	NA	20.6894
sp|P23927|CRYAB_MOUSE;tr|A0A1L1SRG5|A0A1L1SRG5_MOUSE	sp|P23927|CRYAB_MOUSE;tr|A0A1L1SRG5|A0A1L1SRG5_MOUSE	sp|P23927|CRYAB_MOUSE Alpha-crystallin B chain OS=Mus musculus OX=10090 GN=Cryab PE=1 SV=2;tr|A0A1L1SRG5|A0A1L1SRG5_MOUSE Alpha-crystallin B chain (Fragment) OS=Mus musculus OX=10090 GN=Cryab PE=1 SV=1	Cryab	FALSE	NA	NA	NA	NA	22.8471	NA	24.6263	24.7117	22.142	NA	22.5428	NA	23.9029	22.7779
sp|P24270|CATA_MOUSE;tr|A2AL20|A2AL20_MOUSE	sp|P24270|CATA_MOUSE;tr|A2AL20|A2AL20_MOUSE	sp|P24270|CATA_MOUSE Catalase OS=Mus musculus OX=10090 GN=Cat PE=1 SV=4;tr|A2AL20|A2AL20_MOUSE Catalase OS=Mus musculus OX=10090 GN=Cat PE=1 SV=1	Cat	TRUE	NA	NA	NA	NA	NA	NA	21.7042	19.4055	NA	NA	NA	NA	20.3467	22.2791
sp|P26443|DHE3_MOUSE;tr|F7CFA5|F7CFA5_MOUSE	sp|P26443|DHE3_MOUSE	sp|P26443|DHE3_MOUSE Glutamate dehydrogenase 1, mitochondrial OS=Mus musculus OX=10090 GN=Glud1 PE=1 SV=1	Glud1	TRUE	0.620857	0.842061	-0.0927198	25.4736	24.1969	23.974	25.2658	25.0435	26.2666	25.85	26.4335	26.6487	25.2216	25.835
tr|A0A0G2JFT4|A0A0G2JFT4_MOUSE;tr|A0A0G2JG35|A0A0G2JG35_MOUSE;tr|A0A140T8T5|A0A140T8T5_MOUSE;tr|A0A0G2JDN7|A0A0G2JDN7_MOUSE;tr|E9PZ43|E9PZ43_MOUSE;sp|P27546|MAP4_MOUSE;tr|A0A0G2JFH2|A0A0G2JFH2_MOUSE;tr|A0A0G2JFK3|A0A0G2JFK3_MOUSE;tr|A0A0G2JDY5|A0A0G2JDY5_MOUSE	tr|A0A0G2JFT4|A0A0G2JFT4_MOUSE;tr|A0A0G2JG35|A0A0G2JG35_MOUSE;tr|A0A140T8T5|A0A140T8T5_MOUSE;tr|A0A0G2JDN7|A0A0G2JDN7_MOUSE;tr|E9PZ43|E9PZ43_MOUSE;sp|P27546|MAP4_MOUSE;tr|A0A0G2JFH2|A0A0G2JFH2_MOUSE;tr|A0A0G2JFK3|A0A0G2JFK3_MOUSE;tr|A0A0G2JDY5|A0A0G2JDY5_MOUSE	tr|A0A0G2JFT4|A0A0G2JFT4_MOUSE Microtubule-associated protein (Fragment) OS=Mus musculus OX=10090 GN=Map4 PE=1 SV=1;tr|A0A0G2JG35|A0A0G2JG35_MOUSE Microtubule-associated protein (Fragment) OS=Mus musculus OX=10090 GN=Map4 PE=1 SV=1;tr|A0A140T8T5|A0A140T8T5	Map4	FALSE	NA	NA	NA	NA	NA	NA	NA	NA	19.9365	NA	NA	NA	21.4649	21.7319
sp|P27773|PDIA3_MOUSE;tr|F6Q404|F6Q404_MOUSE	sp|P27773|PDIA3_MOUSE	sp|P27773|PDIA3_MOUSE Protein disulfide-isomerase A3 OS=Mus musculus OX=10090 GN=Pdia3 PE=1 SV=2	Pdia3	FALSE	NA	NA	NA	NA	NA	NA	20.3607	22.0158	22.3407	21.4174	20.4107	NA	NA	21.9694
sp|P28654|PGS2_MOUSE	sp|P28654|PGS2_MOUSE	sp|P28654|PGS2_MOUSE Decorin OS=Mus musculus OX=10090 GN=Dcn PE=1 SV=1	Dcn	FALSE	NA	NA	NA	NA	NA	NA	NA	NA	NA	NA	NA	22.2055	NA	20.6944
tr|D3Z1T4|D3Z1T4_MOUSE;tr|D3Z1M1|D3Z1M1_MOUSE;sp|P62880|GBB2_MOUSE;sp|P29387|GBB4_MOUSE;tr|A0A0A6YVN9|A0A0A6YVN9_MOUSE;tr|V9GWY1|V9GWY1_MOUSE	tr|D3Z1T4|D3Z1T4_MOUSE;tr|D3Z1M1|D3Z1M1_MOUSE;sp|P62880|GBB2_MOUSE;sp|P29387|GBB4_MOUSE;tr|A0A0A6YVN9|A0A0A6YVN9_MOUSE;tr|V9GWY1|V9GWY1_MOUSE	tr|D3Z1T4|D3Z1T4_MOUSE Guanine nucleotide-binding protein G(I)/G(S)/G(T) subunit beta-2 (Fragment) OS=Mus musculus OX=10090 GN=Gnb2 PE=1 SV=1;tr|D3Z1M1|D3Z1M1_MOUSE Guanine nucleotide-binding protein G(I)/G(S)/G(T) subunit beta-2 (Fragment) OS=Mus musculus	Gnb2	FALSE	NA	NA	NA	NA	NA	NA	21.0087	NA	NA	NA	NA	NA	NA	NA
tr|A0A338P703|A0A338P703_MOUSE;tr|A0A338P7G1|A0A338P7G1_MOUSE;tr|A0A338P7H5|A0A338P7H5_MOUSE;sp|P29699|FETUA_MOUSE	tr|A0A338P703|A0A338P703_MOUSE;tr|A0A338P7G1|A0A338P7G1_MOUSE;tr|A0A338P7H5|A0A338P7H5_MOUSE;sp|P29699|FETUA_MOUSE	tr|A0A338P703|A0A338P703_MOUSE Alpha-2-HS-glycoprotein OS=Mus musculus OX=10090 GN=Ahsg PE=1 SV=1;tr|A0A338P7G1|A0A338P7G1_MOUSE Alpha-2-HS-glycoprotein OS=Mus musculus OX=10090 GN=Ahsg PE=1 SV=1;tr|A0A338P7H5|A0A338P7H5_MOUSE Alpha-2-HS-glycoprotein OS=Mu	Ahsg	FALSE	NA	NA	NA	NA	NA	NA	NA	NA	NA	NA	20.7727	22.4119	NA	19.9693
sp|P29758|OAT_MOUSE	sp|P29758|OAT_MOUSE	sp|P29758|OAT_MOUSE Ornithine aminotransferase, mitochondrial OS=Mus musculus OX=10090 GN=Oat PE=1 SV=1	Oat	TRUE	0.337594	0.67692	-0.412434	23.3261	22.5784	20.5552	23.2474	22.6707	24.9903	24.8771	24.6156	24.9059	21.9394	22.8807
sp|P30275|KCRU_MOUSE;tr|A2ARP5|A2ARP5_MOUSE;tr|B0R0E8|B0R0E8_MOUSE;tr|B0R0E9|B0R0E9_MOUSE;tr|B0R0F0|B0R0F0_MOUSE	sp|P30275|KCRU_MOUSE	sp|P30275|KCRU_MOUSE Creatine kinase U-type, mitochondrial OS=Mus musculus OX=10090 GN=Ckmt1 PE=1 SV=1	Ckmt1	TRUE	NA	NA	NA	NA	NA	20.6569	24.3819	24.8604	NA	NA	NA	NA	NA	NA
sp|P31001|DESM_MOUSE;tr|D3YZ35|D3YZ35_MOUSE;sp|P46660|AINX_MOUSE;tr|A0A0R4J036|A0A0R4J036_MOUSE;sp|P08553|NFM_MOUSE	sp|P31001|DESM_MOUSE	sp|P31001|DESM_MOUSE Desmin OS=Mus musculus OX=10090 GN=Des PE=1 SV=3	Des	FALSE	NA	NA	NA	NA	20.6418	NA	22.1306	24.8531	23.0481	22.4263	24.7046	26.6839	NA	22.2857
sp|P32020|NLTP_MOUSE	sp|P32020|NLTP_MOUSE	sp|P32020|NLTP_MOUSE Non-specific lipid-transfer protein OS=Mus musculus OX=10090 GN=Scp2 PE=1 SV=3	Scp2	TRUE	0.120476	0.517096	0.380229	22.5717	20.6319	21.2839	23.4232	23.4749	22.4937	22.4938	22.5013	21.3406	24.0183	24.055
sp|P33622|APOC3_MOUSE;tr|A0A0R4J1N3|A0A0R4J1N3_MOUSE;tr|E9QP56|E9QP56_MOUSE	sp|P33622|APOC3_MOUSE;tr|A0A0R4J1N3|A0A0R4J1N3_MOUSE;tr|E9QP56|E9QP56_MOUSE	sp|P33622|APOC3_MOUSE Apolipoprotein C-III OS=Mus musculus OX=10090 GN=Apoc3 PE=1 SV=2;tr|A0A0R4J1N3|A0A0R4J1N3_MOUSE Apolipoprotein C-III OS=Mus musculus OX=10090 GN=Apoc3 PE=1 SV=1;tr|E9QP56|E9QP56_MOUSE Apolipoprotein C-III OS=Mus musculus OX=10090 GN=A	Apoc3	FALSE	NA	NA	NA	NA	21.3579	NA	NA	23.8453	NA	NA	NA	NA	NA	NA
sp|P34914|HYES_MOUSE;tr|A8JYK8|A8JYK8_MOUSE	sp|P34914|HYES_MOUSE;tr|A8JYK8|A8JYK8_MOUSE	sp|P34914|HYES_MOUSE Bifunctional epoxide hydrolase 2 OS=Mus musculus OX=10090 GN=Ephx2 PE=1 SV=2;tr|A8JYK8|A8JYK8_MOUSE Bifunctional epoxide hydrolase 2 OS=Mus musculus OX=10090 GN=Ephx2 PE=1 SV=1	Ephx2	TRUE	NA	NA	NA	NA	NA	22.8373	22.0784	22.8095	23.4731	22.6294	23.3282	23.6871	23.3358	23.1408
sp|P34928|APOC1_MOUSE	sp|P34928|APOC1_MOUSE	sp|P34928|APOC1_MOUSE Apolipoprotein C-I OS=Mus musculus OX=10090 GN=Apoc1 PE=1 SV=1	Apoc1	FALSE	NA	NA	NA	NA	NA	NA	21.5579	23.8376	NA	NA	20.7191	NA	NA	NA
tr|D3YV69|D3YV69_MOUSE;sp|P35279|RAB6A_MOUSE;tr|A0A1L1SRS6|A0A1L1SRS6_MOUSE;sp|P61294|RAB6B_MOUSE;sp|Q8BHD0|RB39A_MOUSE	tr|D3YV69|D3YV69_MOUSE;sp|P35279|RAB6A_MOUSE;tr|A0A1L1SRS6|A0A1L1SRS6_MOUSE;sp|P61294|RAB6B_MOUSE;sp|Q8BHD0|RB39A_MOUSE	tr|D3YV69|D3YV69_MOUSE Ras-related protein Rab-6A OS=Mus musculus OX=10090 GN=Rab6a PE=1 SV=1;sp|P35279|RAB6A_MOUSE Ras-related protein Rab-6A OS=Mus musculus OX=10090 GN=Rab6a PE=1 SV=4;tr|A0A1L1SRS6|A0A1L1SRS6_MOUSE Ras-related protein Rab-6B OS=Mus musc	Rab6a	FALSE	NA	NA	NA	NA	22.2149	22.2933	22.6139	21.6675	22.3528	NA	21.7009	21.3711	21.9541	22.2869
sp|P35282|RAB21_MOUSE	sp|P35282|RAB21_MOUSE	sp|P35282|RAB21_MOUSE Ras-related protein Rab-21 OS=Mus musculus OX=10090 GN=Rab21 PE=1 SV=4	Rab21	FALSE	0.92635	0.955561	-0.0199409	21.3156	22.0411	21.8124	22.1139	21.4047	21.6869	21.6875	20.4242	19.7878	20.9981	21.1994
sp|P35283|RAB12_MOUSE	sp|P35283|RAB12_MOUSE	sp|P35283|RAB12_MOUSE Ras-related protein Rab-12 OS=Mus musculus OX=10090 GN=Rab12 PE=1 SV=3	Rab12	FALSE	NA	NA	NA	NA	NA	NA	NA	NA	22.6345	22.4163	NA	NA	NA	NA
tr|A0A3Q4EIF7|A0A3Q4EIF7_MOUSE;tr|A0A452J8C1|A0A452J8C1_MOUSE;sp|P35293|RAB18_MOUSE;tr|A0A3Q4EI12|A0A3Q4EI12_MOUSE	tr|A0A3Q4EIF7|A0A3Q4EIF7_MOUSE;tr|A0A452J8C1|A0A452J8C1_MOUSE;sp|P35293|RAB18_MOUSE;tr|A0A3Q4EI12|A0A3Q4EI12_MOUSE	tr|A0A3Q4EIF7|A0A3Q4EIF7_MOUSE Ras-related protein Rab-18 OS=Mus musculus OX=10090 GN=Rab18 PE=1 SV=1;tr|A0A452J8C1|A0A452J8C1_MOUSE Ras-related protein Rab-18 OS=Mus musculus OX=10090 GN=Rab18 PE=1 SV=1;sp|P35293|RAB18_MOUSE Ras-related protein Rab-18 OS=	Rab18	FALSE	NA	NA	NA	NA	NA	21.343	NA	NA	20.4411	20.0074	NA	NA	NA	NA
sp|P35486|ODPA_MOUSE;sp|P35487|ODPAT_MOUSE	sp|P35486|ODPA_MOUSE	sp|P35486|ODPA_MOUSE Pyruvate dehydrogenase E1 component subunit alpha, somatic form, mitochondrial OS=Mus musculus OX=10090 GN=Pdha1 PE=1 SV=1	Pdha1	TRUE	0.269416	0.649226	0.170632	31.3983	31.1149	31.7023	31.2455	31.2602	31.1857	31.2484	31.6379	31.717	31.3019	31.5693
sp|P35564|CALX_MOUSE	sp|P35564|CALX_MOUSE	sp|P35564|CALX_MOUSE Calnexin OS=Mus musculus OX=10090 GN=Canx PE=1 SV=1	Canx	FALSE	NA	NA	NA	NA	NA	NA	NA	NA	22.6372	22.8478	NA	NA	23.6575	NA
tr|B1AXW5|B1AXW5_MOUSE;tr|B1AXW6|B1AXW6_MOUSE;sp|P35700|PRDX1_MOUSE;tr|B1AXW4|B1AXW4_MOUSE	tr|B1AXW5|B1AXW5_MOUSE;tr|B1AXW6|B1AXW6_MOUSE;sp|P35700|PRDX1_MOUSE	tr|B1AXW5|B1AXW5_MOUSE Peroxiredoxin-1 (Fragment) OS=Mus musculus OX=10090 GN=Prdx1 PE=1 SV=8;tr|B1AXW6|B1AXW6_MOUSE Peroxiredoxin-1 (Fragment) OS=Mus musculus OX=10090 GN=Prdx1 PE=1 SV=1;sp|P35700|PRDX1_MOUSE Peroxiredoxin-1 OS=Mus musculus OX=10090 GN=Pr	Prdx1	FALSE	0.515638	0.785097	-0.290334	22.8175	21.1253	20.391	23.8825	22.4863	22.6234	21.5115	25.2542	23.9921	23.1902	23.7188
sp|P35979|RL12_MOUSE	sp|P35979|RL12_MOUSE	sp|P35979|RL12_MOUSE 60S ribosomal protein L12 OS=Mus musculus OX=10090 GN=Rpl12 PE=1 SV=2	Rpl12	FALSE	NA	NA	NA	NA	NA	NA	NA	NA	NA	NA	NA	NA	22.0657	22.1632
tr|A0A1B0GSF7|A0A1B0GSF7_MOUSE;tr|A0A1B0GSS8|A0A1B0GSS8_MOUSE;tr|A0A1B0GQU8|A0A1B0GQU8_MOUSE;sp|P35980|RL18_MOUSE;tr|A0A1B0GRZ3|A0A1B0GRZ3_MOUSE;tr|A0A1B0GSA8|A0A1B0GSA8_MOUSE	tr|A0A1B0GSF7|A0A1B0GSF7_MOUSE;tr|A0A1B0GSS8|A0A1B0GSS8_MOUSE;tr|A0A1B0GQU8|A0A1B0GQU8_MOUSE;sp|P35980|RL18_MOUSE	tr|A0A1B0GSF7|A0A1B0GSF7_MOUSE 60S ribosomal protein L18 OS=Mus musculus OX=10090 GN=Rpl18 PE=1 SV=1;tr|A0A1B0GSS8|A0A1B0GSS8_MOUSE 60S ribosomal protein L18 OS=Mus musculus OX=10090 GN=Rpl18 PE=1 SV=1;tr|A0A1B0GQU8|A0A1B0GQU8_MOUSE 60S ribosomal protein L	Rpl18	FALSE	NA	NA	NA	NA	22.3781	NA	NA	NA	NA	21.9233	NA	NA	21.4638	22.7004
sp|P36552|HEM6_MOUSE	sp|P36552|HEM6_MOUSE	sp|P36552|HEM6_MOUSE Oxygen-dependent coproporphyrinogen-III oxidase, mitochondrial OS=Mus musculus OX=10090 GN=Cpox PE=1 SV=2	Cpox	TRUE	NA	NA	NA	NA	NA	NA	NA	NA	21.2834	NA	NA	NA	NA	21.4243
sp|P38060|HMGCL_MOUSE	sp|P38060|HMGCL_MOUSE	sp|P38060|HMGCL_MOUSE Hydroxymethylglutaryl-CoA lyase, mitochondrial OS=Mus musculus OX=10090 GN=Hmgcl PE=1 SV=2	Hmgcl	TRUE	NA	NA	NA	NA	21.147	20.1245	21.0922	20.9703	NA	NA	NA	19.2614	NA	19.8351
sp|P38647|GRP75_MOUSE	sp|P38647|GRP75_MOUSE	sp|P38647|GRP75_MOUSE Stress-70 protein, mitochondrial OS=Mus musculus OX=10090 GN=Hspa9 PE=1 SV=3	Hspa9	TRUE	0.046916	0.33538	0.338065	31.571	31.1274	31.4124	31.5331	32.1245	31.2263	31.4864	31.9421	31.9534	31.1696	31.7347
sp|P40630|TFAM_MOUSE;tr|A0A0R4J1N9|A0A0R4J1N9_MOUSE;tr|D3Z0F3|D3Z0F3_MOUSE	sp|P40630|TFAM_MOUSE;tr|A0A0R4J1N9|A0A0R4J1N9_MOUSE;tr|D3Z0F3|D3Z0F3_MOUSE	sp|P40630|TFAM_MOUSE Transcription factor A, mitochondrial OS=Mus musculus OX=10090 GN=Tfam PE=1 SV=2;tr|A0A0R4J1N9|A0A0R4J1N9_MOUSE Transcription factor A, mitochondrial OS=Mus musculus OX=10090 GN=Tfam PE=1 SV=1;tr|D3Z0F3|D3Z0F3_MOUSE Transcription facto	Tfam	TRUE	0.297601	0.664104	0.218062	27.6247	28.4963	28.2545	27.6111	27.8588	27.7348	27.7497	27.2494	26.2935	27.4426	27.5564
sp|P41105|RL28_MOUSE	sp|P41105|RL28_MOUSE	sp|P41105|RL28_MOUSE 60S ribosomal protein L28 OS=Mus musculus OX=10090 GN=Rpl28 PE=1 SV=2	Rpl28	FALSE	NA	NA	NA	NA	NA	NA	NA	21.4639	NA	21.7144	NA	NA	NA	22.473
tr|D3Z041|D3Z041_MOUSE;sp|P41216|ACSL1_MOUSE;tr|D3Z457|D3Z457_MOUSE;tr|D3YVF6|D3YVF6_MOUSE;tr|F6WNZ2|F6WNZ2_MOUSE;sp|Q8JZR0|ACSL5_MOUSE	tr|D3Z041|D3Z041_MOUSE;sp|P41216|ACSL1_MOUSE	tr|D3Z041|D3Z041_MOUSE Long-chain-fatty-acid--CoA ligase 1 OS=Mus musculus OX=10090 GN=Acsl1 PE=1 SV=1;sp|P41216|ACSL1_MOUSE Long-chain-fatty-acid--CoA ligase 1 OS=Mus musculus OX=10090 GN=Acsl1 PE=1 SV=2	Acsl1	TRUE	0.097332	0.449912	0.254336	30.8037	31.1402	31.3404	31.0198	30.9788	30.6316	30.8255	30.7571	30.207	30.384	30.7526
sp|P42125|ECI1_MOUSE;tr|A0A3Q4EC00|A0A3Q4EC00_MOUSE;tr|A0A452J8A5|A0A452J8A5_MOUSE	sp|P42125|ECI1_MOUSE;tr|A0A3Q4EC00|A0A3Q4EC00_MOUSE;tr|A0A452J8A5|A0A452J8A5_MOUSE	sp|P42125|ECI1_MOUSE Enoyl-CoA delta isomerase 1, mitochondrial OS=Mus musculus OX=10090 GN=Eci1 PE=1 SV=2;tr|A0A3Q4EC00|A0A3Q4EC00_MOUSE Enoyl-CoA delta isomerase 1, mitochondrial OS=Mus musculus OX=10090 GN=Eci1 PE=1 SV=1;tr|A0A452J8A5|A0A452J8A5_MOUSE E	Eci1	TRUE	0.256032	0.642103	-0.15798	29.2683	29.0871	28.9971	28.8774	28.809	29.0605	29.1032	30.0976	30.5842	29.1271	28.9395
sp|P42859|HD_MOUSE;tr|G3X9H5|G3X9H5_MOUSE	sp|P42859|HD_MOUSE;tr|G3X9H5|G3X9H5_MOUSE	sp|P42859|HD_MOUSE Huntingtin OS=Mus musculus OX=10090 GN=Htt PE=1 SV=2;tr|G3X9H5|G3X9H5_MOUSE Huntingtin OS=Mus musculus OX=10090 GN=Htt PE=1 SV=1	Htt	FALSE	0.389709	0.706838	-0.244019	24.1805	24.0261	24.3693	24.5902	23.3986	24.7798	24.0935	23.5638	23.5916	24.5247	24.867
sp|P43023|CX6A2_MOUSE	sp|P43023|CX6A2_MOUSE	sp|P43023|CX6A2_MOUSE Cytochrome c oxidase subunit 6A2, mitochondrial OS=Mus musculus OX=10090 GN=Cox6a2 PE=1 SV=2	Cox6a2	TRUE	0.250351	0.642103	0.291029	31.8438	31.88	31.4741	31.1968	31.8833	31.0584	32.0513	32.3189	32.0187	32.3377	32.2191
sp|P43024|CX6A1_MOUSE;tr|Q9DCW5|Q9DCW5_MOUSE	sp|P43024|CX6A1_MOUSE;tr|Q9DCW5|Q9DCW5_MOUSE	sp|P43024|CX6A1_MOUSE Cytochrome c oxidase subunit 6A1, mitochondrial OS=Mus musculus OX=10090 GN=Cox6a1 PE=1 SV=2;tr|Q9DCW5|Q9DCW5_MOUSE Cytochrome c oxidase subunit OS=Mus musculus OX=10090 GN=Cox6a1 PE=1 SV=1	Cox6a1	TRUE	0.260276	0.642103	0.22283	30.6039	30.4172	29.9342	30.1794	30.6442	30.2013	30.5153	31.1839	30.9106	30.7539	31.2989
sp|P45952|ACADM_MOUSE;tr|D6RFD7|D6RFD7_MOUSE;tr|D3Z2A5|D3Z2A5_MOUSE	sp|P45952|ACADM_MOUSE	sp|P45952|ACADM_MOUSE Medium-chain specific acyl-CoA dehydrogenase, mitochondrial OS=Mus musculus OX=10090 GN=Acadm PE=1 SV=1	Acadm	TRUE	0.245524	0.642103	0.231493	30.6789	30.0697	30.2006	30.3032	30.2347	31.0663	31.1096	31.7731	31.677	29.6996	30.6553
sp|P46460|NSF_MOUSE;tr|G3UX86|G3UX86_MOUSE	sp|P46460|NSF_MOUSE;tr|G3UX86|G3UX86_MOUSE	sp|P46460|NSF_MOUSE Vesicle-fusing ATPase OS=Mus musculus OX=10090 GN=Nsf PE=1 SV=2;tr|G3UX86|G3UX86_MOUSE Vesicle-fusing ATPase (Fragment) OS=Mus musculus OX=10090 GN=Nsf PE=1 SV=1	Nsf	FALSE	NA	NA	NA	NA	NA	NA	22.2959	21.6939	NA	NA	NA	NA	NA	NA
tr|G3UY29|G3UY29_MOUSE;tr|E9Q3P9|E9Q3P9_MOUSE;tr|F8WGS1|F8WGS1_MOUSE;sp|P62492|RB11A_MOUSE;sp|P46638|RB11B_MOUSE;tr|G3UZD3|G3UZD3_MOUSE;tr|E9Q6B3|E9Q6B3_MOUSE	tr|G3UY29|G3UY29_MOUSE;tr|E9Q3P9|E9Q3P9_MOUSE;tr|F8WGS1|F8WGS1_MOUSE;sp|P62492|RB11A_MOUSE;sp|P46638|RB11B_MOUSE;tr|G3UZD3|G3UZD3_MOUSE	tr|G3UY29|G3UY29_MOUSE Ras-related protein Rab-11B OS=Mus musculus OX=10090 GN=Rab11b PE=4 SV=1;tr|E9Q3P9|E9Q3P9_MOUSE Ras-related protein Rab-11A OS=Mus musculus OX=10090 GN=Rab11a PE=4 SV=1;tr|F8WGS1|F8WGS1_MOUSE Ras-related protein Rab-11A (Fragment) OS	Rab11b	FALSE	NA	NA	NA	NA	23.2303	22.7685	24.0159	NA	22.4261	22.1103	21.7012	21.4936	22.5388	22.4787
sp|P46656|ADX_MOUSE	sp|P46656|ADX_MOUSE	sp|P46656|ADX_MOUSE Adrenodoxin, mitochondrial OS=Mus musculus OX=10090 GN=Fdx1 PE=1 SV=1	Fdx1	TRUE	0.901635	0.955561	-0.0471082	23.0001	22.5513	22.3532	21.8135	22.3922	22.6471	23.6723	24.4527	24.5445	23.5617	22.0123
sp|P47738|ALDH2_MOUSE;tr|A0A0G2JEU1|A0A0G2JEU1_MOUSE;tr|A0A0G2JF60|A0A0G2JF60_MOUSE;tr|A0A0G2JFQ0|A0A0G2JFQ0_MOUSE;tr|D3YYF3|D3YYF3_MOUSE	sp|P47738|ALDH2_MOUSE;tr|A0A0G2JEU1|A0A0G2JEU1_MOUSE;tr|A0A0G2JF60|A0A0G2JF60_MOUSE	sp|P47738|ALDH2_MOUSE Aldehyde dehydrogenase, mitochondrial OS=Mus musculus OX=10090 GN=Aldh2 PE=1 SV=1;tr|A0A0G2JEU1|A0A0G2JEU1_MOUSE Aldehyde dehydrogenase, mitochondrial OS=Mus musculus OX=10090 GN=Aldh2 PE=1 SV=1;tr|A0A0G2JF60|A0A0G2JF60_MOUSE Aldehyde	Aldh2	TRUE	0.309496	0.664462	-0.163112	26.7911	25.4779	25.1223	26.6197	26.3562	27.6535	27.2569	27.745	27.8696	26.7428	27.0675
tr|A0A0N4SVM0|A0A0N4SVM0_MOUSE;tr|D6RCW7|D6RCW7_MOUSE;sp|P47754|CAZA2_MOUSE	tr|A0A0N4SVM0|A0A0N4SVM0_MOUSE;tr|D6RCW7|D6RCW7_MOUSE;sp|P47754|CAZA2_MOUSE	tr|A0A0N4SVM0|A0A0N4SVM0_MOUSE F-actin-capping protein subunit alpha (Fragment) OS=Mus musculus OX=10090 GN=Capza2 PE=1 SV=1;tr|D6RCW7|D6RCW7_MOUSE F-actin-capping protein subunit alpha OS=Mus musculus OX=10090 GN=Capza2 PE=1 SV=1;sp|P47754|CAZA2_MOUSE F-a	Capza2	FALSE	NA	NA	NA	NA	NA	NA	NA	NA	NA	NA	NA	20.2475	NA	20.2238
tr|Q8R5C0|Q8R5C0_MOUSE;sp|P47802|MTX1_MOUSE;tr|D3Z3F4|D3Z3F4_MOUSE;tr|A0A6I8MWZ8|A0A6I8MWZ8_MOUSE;tr|G3UXX9|G3UXX9_MOUSE;tr|G3UYJ5|G3UYJ5_MOUSE;tr|G3XA75|G3XA75_MOUSE;tr|D3YVW0|D3YVW0_MOUSE;tr|G3UXB5|G3UXB5_MOUSE	tr|Q8R5C0|Q8R5C0_MOUSE;sp|P47802|MTX1_MOUSE;tr|D3Z3F4|D3Z3F4_MOUSE;tr|A0A6I8MWZ8|A0A6I8MWZ8_MOUSE;tr|G3UXX9|G3UXX9_MOUSE	tr|Q8R5C0|Q8R5C0_MOUSE Metaxin OS=Mus musculus OX=10090 GN=Mtx1 PE=1 SV=1;sp|P47802|MTX1_MOUSE Metaxin-1 OS=Mus musculus OX=10090 GN=Mtx1 PE=1 SV=1;tr|D3Z3F4|D3Z3F4_MOUSE Metaxin OS=Mus musculus OX=10090 GN=Mtx1 PE=1 SV=3;tr|A0A6I8MWZ8|A0A6I8MWZ8_MOUSE Met	Mtx1	TRUE	NA	NA	NA	NA	23.5446	NA	22.8548	22.8321	22.7884	21.3938	NA	NA	NA	NA
sp|P47911|RL6_MOUSE;tr|A0A0J9YU32|A0A0J9YU32_MOUSE	sp|P47911|RL6_MOUSE	sp|P47911|RL6_MOUSE 60S ribosomal protein L6 OS=Mus musculus OX=10090 GN=Rpl6 PE=1 SV=3	Rpl6	FALSE	NA	NA	NA	NA	21.8868	21.0695	NA	21.6153	22.8707	22.5949	22.1729	20.9986	23.2885	23.8016
tr|H7BX88|H7BX88_MOUSE;sp|P47934|CACP_MOUSE;tr|B7ZDD7|B7ZDD7_MOUSE;tr|F7BF80|F7BF80_MOUSE;tr|A2AWJ5|A2AWJ5_MOUSE	tr|H7BX88|H7BX88_MOUSE;sp|P47934|CACP_MOUSE	tr|H7BX88|H7BX88_MOUSE Carnitine O-acetyltransferase OS=Mus musculus OX=10090 GN=Crat PE=1 SV=1;sp|P47934|CACP_MOUSE Carnitine O-acetyltransferase OS=Mus musculus OX=10090 GN=Crat PE=1 SV=3	Crat	TRUE	0.163495	0.548435	0.194936	29.9514	29.9662	30.1629	30.2069	30.1129	30.0122	30.1751	29.7396	29.4273	29.6569	30.0538
sp|P47955|RLA1_MOUSE	sp|P47955|RLA1_MOUSE	sp|P47955|RLA1_MOUSE 60S acidic ribosomal protein P1 OS=Mus musculus OX=10090 GN=Rplp1 PE=1 SV=1	Rplp1	FALSE	NA	NA	NA	NA	22.6823	22.4319	21.6682	NA	22.4959	22.538	22.0654	22.1685	23.1384	23.2855
sp|P47963|RL13_MOUSE	sp|P47963|RL13_MOUSE	sp|P47963|RL13_MOUSE 60S ribosomal protein L13 OS=Mus musculus OX=10090 GN=Rpl13 PE=1 SV=3	Rpl13	FALSE	NA	NA	NA	NA	NA	NA	NA	NA	22.3651	21.1257	20.0102	20.2353	21.0235	21.5368
sp|P48758|CBR1_MOUSE;tr|A0A338P684|A0A338P684_MOUSE	sp|P48758|CBR1_MOUSE;tr|A0A338P684|A0A338P684_MOUSE	sp|P48758|CBR1_MOUSE Carbonyl reductase [NADPH] 1 OS=Mus musculus OX=10090 GN=Cbr1 PE=1 SV=3;tr|A0A338P684|A0A338P684_MOUSE Carbonyl reductase [NADPH] 1 OS=Mus musculus OX=10090 GN=Cbr1 PE=1 SV=1	Cbr1	FALSE	0.603153	0.832571	0.112826	21.2222	21.587	21.2395	20.6402	21.5788	21.8297	21.7683	21.5112	21.348	20.4241	20.2955
sp|P48771|CX7A2_MOUSE	sp|P48771|CX7A2_MOUSE	sp|P48771|CX7A2_MOUSE Cytochrome c oxidase subunit 7A2, mitochondrial OS=Mus musculus OX=10090 GN=Cox7a2 PE=1 SV=2	Cox7a2	TRUE	0.364595	0.702816	-0.240743	27.6639	28.8903	29.2784	28.0046	28.3389	27.8465	26.8643	26.1613	26.9201	27.2598	27.0747
sp|P48772|COX8B_MOUSE	sp|P48772|COX8B_MOUSE	sp|P48772|COX8B_MOUSE Cytochrome c oxidase subunit 8B, mitochondrial OS=Mus musculus OX=10090 GN=Cox8b PE=3 SV=1	Cox8b	TRUE	0.027083	0.240561	0.655026	30.9021	31.4279	32.1892	30.4096	30.9427	31.5629	31.4329	30.5045	29.0541	30.4183	31.0785
sp|P48787|TNNI3_MOUSE;tr|D3YXP5|D3YXP5_MOUSE;tr|D3Z160|D3Z160_MOUSE;tr|A0A140LIV0|A0A140LIV0_MOUSE	sp|P48787|TNNI3_MOUSE;tr|D3YXP5|D3YXP5_MOUSE	sp|P48787|TNNI3_MOUSE Troponin I, cardiac muscle OS=Mus musculus OX=10090 GN=Tnni3 PE=1 SV=2;tr|D3YXP5|D3YXP5_MOUSE Cardiac troponin I (Fragment) OS=Mus musculus OX=10090 GN=Tnni3 PE=1 SV=1	Tnni3	FALSE	0.251406	0.642103	-0.601617	24.9967	23.5654	22.6774	24.5381	25.0587	25.6905	24.1335	26.3037	28.3339	24.3597	25.3063
sp|P48962|ADT1_MOUSE	sp|P48962|ADT1_MOUSE	sp|P48962|ADT1_MOUSE ADP/ATP translocase 1 OS=Mus musculus OX=10090 GN=Slc25a4 PE=1 SV=4	Slc25a4	TRUE	0.0793981	0.433681	0.321886	34.9879	34.8422	35.4065	34.7788	35.1019	35.1156	34.9697	35.0967	34.4433	34.9551	35.1697
sp|P50171|DHB8_MOUSE;tr|G3UX44|G3UX44_MOUSE;tr|A0A494BA51|A0A494BA51_MOUSE;tr|A0A494BAF4|A0A494BAF4_MOUSE	sp|P50171|DHB8_MOUSE;tr|G3UX44|G3UX44_MOUSE;tr|A0A494BA51|A0A494BA51_MOUSE;tr|A0A494BAF4|A0A494BAF4_MOUSE	sp|P50171|DHB8_MOUSE Estradiol 17-beta-dehydrogenase 8 OS=Mus musculus OX=10090 GN=Hsd17b8 PE=1 SV=2;tr|G3UX44|G3UX44_MOUSE H2-K region-expressed gene 6 (Fragment) OS=Mus musculus OX=10090 GN=H2-Ke6 PE=1 SV=1;tr|A0A494BA51|A0A494BA51_MOUSE H2-K region-expr	Hsd17b8	FALSE	0.928831	0.955561	-0.0114669	27.865	27.7591	27.4813	27.8195	28.0496	27.8272	27.7678	28.1463	28.0751	27.8726	27.851
sp|P50462|CSRP3_MOUSE;tr|A0A140LHC6|A0A140LHC6_MOUSE	sp|P50462|CSRP3_MOUSE	sp|P50462|CSRP3_MOUSE Cysteine and glycine-rich protein 3 OS=Mus musculus OX=10090 GN=Csrp3 PE=1 SV=1	Csrp3	TRUE	0.91578	0.955561	0.0333857	24.1921	23.9091	22.9178	24.562	25.5461	23.4352	23.1098	24.4113	24.5757	24.3952	25.0592
sp|P50518|VATE1_MOUSE;tr|A0A0N4SWA3|A0A0N4SWA3_MOUSE;tr|A0A0N4SW34|A0A0N4SW34_MOUSE;tr|A0A0N4SW07|A0A0N4SW07_MOUSE	sp|P50518|VATE1_MOUSE;tr|A0A0N4SWA3|A0A0N4SWA3_MOUSE;tr|A0A0N4SW34|A0A0N4SW34_MOUSE;tr|A0A0N4SW07|A0A0N4SW07_MOUSE	sp|P50518|VATE1_MOUSE V-type proton ATPase subunit E 1 OS=Mus musculus OX=10090 GN=Atp6v1e1 PE=1 SV=2;tr|A0A0N4SWA3|A0A0N4SWA3_MOUSE V-type proton ATPase subunit E 1 (Fragment) OS=Mus musculus OX=10090 GN=Atp6v1e1 PE=1 SV=1;tr|A0A0N4SW34|A0A0N4SW34_MOUSE V	Atp6v1e1	FALSE	NA	NA	NA	NA	NA	NA	20.0807	21.0006	NA	NA	NA	NA	NA	NA
sp|P50544|ACADV_MOUSE;tr|B1AR28|B1AR28_MOUSE	sp|P50544|ACADV_MOUSE;tr|B1AR28|B1AR28_MOUSE	sp|P50544|ACADV_MOUSE Very long-chain specific acyl-CoA dehydrogenase, mitochondrial OS=Mus musculus OX=10090 GN=Acadvl PE=1 SV=3;tr|B1AR28|B1AR28_MOUSE Very long-chain-specific acyl-CoA dehydrogenase, mitochondrial OS=Mus musculus OX=10090 GN=Acadvl PE=1	Acadvl	TRUE	0.289862	0.661335	0.13868	32.6481	32.8986	33.029	33.1059	33.1695	32.7328	32.6857	32.4801	32.3415	31.8153	32.2232
tr|K3W4R6|K3W4R6_MOUSE;tr|K3W4R7|K3W4R7_MOUSE;sp|P50752|TNNT2_MOUSE;tr|Q6P3Z7|Q6P3Z7_MOUSE;tr|J3QQ13|J3QQ13_MOUSE;tr|A0A087WRX3|A0A087WRX3_MOUSE;tr|A0A087WQP1|A0A087WQP1_MOUSE	tr|K3W4R6|K3W4R6_MOUSE;tr|K3W4R7|K3W4R7_MOUSE;sp|P50752|TNNT2_MOUSE;tr|Q6P3Z7|Q6P3Z7_MOUSE;tr|J3QQ13|J3QQ13_MOUSE	tr|K3W4R6|K3W4R6_MOUSE Troponin T, cardiac muscle OS=Mus musculus OX=10090 GN=Tnnt2 PE=1 SV=1;tr|K3W4R7|K3W4R7_MOUSE Troponin T, cardiac muscle OS=Mus musculus OX=10090 GN=Tnnt2 PE=1 SV=1;sp|P50752|TNNT2_MOUSE Troponin T, cardiac muscle OS=Mus musculus OX=	Tnnt2	TRUE	0.758811	0.909368	-0.22045	24.8379	24.0027	22.2937	24.7455	25.8912	25.4858	24.4812	25.9624	27.8753	22.6314	25.01
sp|P51150|RAB7A_MOUSE;tr|A0A0N4SVR6|A0A0N4SVR6_MOUSE;tr|A0A0N4SVG9|A0A0N4SVG9_MOUSE	sp|P51150|RAB7A_MOUSE;tr|A0A0N4SVR6|A0A0N4SVR6_MOUSE;tr|A0A0N4SVG9|A0A0N4SVG9_MOUSE	sp|P51150|RAB7A_MOUSE Ras-related protein Rab-7a OS=Mus musculus OX=10090 GN=Rab7a PE=1 SV=2;tr|A0A0N4SVR6|A0A0N4SVR6_MOUSE RAB7, member RAS oncogene family OS=Mus musculus OX=10090 GN=Rab7 PE=1 SV=1;tr|A0A0N4SVG9|A0A0N4SVG9_MOUSE RAB7, member RAS oncogene	Rab7a	FALSE	NA	NA	NA	NA	NA	23.6905	22.6831	21.6517	23.6471	22.1687	NA	NA	NA	22.362
sp|P51660|DHB4_MOUSE	sp|P51660|DHB4_MOUSE	sp|P51660|DHB4_MOUSE Peroxisomal multifunctional enzyme type 2 OS=Mus musculus OX=10090 GN=Hsd17b4 PE=1 SV=3	Hsd17b4	TRUE	NA	NA	NA	NA	NA	NA	23.8615	22.5542	22.5546	22.1835	21.8318	21.4948	24.1697	24.459
sp|P51667|MLRV_MOUSE;tr|D3YUI7|D3YUI7_MOUSE;tr|E9Q8Y0|E9Q8Y0_MOUSE;tr|D3Z0I3|D3Z0I3_MOUSE;tr|D3YW14|D3YW14_MOUSE;tr|F6XCE3|F6XCE3_MOUSE;tr|A0A0G2JE15|A0A0G2JE15_MOUSE;tr|F6RBQ5|F6RBQ5_MOUSE	sp|P51667|MLRV_MOUSE;tr|D3YUI7|D3YUI7_MOUSE;tr|E9Q8Y0|E9Q8Y0_MOUSE;tr|D3Z0I3|D3Z0I3_MOUSE;tr|D3YW14|D3YW14_MOUSE	sp|P51667|MLRV_MOUSE Myosin regulatory light chain 2, ventricular/cardiac muscle isoform OS=Mus musculus OX=10090 GN=Myl2 PE=1 SV=3;tr|D3YUI7|D3YUI7_MOUSE Myosin regulatory light chain 2, ventricular/cardiac muscle isoform (Fragment) OS=Mus musculus OX=100	Myl2	FALSE	NA	NA	NA	NA	NA	NA	23.4755	25.0189	24.4861	22.3913	24.4262	25.718	NA	NA
sp|P51881|ADT2_MOUSE	sp|P51881|ADT2_MOUSE	sp|P51881|ADT2_MOUSE ADP/ATP translocase 2 OS=Mus musculus OX=10090 GN=Slc25a5 PE=1 SV=3	Slc25a5	TRUE	0.0876785	0.439229	0.33203	30.7693	31.3886	31.0996	30.32	30.8345	30.3142	30.8792	30.6582	30.1656	30.828	31.2051
sp|P52196|THTR_MOUSE	sp|P52196|THTR_MOUSE	sp|P52196|THTR_MOUSE Thiosulfate sulfurtransferase OS=Mus musculus OX=10090 GN=Tst PE=1 SV=3	Tst	TRUE	0.378091	0.706838	-0.260864	23.4608	24.3825	23.4682	24.2646	23.4687	23.6285	23.0363	23.6203	22.99	22.6904	23.0582
tr|A0A1L1SU37|A0A1L1SU37_MOUSE;sp|P52480|KPYM_MOUSE;tr|A0A1L1SQV8|A0A1L1SQV8_MOUSE;tr|A0A1L1SUV0|A0A1L1SUV0_MOUSE;tr|A0A1L1SSN6|A0A1L1SSN6_MOUSE;tr|A0A1L1STV8|A0A1L1STV8_MOUSE;tr|A0A1L1SVH2|A0A1L1SVH2_MOUSE;tr|A0A1L1ST52|A0A1L1ST52_MOUSE	tr|A0A1L1SU37|A0A1L1SU37_MOUSE;sp|P52480|KPYM_MOUSE;tr|A0A1L1SQV8|A0A1L1SQV8_MOUSE;tr|A0A1L1SUV0|A0A1L1SUV0_MOUSE;tr|A0A1L1SSN6|A0A1L1SSN6_MOUSE;tr|A0A1L1STV8|A0A1L1STV8_MOUSE	tr|A0A1L1SU37|A0A1L1SU37_MOUSE Pyruvate kinase (Fragment) OS=Mus musculus OX=10090 GN=Pkm PE=1 SV=1;sp|P52480|KPYM_MOUSE Pyruvate kinase PKM OS=Mus musculus OX=10090 GN=Pkm PE=1 SV=4;tr|A0A1L1SQV8|A0A1L1SQV8_MOUSE Pyruvate kinase (Fragment) OS=Mus musculus	Pkm	FALSE	NA	NA	NA	NA	NA	NA	21.7113	NA	22.1226	NA	NA	NA	NA	22.8519
sp|P52503|NDUS6_MOUSE;tr|A0A1Y7VM38|A0A1Y7VM38_MOUSE;tr|A0A1Y7VKP8|A0A1Y7VKP8_MOUSE	sp|P52503|NDUS6_MOUSE;tr|A0A1Y7VM38|A0A1Y7VM38_MOUSE;tr|A0A1Y7VKP8|A0A1Y7VKP8_MOUSE	sp|P52503|NDUS6_MOUSE NADH dehydrogenase [ubiquinone] iron-sulfur protein 6, mitochondrial OS=Mus musculus OX=10090 GN=Ndufs6 PE=1 SV=2;tr|A0A1Y7VM38|A0A1Y7VM38_MOUSE NADH dehydrogenase [ubiquinone] iron-sulfur protein 6, mitochondrial OS=Mus musculus OX=1	Ndufs6	TRUE	0.00282438	0.0913889	-0.742591	31.7761	32.1471	31.3458	31.8054	31.4567	31.8142	31.2595	31.5501	32.3437	32.6264	31.4118
sp|P52825|CPT2_MOUSE;tr|A2A8E8|A2A8E8_MOUSE;tr|A2A8E7|A2A8E7_MOUSE;tr|A2A8E9|A2A8E9_MOUSE	sp|P52825|CPT2_MOUSE	sp|P52825|CPT2_MOUSE Carnitine O-palmitoyltransferase 2, mitochondrial OS=Mus musculus OX=10090 GN=Cpt2 PE=1 SV=2	Cpt2	TRUE	0.29344	0.661335	0.148665	29.7107	29.929	30.225	30.0899	30.0643	29.492	29.4224	29.4757	29.0344	29.6365	29.7377
sp|P53395|ODB2_MOUSE	sp|P53395|ODB2_MOUSE	sp|P53395|ODB2_MOUSE Lipoamide acyltransferase component of branched-chain alpha-keto acid dehydrogenase complex, mitochondrial OS=Mus musculus OX=10090 GN=Dbt PE=1 SV=2	Dbt	TRUE	0.883262	0.950399	-0.0258395	26.7362	27.0777	26.8704	26.9991	26.9736	27.0216	26.7603	26.0738	26.3256	26.3215	26.9381
sp|P53702|CCHL_MOUSE;tr|G3UXK7|G3UXK7_MOUSE	sp|P53702|CCHL_MOUSE	sp|P53702|CCHL_MOUSE Cytochrome c-type heme lyase OS=Mus musculus OX=10090 GN=Hccs PE=1 SV=2	Hccs	TRUE	0.688089	0.878841	-0.133901	25.1419	24.324	25.529	25.2969	25.1146	25.5917	25.5762	24.1003	25.0031	25.8287	25.0547
sp|P54071|IDHP_MOUSE;tr|D6RIL6|D6RIL6_MOUSE;tr|A0A0U1RP68|A0A0U1RP68_MOUSE;tr|A0A0U1RPR1|A0A0U1RPR1_MOUSE;tr|D3YVY3|D3YVY3_MOUSE;tr|A0A087WPT4|A0A087WPT4_MOUSE;tr|A0A087WRS9|A0A087WRS9_MOUSE;sp|O88844|IDHC_MOUSE	sp|P54071|IDHP_MOUSE;tr|D6RIL6|D6RIL6_MOUSE	sp|P54071|IDHP_MOUSE Isocitrate dehydrogenase [NADP], mitochondrial OS=Mus musculus OX=10090 GN=Idh2 PE=1 SV=3;tr|D6RIL6|D6RIL6_MOUSE Isocitrate dehydrogenase [NADP], mitochondrial OS=Mus musculus OX=10090 GN=Idh2 PE=1 SV=1	Idh2	TRUE	0.300921	0.664462	0.175131	30.8684	29.9164	30.4254	30.455	30.3003	31.2291	31.2414	31.9508	31.9749	30.3286	30.8618
sp|P54116|STOM_MOUSE	sp|P54116|STOM_MOUSE	sp|P54116|STOM_MOUSE Stomatin OS=Mus musculus OX=10090 GN=Stom PE=1 SV=3	Stom	TRUE	NA	NA	NA	NA	NA	NA	22.0572	NA	NA	NA	NA	NA	21.1549	NA
sp|P56135|ATPK_MOUSE;tr|F8WHP8|F8WHP8_MOUSE	sp|P56135|ATPK_MOUSE;tr|F8WHP8|F8WHP8_MOUSE	sp|P56135|ATPK_MOUSE ATP synthase subunit f, mitochondrial OS=Mus musculus OX=10090 GN=Atp5mf PE=1 SV=3;tr|F8WHP8|F8WHP8_MOUSE ATP synthase membrane subunit f OS=Mus musculus OX=10090 GN=Atp5j2 PE=1 SV=1	Atp5mf	FALSE	0.183128	0.576092	0.187401	32.0266	32.108	32.1568	31.7938	32.3007	31.7761	31.9481	32.0173	31.8199	32.1666	32.1785
sp|P56379|ATP68_MOUSE;tr|A0A1Y7VLP0|A0A1Y7VLP0_MOUSE	sp|P56379|ATP68_MOUSE	sp|P56379|ATP68_MOUSE ATP synthase subunit ATP5MPL, mitochondrial OS=Mus musculus OX=10090 GN=Atp5mpl PE=1 SV=1	Atp5mpl	TRUE	0.768987	0.912807	0.214242	23.9846	23.5303	23.8087	25.4518	23.1342	24.7041	24.372	24.2449	23.8545	21.8468	24.8991
sp|P56382|ATP5E_MOUSE	sp|P56382|ATP5E_MOUSE	sp|P56382|ATP5E_MOUSE ATP synthase subunit epsilon, mitochondrial OS=Mus musculus OX=10090 GN=Atp5f1e PE=1 SV=2	Atp5f1e	FALSE	0.289478	0.661335	0.346324	31.392	31.0547	30.9901	30.6003	32.2796	31.3594	31.5472	31.532	31.2666	31.8134	31.4771
sp|P56391|CX6B1_MOUSE;tr|A0A140LIU3|A0A140LIU3_MOUSE	sp|P56391|CX6B1_MOUSE	sp|P56391|CX6B1_MOUSE Cytochrome c oxidase subunit 6B1 OS=Mus musculus OX=10090 GN=Cox6b1 PE=1 SV=2	Cox6b1	TRUE	0.587079	0.82631	0.0961114	33.8914	34.0146	33.9413	33.5862	34.1485	33.8102	33.3978	34.1121	33.9948	33.811	34.0977
sp|P56392|CX7A1_MOUSE;tr|A0A140LIU4|A0A140LIU4_MOUSE	sp|P56392|CX7A1_MOUSE;tr|A0A140LIU4|A0A140LIU4_MOUSE	sp|P56392|CX7A1_MOUSE Cytochrome c oxidase subunit 7A1, mitochondrial OS=Mus musculus OX=10090 GN=Cox7a1 PE=1 SV=1;tr|A0A140LIU4|A0A140LIU4_MOUSE Cytochrome c oxidase subunit 7A1, mitochondrial OS=Mus musculus OX=10090 GN=Cox7a1 PE=1 SV=1	Cox7a1	TRUE	0.160613	0.548435	0.205374	31.1879	31.1987	31.2461	30.9337	31.287	31.2298	31.2631	31.2408	30.7327	31.3313	31.4159
sp|P56394|COX17_MOUSE	sp|P56394|COX17_MOUSE	sp|P56394|COX17_MOUSE Cytochrome c oxidase copper chaperone OS=Mus musculus OX=10090 GN=Cox17 PE=1 SV=2	Cox17	TRUE	0.20023	0.600689	-0.230497	23.0953	23.8367	23.3053	23.1978	22.8632	23.3349	23.6575	21.9395	22.4046	23.2787	23.1347
tr|G5E850|G5E850_MOUSE;sp|P56395|CYB5_MOUSE;tr|A0A494B9D8|A0A494B9D8_MOUSE;tr|E0CY88|E0CY88_MOUSE	tr|G5E850|G5E850_MOUSE;sp|P56395|CYB5_MOUSE	tr|G5E850|G5E850_MOUSE Cytochrome b5 OS=Mus musculus OX=10090 GN=Cyb5a PE=1 SV=1;sp|P56395|CYB5_MOUSE Cytochrome b5 OS=Mus musculus OX=10090 GN=Cyb5a PE=1 SV=2	Cyb5a	FALSE	NA	NA	NA	NA	NA	23.6618	22.2549	24.1598	24.4411	24.4753	20.9163	NA	NA	24.1668
sp|P56480|ATPB_MOUSE	sp|P56480|ATPB_MOUSE	sp|P56480|ATPB_MOUSE ATP synthase subunit beta, mitochondrial OS=Mus musculus OX=10090 GN=Atp5f1b PE=1 SV=2	Atp5f1b	FALSE	0.52392	0.788491	0.0868538	36.6631	36.6654	36.7892	36.6811	36.4123	36.7906	36.8723	36.7117	36.463	36.4982	36.7471
sp|P56501|UCP3_MOUSE	sp|P56501|UCP3_MOUSE	sp|P56501|UCP3_MOUSE Mitochondrial uncoupling protein 3 OS=Mus musculus OX=10090 GN=Ucp3 PE=1 SV=1	Ucp3	TRUE	NA	NA	NA	NA	21.8166	22.6801	21.5524	21.1917	21.4408	NA	NA	NA	NA	19.5826
tr|D3YUQ9|D3YUQ9_MOUSE;tr|E9QN08|E9QN08_MOUSE;tr|Q80T06|Q80T06_MOUSE;sp|P57776|EF1D_MOUSE;tr|A0A0R4J1E2|A0A0R4J1E2_MOUSE;tr|D3Z7N2|D3Z7N2_MOUSE;tr|D3YZT9|D3YZT9_MOUSE;tr|A0A0R4J1L2|A0A0R4J1L2_MOUSE;tr|Q91VK2|Q91VK2_MOUSE;tr|F6ZFU0|F6ZFU0_MOUSE	tr|D3YUQ9|D3YUQ9_MOUSE;tr|E9QN08|E9QN08_MOUSE;tr|Q80T06|Q80T06_MOUSE;sp|P57776|EF1D_MOUSE;tr|A0A0R4J1E2|A0A0R4J1E2_MOUSE;tr|D3Z7N2|D3Z7N2_MOUSE;tr|D3YZT9|D3YZT9_MOUSE;tr|A0A0R4J1L2|A0A0R4J1L2_MOUSE;tr|Q91VK2|Q91VK2_MOUSE;tr|F6ZFU0|F6ZFU0_MOUSE	tr|D3YUQ9|D3YUQ9_MOUSE Elongation factor 1-delta (Fragment) OS=Mus musculus OX=10090 GN=Eef1d PE=1 SV=8;tr|E9QN08|E9QN08_MOUSE Elongation factor 1-delta (Fragment) OS=Mus musculus OX=10090 GN=Eef1d PE=1 SV=1;tr|Q80T06|Q80T06_MOUSE Elongation factor 1-delta	Eef1d	FALSE	NA	NA	NA	NA	NA	NA	NA	20.3006	21.6196	20.4467	22.0293	21.2532	21.3461	22.0269
tr|D3YVZ9|D3YVZ9_MOUSE;sp|P58059|RT21_MOUSE	tr|D3YVZ9|D3YVZ9_MOUSE;sp|P58059|RT21_MOUSE	tr|D3YVZ9|D3YVZ9_MOUSE 28S ribosomal protein S21, mitochondrial (Fragment) OS=Mus musculus OX=10090 GN=Mrps21 PE=1 SV=1;sp|P58059|RT21_MOUSE 28S ribosomal protein S21, mitochondrial OS=Mus musculus OX=10090 GN=Mrps21 PE=1 SV=1	Mrps21	TRUE	0.0413455	0.302089	1.56112	23.4678	20.7142	23.7761	20.5457	24.2104	23.3669	24.0446	24.6912	24.4399	24.3695	24.5195
tr|A0A338P7H3|A0A338P7H3_MOUSE;sp|P58064|RT06_MOUSE	tr|A0A338P7H3|A0A338P7H3_MOUSE;sp|P58064|RT06_MOUSE	tr|A0A338P7H3|A0A338P7H3_MOUSE Predicted gene, 49711 OS=Mus musculus OX=10090 GN=Gm49711 PE=3 SV=1;sp|P58064|RT06_MOUSE 28S ribosomal protein S6, mitochondrial OS=Mus musculus OX=10090 GN=Mrps6 PE=1 SV=3	Gm49711	FALSE	0.133235	0.526489	0.346064	22.8152	21.9676	22.7738	22.2192	23.0673	22.3704	22.6915	23.1861	23.3778	23.2757	23.2224
sp|P58252|EF2_MOUSE	sp|P58252|EF2_MOUSE	sp|P58252|EF2_MOUSE Elongation factor 2 OS=Mus musculus OX=10090 GN=Eef2 PE=1 SV=2	Eef2	FALSE	NA	NA	NA	NA	NA	NA	22.4925	NA	NA	NA	22.1948	22.7024	20.2054	21.5278
sp|P58281|OPA1_MOUSE;tr|H7BX01|H7BX01_MOUSE;tr|E0CXD1|E0CXD1_MOUSE;sp|P58682|TLR8_MOUSE	sp|P58281|OPA1_MOUSE;tr|H7BX01|H7BX01_MOUSE;tr|E0CXD1|E0CXD1_MOUSE	sp|P58281|OPA1_MOUSE Dynamin-like 120 kDa protein, mitochondrial OS=Mus musculus OX=10090 GN=Opa1 PE=1 SV=1;tr|H7BX01|H7BX01_MOUSE Dynamin-like 120 kDa protein, form S1 OS=Mus musculus OX=10090 GN=Opa1 PE=1 SV=1;tr|E0CXD1|E0CXD1_MOUSE Dynamin-like 120 kDa	Opa1	TRUE	0.356689	0.690514	0.177459	29.1154	29.1947	29.5951	29.2759	28.8012	29.3114	29.3627	28.4661	28.0732	29.2781	29.7956
sp|P58771|TPM1_MOUSE;tr|Q8BP43|Q8BP43_MOUSE;tr|Q8BSH3|Q8BSH3_MOUSE;tr|E9Q450|E9Q450_MOUSE;tr|E9Q454|E9Q454_MOUSE;tr|E9Q456|E9Q456_MOUSE;tr|E9Q452|E9Q452_MOUSE;tr|F8WID5|F8WID5_MOUSE;tr|S4R2U0|S4R2U0_MOUSE;tr|A2AIM4|A2AIM4_MOUSE;sp|P58774|TPM2_MOUSE;CON__Q3SX28;tr|B7ZNL3|B7ZNL3_MOUSE;tr|E9Q448|E9Q448_MOUSE;tr|E9Q455|E9Q455_MOUSE;tr|G5E8R2|G5E8R2_MOUSE;tr|G5E8R1|G5E8R1_MOUSE;tr|G5E8R0|G5E8R0_MOUSE;…	sp|P58771|TPM1_MOUSE;tr|Q8BP43|Q8BP43_MOUSE;tr|Q8BSH3|Q8BSH3_MOUSE;tr|E9Q450|E9Q450_MOUSE;tr|E9Q454|E9Q454_MOUSE;tr|E9Q456|E9Q456_MOUSE;tr|E9Q452|E9Q452_MOUSE;tr|F8WID5|F8WID5_MOUSE;tr|S4R2U0|S4R2U0_MOUSE	sp|P58771|TPM1_MOUSE Tropomyosin alpha-1 chain OS=Mus musculus OX=10090 GN=Tpm1 PE=1 SV=1;tr|Q8BP43|Q8BP43_MOUSE Tropomyosin alpha-1 chain OS=Mus musculus OX=10090 GN=Tpm1 PE=1 SV=1;tr|Q8BSH3|Q8BSH3_MOUSE Tropomyosin alpha-1 chain OS=Mus musculus OX=10090	Tpm1	FALSE	0.938476	0.9575	-0.0666432	25.6168	24.2592	23.7595	25.0402	25.9873	26.7466	25.3166	26.8945	29.5392	22.6656	25.9596
sp|P59017|B2L13_MOUSE;tr|A0A0N4SW24|A0A0N4SW24_MOUSE;tr|A0A0N4SW63|A0A0N4SW63_MOUSE	sp|P59017|B2L13_MOUSE	sp|P59017|B2L13_MOUSE Bcl-2-like protein 13 OS=Mus musculus OX=10090 GN=Bcl2l13 PE=1 SV=2	Bcl2l13	TRUE	0.0491339	0.33538	-1.25137	26.3597	28.8912	26.311	26.1632	24.9038	28.3654	25.6558	25.3409	25.3251	26.1821	26.4587
sp|P60603|ROMO1_MOUSE	sp|P60603|ROMO1_MOUSE	sp|P60603|ROMO1_MOUSE Reactive oxygen species modulator 1 OS=Mus musculus OX=10090 GN=Romo1 PE=2 SV=1	Romo1	TRUE	0.754933	0.908882	-0.0997386	26.467	27.0062	26.5711	25.3894	26.6904	26.2106	26.0008	26.5713	27.0379	26.9403	26.2522
sp|P60710|ACTB_MOUSE;sp|P63260|ACTG_MOUSE;tr|E9Q5F4|E9Q5F4_MOUSE;tr|E9Q1F2|E9Q1F2_MOUSE;tr|G3UYG0|G3UYG0_MOUSE;tr|E9Q606|E9Q606_MOUSE;tr|B1ATY1|B1ATY1_MOUSE;tr|G3UZ07|G3UZ07_MOUSE;tr|F8WGM8|F8WGM8_MOUSE;tr|E9Q2D1|E9Q2D1_MOUSE;tr|F6WX90|F6WX90_MOUSE;tr|V9GXQ2|V9GXQ2_MOUSE;sp|Q8BFZ3|ACTBL_MOUSE	sp|P60710|ACTB_MOUSE;sp|P63260|ACTG_MOUSE;tr|E9Q5F4|E9Q5F4_MOUSE;tr|E9Q1F2|E9Q1F2_MOUSE;tr|G3UYG0|G3UYG0_MOUSE;tr|E9Q606|E9Q606_MOUSE;tr|B1ATY1|B1ATY1_MOUSE;tr|G3UZ07|G3UZ07_MOUSE	sp|P60710|ACTB_MOUSE Actin, cytoplasmic 1 OS=Mus musculus OX=10090 GN=Actb PE=1 SV=1;sp|P63260|ACTG_MOUSE Actin, cytoplasmic 2 OS=Mus musculus OX=10090 GN=Actg1 PE=1 SV=1;tr|E9Q5F4|E9Q5F4_MOUSE Actin, cytoplasmic 1 (Fragment) OS=Mus musculus OX=10090 GN=Ac	Actb	FALSE	0.931611	0.955561	0.0275398	27.013	25.6911	26.1114	27.6433	27.3362	26.8335	26.5076	27.4491	28.318	26.5101	27.7294
sp|P60867|RS20_MOUSE	sp|P60867|RS20_MOUSE	sp|P60867|RS20_MOUSE 40S ribosomal protein S20 OS=Mus musculus OX=10090 GN=Rps20 PE=1 SV=1	Rps20	FALSE	NA	NA	NA	NA	NA	NA	20.5151	NA	21.5801	NA	21.6231	NA	NA	21.5899
sp|P60879|SNP25_MOUSE	sp|P60879|SNP25_MOUSE	sp|P60879|SNP25_MOUSE Synaptosomal-associated protein 25 OS=Mus musculus OX=10090 GN=Snap25 PE=1 SV=1	Snap25	FALSE	NA	NA	NA	NA	NA	NA	23.0133	NA	NA	NA	NA	NA	NA	NA
sp|P61014|PPLA_MOUSE	sp|P61014|PPLA_MOUSE	sp|P61014|PPLA_MOUSE Cardiac phospholamban OS=Mus musculus OX=10090 GN=Pln PE=1 SV=1	Pln	FALSE	NA	NA	NA	NA	23.8901	NA	24.6867	24.149	25.1005	24.7882	26.0173	26.9339	27.3647	27.063
sp|P61021|RAB5B_MOUSE	sp|P61021|RAB5B_MOUSE	sp|P61021|RAB5B_MOUSE Ras-related protein Rab-5B OS=Mus musculus OX=10090 GN=Rab5b PE=1 SV=1	Rab5b	FALSE	NA	NA	NA	NA	NA	NA	22.5421	20.9421	NA	NA	NA	NA	NA	22.5875
sp|P61027|RAB10_MOUSE	sp|P61027|RAB10_MOUSE	sp|P61027|RAB10_MOUSE Ras-related protein Rab-10 OS=Mus musculus OX=10090 GN=Rab10 PE=1 SV=1	Rab10	FALSE	NA	NA	NA	NA	NA	23.7786	23.9158	22.7545	23.3679	23.3469	22.826	22.1937	23.1428	23.1866
tr|Q3TUE8|Q3TUE8_MOUSE;sp|P61922|GABT_MOUSE;tr|F7C9G3|F7C9G3_MOUSE	tr|Q3TUE8|Q3TUE8_MOUSE;sp|P61922|GABT_MOUSE;tr|F7C9G3|F7C9G3_MOUSE	tr|Q3TUE8|Q3TUE8_MOUSE 4-aminobutyrate aminotransferase, mitochondrial OS=Mus musculus OX=10090 GN=Abat PE=1 SV=1;sp|P61922|GABT_MOUSE 4-aminobutyrate aminotransferase, mitochondrial OS=Mus musculus OX=10090 GN=Abat PE=1 SV=1;tr|F7C9G3|F7C9G3_MOUSE 4-amino	Abat	TRUE	NA	NA	NA	NA	NA	NA	22.2994	NA	NA	NA	NA	NA	NA	NA
tr|A0A286YDH1|A0A286YDH1_MOUSE;tr|A0A286YEC4|A0A286YEC4_MOUSE;tr|H3BKI8|H3BKI8_MOUSE;tr|A0A286YCM2|A0A286YCM2_MOUSE;tr|A0A286YDM3|A0A286YDM3_MOUSE;tr|H3BK96|H3BK96_MOUSE;tr|H3BKD0|H3BKD0_MOUSE;tr|B2M1R6|B2M1R6_MOUSE;sp|P61979|HNRPK_MOUSE;tr|H3BJS9|H3BJS9_MOUSE;tr|Q8BT23|Q8BT23_MOUSE;tr|H3BLL4|H3BLL4_MOUSE	tr|A0A286YDH1|A0A286YDH1_MOUSE;tr|A0A286YEC4|A0A286YEC4_MOUSE;tr|H3BKI8|H3BKI8_MOUSE;tr|A0A286YCM2|A0A286YCM2_MOUSE;tr|A0A286YDM3|A0A286YDM3_MOUSE;tr|H3BK96|H3BK96_MOUSE;tr|H3BKD0|H3BKD0_MOUSE;tr|B2M1R6|B2M1R6_MOUSE;sp|P61979|HNRPK_MOUSE;tr|H3BJS9|H3BJS9_MOUSE;tr|Q8BT23|Q8BT23_MOUSE;tr|H3BLL4|H3BLL4_MOUSE	tr|A0A286YDH1|A0A286YDH1_MOUSE Heterogeneous nuclear ribonucleoprotein K (Fragment) OS=Mus musculus OX=10090 GN=Hnrnpk PE=1 SV=1;tr|A0A286YEC4|A0A286YEC4_MOUSE Heterogeneous nuclear ribonucleoprotein K (Fragment) OS=Mus musculus OX=10090 GN=Hnrnpk PE=1 SV=	Hnrnpk	FALSE	NA	NA	NA	NA	NA	NA	NA	NA	NA	NA	22.1329	22.0737	NA	NA
sp|P61982|1433G_MOUSE	sp|P61982|1433G_MOUSE	sp|P61982|1433G_MOUSE 14-3-3 protein gamma OS=Mus musculus OX=10090 GN=Ywhag PE=1 SV=2	Ywhag	FALSE	NA	NA	NA	NA	NA	NA	22.0116	NA	NA	NA	NA	21.6096	NA	NA
sp|P62073|TIM10_MOUSE	sp|P62073|TIM10_MOUSE	sp|P62073|TIM10_MOUSE Mitochondrial import inner membrane translocase subunit Tim10 OS=Mus musculus OX=10090 GN=Timm10 PE=1 SV=1	Timm10	TRUE	0.953056	0.968014	-0.0247522	26.6515	27.6629	26.4568	26.4256	27.1365	25.6089	26.8991	25.6471	26.6923	26.9297	27.0561
sp|P62075|TIM13_MOUSE;tr|A0A1W2P756|A0A1W2P756_MOUSE;tr|A0A1W2P7H2|A0A1W2P7H2_MOUSE	sp|P62075|TIM13_MOUSE;tr|A0A1W2P756|A0A1W2P756_MOUSE	sp|P62075|TIM13_MOUSE Mitochondrial import inner membrane translocase subunit Tim13 OS=Mus musculus OX=10090 GN=Timm13 PE=1 SV=1;tr|A0A1W2P756|A0A1W2P756_MOUSE Mitochondrial import inner membrane translocase subunit OS=Mus musculus OX=10090 GN=Timm13 PE=1	Timm13	TRUE	0.685843	0.878841	0.0842836	26.6038	27.7897	27.46	27.0731	27.0524	26.2885	26.5589	25.4489	24.6411	27.0158	26.7095
sp|P62077|TIM8B_MOUSE	sp|P62077|TIM8B_MOUSE	sp|P62077|TIM8B_MOUSE Mitochondrial import inner membrane translocase subunit Tim8 B OS=Mus musculus OX=10090 GN=Timm8b PE=1 SV=1	Timm8b	TRUE	0.763666	0.912772	0.182897	24.0157	25.8524	24.1908	22.1502	24.804	23.9685	24.4307	22.7572	22.7184	24.9316	24.3529
tr|D6REF3|D6REF3_MOUSE;sp|P62259|1433E_MOUSE;tr|F6WA09|F6WA09_MOUSE	tr|D6REF3|D6REF3_MOUSE;sp|P62259|1433E_MOUSE;tr|F6WA09|F6WA09_MOUSE	tr|D6REF3|D6REF3_MOUSE 14-3-3 protein epsilon OS=Mus musculus OX=10090 GN=Ywhae PE=1 SV=1;sp|P62259|1433E_MOUSE 14-3-3 protein epsilon OS=Mus musculus OX=10090 GN=Ywhae PE=1 SV=1;tr|F6WA09|F6WA09_MOUSE 14-3-3 protein epsilon (Fragment) OS=Mus musculus OX=1	Ywhae	FALSE	NA	NA	NA	NA	NA	NA	20.9909	21.121	20.0894	NA	21.0357	22.9488	NA	20.9849
sp|P62631|EF1A2_MOUSE;tr|D3Z3I8|D3Z3I8_MOUSE;tr|D3YZ68|D3YZ68_MOUSE	sp|P62631|EF1A2_MOUSE	sp|P62631|EF1A2_MOUSE Elongation factor 1-alpha 2 OS=Mus musculus OX=10090 GN=Eef1a2 PE=1 SV=1	Eef1a2	FALSE	0.729602	0.901225	0.076236	26.218	24.4227	25.3104	25.5228	25.2521	26.5891	26.1498	27.5836	27.4797	26.8851	26.9848
sp|P62702|RS4X_MOUSE	sp|P62702|RS4X_MOUSE	sp|P62702|RS4X_MOUSE 40S ribosomal protein S4, X isoform OS=Mus musculus OX=10090 GN=Rps4x PE=1 SV=2	Rps4x	FALSE	NA	NA	NA	NA	NA	NA	NA	NA	19.595	NA	NA	21.2866	NA	NA
sp|P63268|ACTH_MOUSE;sp|P68134|ACTS_MOUSE;sp|P68033|ACTC_MOUSE;sp|P62737|ACTA_MOUSE;tr|A0A1D5RM20|A0A1D5RM20_MOUSE;tr|D3Z2K3|D3Z2K3_MOUSE;tr|A0A494B9T3|A0A494B9T3_MOUSE;tr|D3YZY0|D3YZY0_MOUSE;tr|A0A0U1RQ96|A0A0U1RQ96_MOUSE	sp|P63268|ACTH_MOUSE;sp|P68134|ACTS_MOUSE;sp|P68033|ACTC_MOUSE;sp|P62737|ACTA_MOUSE;tr|A0A1D5RM20|A0A1D5RM20_MOUSE;tr|D3Z2K3|D3Z2K3_MOUSE;tr|A0A494B9T3|A0A494B9T3_MOUSE;tr|D3YZY0|D3YZY0_MOUSE	sp|P63268|ACTH_MOUSE Actin, gamma-enteric smooth muscle OS=Mus musculus OX=10090 GN=Actg2 PE=1 SV=1;sp|P68134|ACTS_MOUSE Actin, alpha skeletal muscle OS=Mus musculus OX=10090 GN=Acta1 PE=1 SV=1;sp|P68033|ACTC_MOUSE Actin, alpha cardiac muscle 1 OS=Mus musc	Actg2	FALSE	0.0119708	0.1721	-0.858709	23.7869	23.7087	23.357	24.3181	23.899	24.6151	23.5845	23.6919	25.5478	22.8918	22.2555
sp|P62806|H4_MOUSE	sp|P62806|H4_MOUSE	sp|P62806|H4_MOUSE Histone H4 OS=Mus musculus OX=10090 GN=H4c1 PE=1 SV=2	H4c1	FALSE	0.566019	0.813989	-0.381163	24.5659	24.659	22.1874	24.3069	25.1375	23.906	23.839	25.3327	27.1423	23.7684	25.3801
sp|P62830|RL23_MOUSE;tr|A2A6F8|A2A6F8_MOUSE	sp|P62830|RL23_MOUSE;tr|A2A6F8|A2A6F8_MOUSE	sp|P62830|RL23_MOUSE 60S ribosomal protein L23 OS=Mus musculus OX=10090 GN=Rpl23 PE=1 SV=1;tr|A2A6F8|A2A6F8_MOUSE 60S ribosomal protein L23 (Fragment) OS=Mus musculus OX=10090 GN=Rpl23 PE=1 SV=1	Rpl23	FALSE	NA	NA	NA	NA	NA	NA	NA	NA	NA	21.1001	NA	NA	21.6978	22.4078
tr|A0A1W2P777|A0A1W2P777_MOUSE;tr|A0A0G2JDL9|A0A0G2JDL9_MOUSE;sp|Q99JI6|RAP1B_MOUSE;sp|P62835|RAP1A_MOUSE	tr|A0A1W2P777|A0A1W2P777_MOUSE;tr|A0A0G2JDL9|A0A0G2JDL9_MOUSE;sp|Q99JI6|RAP1B_MOUSE;sp|P62835|RAP1A_MOUSE	tr|A0A1W2P777|A0A1W2P777_MOUSE Ras-related protein Rap-1b (Fragment) OS=Mus musculus OX=10090 GN=Rap1b PE=1 SV=1;tr|A0A0G2JDL9|A0A0G2JDL9_MOUSE Ras-related protein Rap-1A OS=Mus musculus OX=10090 GN=Rap1a PE=1 SV=1;sp|Q99JI6|RAP1B_MOUSE Ras-related protein	Rap1b	FALSE	0.441475	0.721979	0.157044	22.5115	23.0024	22.7512	22.4186	23.089	22.5244	22.154	22.536	22.1997	22.02	22.4201
tr|H3BLF7|H3BLF7_MOUSE;tr|H3BKR2|H3BKR2_MOUSE;sp|P62874|GBB1_MOUSE;tr|D3YZX3|D3YZX3_MOUSE;sp|Q61011|GBB3_MOUSE;tr|E9QKR0|E9QKR0_MOUSE	tr|H3BLF7|H3BLF7_MOUSE;tr|H3BKR2|H3BKR2_MOUSE;sp|P62874|GBB1_MOUSE	tr|H3BLF7|H3BLF7_MOUSE Guanine nucleotide-binding protein G(I)/G(S)/G(T) subunit beta-1 (Fragment) OS=Mus musculus OX=10090 GN=Gnb1 PE=1 SV=1;tr|H3BKR2|H3BKR2_MOUSE Guanine nucleotide-binding protein G(I)/G(S)/G(T) subunit beta-1 (Fragment) OS=Mus musculus	Gnb1	FALSE	NA	NA	NA	NA	20.8265	19.7024	23.5359	22.3018	NA	NA	NA	NA	20.9338	20.8408
sp|P62897|CYC_MOUSE;CON__P62894;sp|P00015|CYC2_MOUSE	sp|P62897|CYC_MOUSE	sp|P62897|CYC_MOUSE Cytochrome c, somatic OS=Mus musculus OX=10090 GN=Cycs PE=1 SV=2	Cycs	TRUE	0.0856629	0.439229	0.241407	31.1014	32.0263	32.166	31.4203	31.6644	31.0799	31.3952	29.9144	29.4549	30.9222	30.9706
sp|P63017|HSP7C_MOUSE;tr|Q504P4|Q504P4_MOUSE;tr|D3Z5E2|D3Z5E2_MOUSE;sp|P17156|HSP72_MOUSE;sp|P16627|HS71L_MOUSE;sp|Q61696|HS71A_MOUSE;sp|P17879|HS71B_MOUSE	sp|P63017|HSP7C_MOUSE;tr|Q504P4|Q504P4_MOUSE	sp|P63017|HSP7C_MOUSE Heat shock cognate 71 kDa protein OS=Mus musculus OX=10090 GN=Hspa8 PE=1 SV=1;tr|Q504P4|Q504P4_MOUSE Heat shock cognate 71 kDa protein OS=Mus musculus OX=10090 GN=Hspa8 PE=1 SV=1	Hspa8	FALSE	0.385423	0.706838	0.114236	27.7643	27.5616	27.5292	27.8017	28.0122	27.8006	27.7774	27.9569	27.5695	27.8025	27.8314
sp|P63030|MPC1_MOUSE;tr|D3Z786|D3Z786_MOUSE;tr|D3YWY6|D3YWY6_MOUSE;tr|D3Z5S0|D3Z5S0_MOUSE;tr|E9Q0V4|E9Q0V4_MOUSE	sp|P63030|MPC1_MOUSE;tr|D3Z786|D3Z786_MOUSE	sp|P63030|MPC1_MOUSE Mitochondrial pyruvate carrier 1 OS=Mus musculus OX=10090 GN=Mpc1 PE=1 SV=1;tr|D3Z786|D3Z786_MOUSE Mitochondrial pyruvate carrier (Fragment) OS=Mus musculus OX=10090 GN=Mpc1 PE=1 SV=1	Mpc1	TRUE	0.420654	0.713694	0.0999871	27.7256	27.5498	27.8046	27.8355	28.0885	27.6591	27.6185	27.459	27.4034	27.93	27.9072
sp|P63038|CH60_MOUSE;tr|D3Z2F2|D3Z2F2_MOUSE;tr|D3Z7J9|D3Z7J9_MOUSE	sp|P63038|CH60_MOUSE	sp|P63038|CH60_MOUSE 60 kDa heat shock protein, mitochondrial OS=Mus musculus OX=10090 GN=Hspd1 PE=1 SV=1	Hspd1	TRUE	0.589179	0.82631	0.072421	31.6703	30.8581	30.8223	31.2549	31.5288	31.7853	31.996	32.5097	32.7412	31.5307	31.6756
sp|P63044|VAMP2_MOUSE;tr|B0QZN5|B0QZN5_MOUSE;sp|P63024|VAMP3_MOUSE;tr|A0A0N4SUV3|A0A0N4SUV3_MOUSE;sp|Q62442|VAMP1_MOUSE;tr|D3YTU0|D3YTU0_MOUSE	sp|P63044|VAMP2_MOUSE;tr|B0QZN5|B0QZN5_MOUSE	sp|P63044|VAMP2_MOUSE Vesicle-associated membrane protein 2 OS=Mus musculus OX=10090 GN=Vamp2 PE=1 SV=2;tr|B0QZN5|B0QZN5_MOUSE Synaptobrevin-2 OS=Mus musculus OX=10090 GN=Vamp2 PE=1 SV=1	Vamp2	FALSE	NA	NA	NA	NA	NA	NA	22.261	22.1572	NA	NA	NA	NA	NA	NA
tr|D3YXN6|D3YXN6_MOUSE;tr|A0A2I3BQ03|A0A2I3BQ03_MOUSE;sp|P63101|1433Z_MOUSE;tr|D3YXF4|D3YXF4_MOUSE;tr|A2A5N1|A2A5N1_MOUSE;sp|Q9CQV8|1433B_MOUSE	tr|D3YXN6|D3YXN6_MOUSE;tr|A0A2I3BQ03|A0A2I3BQ03_MOUSE;sp|P63101|1433Z_MOUSE;tr|D3YXF4|D3YXF4_MOUSE	tr|D3YXN6|D3YXN6_MOUSE 14-3-3 protein zeta/delta (Fragment) OS=Mus musculus OX=10090 GN=Ywhaz PE=1 SV=1;tr|A0A2I3BQ03|A0A2I3BQ03_MOUSE 14-3-3 protein zeta/delta (Fragment) OS=Mus musculus OX=10090 GN=Ywhaz PE=1 SV=1;sp|P63101|1433Z_MOUSE 14-3-3 protein zet	Ywhaz	FALSE	NA	NA	NA	NA	NA	NA	19.767	21.1994	NA	NA	NA	NA	NA	NA
tr|A0A0A0MQM0|A0A0A0MQM0_MOUSE;sp|P63242|IF5A1_MOUSE	tr|A0A0A0MQM0|A0A0A0MQM0_MOUSE;sp|P63242|IF5A1_MOUSE	tr|A0A0A0MQM0|A0A0A0MQM0_MOUSE Eukaryotic translation initiation factor 5A (Fragment) OS=Mus musculus OX=10090 GN=Eif5a PE=1 SV=1;sp|P63242|IF5A1_MOUSE Eukaryotic translation initiation factor 5A-1 OS=Mus musculus OX=10090 GN=Eif5a PE=1 SV=2	Eif5a	FALSE	NA	NA	NA	NA	NA	NA	NA	NA	NA	NA	20.8393	NA	NA	NA
sp|Q9JIW9|RALB_MOUSE;sp|P63321|RALA_MOUSE	sp|Q9JIW9|RALB_MOUSE;sp|P63321|RALA_MOUSE	sp|Q9JIW9|RALB_MOUSE Ras-related protein Ral-B OS=Mus musculus OX=10090 GN=Ralb PE=1 SV=1;sp|P63321|RALA_MOUSE Ras-related protein Ral-A OS=Mus musculus OX=10090 GN=Rala PE=1 SV=1	Ralb	FALSE	NA	NA	NA	NA	22.5237	22.2468	22.4791	23.0639	21.8878	20.8445	21.5505	21.3209	NA	21.0854
sp|P67778|PHB_MOUSE;tr|Q5SQG5|Q5SQG5_MOUSE	sp|P67778|PHB_MOUSE;tr|Q5SQG5|Q5SQG5_MOUSE	sp|P67778|PHB_MOUSE Prohibitin OS=Mus musculus OX=10090 GN=Phb PE=1 SV=1;tr|Q5SQG5|Q5SQG5_MOUSE Prohibitin (Fragment) OS=Mus musculus OX=10090 GN=Phb PE=1 SV=1	Phb	TRUE	0.168079	0.548435	0.181939	31.9934	32.1791	32.2496	31.8454	32.1336	31.7933	32.0344	31.9669	31.6386	32.0558	32.0373
sp|P68368|TBA4A_MOUSE;tr|A0A0A0MQA5|A0A0A0MQA5_MOUSE;tr|A0A087WSB0|A0A087WSB0_MOUSE;tr|A0A087WSL5|A0A087WSL5_MOUSE;tr|A0A087WRB4|A0A087WRB4_MOUSE;tr|A0A087WQS4|A0A087WQS4_MOUSE	sp|P68368|TBA4A_MOUSE;tr|A0A0A0MQA5|A0A0A0MQA5_MOUSE	sp|P68368|TBA4A_MOUSE Tubulin alpha-4A chain OS=Mus musculus OX=10090 GN=Tuba4a PE=1 SV=1;tr|A0A0A0MQA5|A0A0A0MQA5_MOUSE Tubulin alpha chain (Fragment) OS=Mus musculus OX=10090 GN=Tuba4a PE=1 SV=1	Tuba4a	FALSE	NA	NA	NA	NA	NA	NA	21.2139	NA	NA	NA	NA	NA	NA	NA
sp|P68372|TBB4B_MOUSE;sp|Q9D6F9|TBB4A_MOUSE;sp|Q922F4|TBB6_MOUSE;tr|G3UZR1|G3UZR1_MOUSE;sp|A2AQ07|TBB1_MOUSE;CON__ENSEMBL:ENSBTAP00000025008	sp|P68372|TBB4B_MOUSE;sp|Q9D6F9|TBB4A_MOUSE	sp|P68372|TBB4B_MOUSE Tubulin beta-4B chain OS=Mus musculus OX=10090 GN=Tubb4b PE=1 SV=1;sp|Q9D6F9|TBB4A_MOUSE Tubulin beta-4A chain OS=Mus musculus OX=10090 GN=Tubb4a PE=1 SV=3	Tubb4b	FALSE	NA	NA	NA	NA	22.1351	22.9238	25.6587	24.52	23.0767	20.697	23.1444	23.6584	NA	24.0345
sp|P70404|IDHG1_MOUSE	sp|P70404|IDHG1_MOUSE	sp|P70404|IDHG1_MOUSE Isocitrate dehydrogenase [NAD] subunit gamma 1, mitochondrial OS=Mus musculus OX=10090 GN=Idh3g PE=1 SV=1	Idh3g	TRUE	0.252864	0.642103	0.162162	28.5437	27.8873	28.2539	28.409	28.3876	28.39	28.56	29.5003	29.5813	28.0455	28.4219
sp|P70670|NACAM_MOUSE	sp|P70670|NACAM_MOUSE	sp|P70670|NACAM_MOUSE Nascent polypeptide-associated complex subunit alpha, muscle-specific form OS=Mus musculus OX=10090 GN=Naca PE=1 SV=2	Naca	FALSE	NA	NA	NA	NA	22.5968	22.3223	23.3214	22.6942	22.9438	23.184	21.7548	NA	22.5148	24.3029
sp|P85094|ISC2A_MOUSE	sp|P85094|ISC2A_MOUSE	sp|P85094|ISC2A_MOUSE Isochorismatase domain-containing protein 2A OS=Mus musculus OX=10090 GN=Isoc2a PE=1 SV=1	Isoc2a	TRUE	0.653302	0.870429	0.204674	24.1218	24.6489	23.5342	23.6486	23.7872	24.6785	24.4559	24.9837	24.8581	22.2631	24.3595
tr|I7HLV2|I7HLV2_MOUSE;sp|Q6ZWV3|RL10_MOUSE;sp|P86048|RL10L_MOUSE	tr|I7HLV2|I7HLV2_MOUSE;sp|Q6ZWV3|RL10_MOUSE;sp|P86048|RL10L_MOUSE	tr|I7HLV2|I7HLV2_MOUSE 60S ribosomal protein L10 (Fragment) OS=Mus musculus OX=10090 GN=Rpl10 PE=1 SV=1;sp|Q6ZWV3|RL10_MOUSE 60S ribosomal protein L10 OS=Mus musculus OX=10090 GN=Rpl10 PE=1 SV=3;sp|P86048|RL10L_MOUSE 60S ribosomal protein L10-like OS=Mus m	Rpl10	FALSE	NA	NA	NA	NA	NA	NA	NA	NA	NA	NA	NA	NA	NA	21.723
sp|P97384|ANX11_MOUSE;tr|D3Z7U0|D3Z7U0_MOUSE	sp|P97384|ANX11_MOUSE;tr|D3Z7U0|D3Z7U0_MOUSE	sp|P97384|ANX11_MOUSE Annexin A11 OS=Mus musculus OX=10090 GN=Anxa11 PE=1 SV=2;tr|D3Z7U0|D3Z7U0_MOUSE Annexin OS=Mus musculus OX=10090 GN=Anxa11 PE=1 SV=1	Anxa11	FALSE	NA	NA	NA	NA	NA	NA	NA	NA	NA	NA	NA	22.4583	NA	NA
tr|G3UZ94|G3UZ94_MOUSE;tr|G5E8R7|G5E8R7_MOUSE;sp|P97443|SMYD1_MOUSE	tr|G3UZ94|G3UZ94_MOUSE;tr|G5E8R7|G5E8R7_MOUSE;sp|P97443|SMYD1_MOUSE	tr|G3UZ94|G3UZ94_MOUSE Histone-lysine N-methyltransferase Smyd1 (Fragment) OS=Mus musculus OX=10090 GN=Smyd1 PE=1 SV=1;tr|G5E8R7|G5E8R7_MOUSE Histone-lysine N-methyltransferase Smyd1 OS=Mus musculus OX=10090 GN=Smyd1 PE=1 SV=1;sp|P97443|SMYD1_MOUSE Histone	Smyd1	FALSE	NA	NA	NA	NA	NA	NA	NA	NA	NA	NA	NA	21.4065	NA	NA
sp|P97450|ATP5J_MOUSE;tr|E9QAD6|E9QAD6_MOUSE	sp|P97450|ATP5J_MOUSE;tr|E9QAD6|E9QAD6_MOUSE	sp|P97450|ATP5J_MOUSE ATP synthase-coupling factor 6, mitochondrial OS=Mus musculus OX=10090 GN=Atp5pf PE=1 SV=1;tr|E9QAD6|E9QAD6_MOUSE ATP synthase peripheral stalk subunit F6 (Fragment) OS=Mus musculus OX=10090 GN=Atp5j PE=1 SV=8	Atp5pf	FALSE	0.0901728	0.439229	0.303517	32.0893	32.2258	32.1433	32.1233	32.4831	31.9289	32.1776	31.951	31.7279	31.6816	32.4501
sp|P97478|COQ7_MOUSE;tr|A0A140LIF0|A0A140LIF0_MOUSE;tr|Q3TYT1|Q3TYT1_MOUSE	sp|P97478|COQ7_MOUSE;tr|A0A140LIF0|A0A140LIF0_MOUSE;tr|Q3TYT1|Q3TYT1_MOUSE	sp|P97478|COQ7_MOUSE 5-demethoxyubiquinone hydroxylase, mitochondrial OS=Mus musculus OX=10090 GN=Coq7 PE=1 SV=3;tr|A0A140LIF0|A0A140LIF0_MOUSE 5-demethoxyubiquinone hydroxylase, mitochondrial OS=Mus musculus OX=10090 GN=Coq7 PE=1 SV=1;tr|Q3TYT1|Q3TYT1_MOU	Coq7	TRUE	0.38196	0.706838	-0.321002	24.7821	23.6355	24.807	25.3676	24.8087	25.853	25.3063	23.989	25.2807	24.5762	24.1971
tr|G3UZY2|G3UZY2_MOUSE;sp|P97493|THIOM_MOUSE;tr|G3UX99|G3UX99_MOUSE;tr|A2A439|A2A439_MOUSE	tr|G3UZY2|G3UZY2_MOUSE;sp|P97493|THIOM_MOUSE;tr|G3UX99|G3UX99_MOUSE;tr|A2A439|A2A439_MOUSE	tr|G3UZY2|G3UZY2_MOUSE Thioredoxin, mitochondrial (Fragment) OS=Mus musculus OX=10090 GN=Txn2 PE=1 SV=1;sp|P97493|THIOM_MOUSE Thioredoxin, mitochondrial OS=Mus musculus OX=10090 GN=Txn2 PE=1 SV=1;tr|G3UX99|G3UX99_MOUSE Thioredoxin, mitochondrial (Fragment)	Txn2	TRUE	NA	NA	NA	NA	21.4532	NA	NA	21.781	22.0196	22.6041	22.3041	21.6235	NA	20.6267
sp|P97742|CPT1A_MOUSE;tr|A0A494BAD3|A0A494BAD3_MOUSE	sp|P97742|CPT1A_MOUSE;tr|A0A494BAD3|A0A494BAD3_MOUSE	sp|P97742|CPT1A_MOUSE Carnitine O-palmitoyltransferase 1, liver isoform OS=Mus musculus OX=10090 GN=Cpt1a PE=1 SV=4;tr|A0A494BAD3|A0A494BAD3_MOUSE Carnitine O-palmitoyltransferase (Fragment) OS=Mus musculus OX=10090 GN=Cpt1a PE=1 SV=1	Cpt1a	TRUE	NA	NA	NA	NA	NA	22.4121	23.4619	NA	21.1981	20.0305	NA	NA	NA	NA
sp|P97807|FUMH_MOUSE;tr|H3BKG7|H3BKG7_MOUSE	sp|P97807|FUMH_MOUSE	sp|P97807|FUMH_MOUSE Fumarate hydratase, mitochondrial OS=Mus musculus OX=10090 GN=Fh PE=1 SV=3	Fh	FALSE	0.804125	0.929257	0.0337024	29.4229	28.9516	28.882	29.0584	29.0037	29.9335	29.9784	30.2209	30.378	28.7089	29.114
sp|P99028|QCR6_MOUSE;tr|Q9D2Q7|Q9D2Q7_MOUSE	sp|P99028|QCR6_MOUSE	sp|P99028|QCR6_MOUSE Cytochrome b-c1 complex subunit 6, mitochondrial OS=Mus musculus OX=10090 GN=Uqcrh PE=1 SV=2	Uqcrh	TRUE	0.0496037	0.33538	0.370329	32.0432	32.2271	32.5369	31.8956	32.434	32.0101	32.1574	32.3112	31.4973	31.6597	31.7021
sp|P99029|PRDX5_MOUSE;tr|H3BJQ7|H3BJQ7_MOUSE;tr|A0A494BAZ4|A0A494BAZ4_MOUSE;tr|G3UZJ4|G3UZJ4_MOUSE	sp|P99029|PRDX5_MOUSE;tr|H3BJQ7|H3BJQ7_MOUSE;tr|A0A494BAZ4|A0A494BAZ4_MOUSE;tr|G3UZJ4|G3UZJ4_MOUSE	sp|P99029|PRDX5_MOUSE Peroxiredoxin-5, mitochondrial OS=Mus musculus OX=10090 GN=Prdx5 PE=1 SV=2;tr|H3BJQ7|H3BJQ7_MOUSE Peroxiredoxin-5 OS=Mus musculus OX=10090 GN=Prdx5 PE=1 SV=1;tr|A0A494BAZ4|A0A494BAZ4_MOUSE Peroxiredoxin-5 (Fragment) OS=Mus musculus OX	Prdx5	TRUE	0.594194	0.827433	0.0846063	30.6134	30.8578	30.5279	30.1704	30.6641	30.4089	30.5246	30.976	30.7793	30.6393	30.5861
sp|Q00547|HMMR_MOUSE	sp|Q00547|HMMR_MOUSE	sp|Q00547|HMMR_MOUSE Hyaluronan mediated motility receptor OS=Mus musculus OX=10090 GN=Hmmr PE=1 SV=4	Hmmr	FALSE	NA	NA	NA	NA	NA	21.4837	NA	NA	NA	NA	NA	NA	NA	20.5346
sp|Q01339|APOH_MOUSE;tr|I7HJR3|I7HJR3_MOUSE	sp|Q01339|APOH_MOUSE;tr|I7HJR3|I7HJR3_MOUSE	sp|Q01339|APOH_MOUSE Beta-2-glycoprotein 1 OS=Mus musculus OX=10090 GN=Apoh PE=1 SV=1;tr|I7HJR3|I7HJR3_MOUSE Beta-2-glycoprotein 1 (Fragment) OS=Mus musculus OX=10090 GN=Apoh PE=1 SV=1	Apoh	FALSE	0.732084	0.901225	-0.0535906	25.4898	26.1585	26.0233	25.7667	26.2357	24.8265	24.7128	25.5386	25.8359	24.9952	24.8045
sp|Q01768|NDKB_MOUSE;tr|E9PZF0|E9PZF0_MOUSE;tr|Q5NC80|Q5NC80_MOUSE;sp|P15532|NDKA_MOUSE;tr|Q5NC79|Q5NC79_MOUSE	sp|Q01768|NDKB_MOUSE;tr|E9PZF0|E9PZF0_MOUSE;tr|Q5NC80|Q5NC80_MOUSE;sp|P15532|NDKA_MOUSE	sp|Q01768|NDKB_MOUSE Nucleoside diphosphate kinase B OS=Mus musculus OX=10090 GN=Nme2 PE=1 SV=1;tr|E9PZF0|E9PZF0_MOUSE Nucleoside diphosphate kinase OS=Mus musculus OX=10090 GN=Gm20390 PE=3 SV=1;tr|Q5NC80|Q5NC80_MOUSE Nucleoside diphosphate kinase (Fragmen	Nme2	TRUE	0.0350555	0.283869	0.518256	25.2905	23.4669	24.1228	25.5949	25.6558	26.3057	26.3208	25.2318	24.2669	25.5227	26.4171
sp|Q01853|TERA_MOUSE	sp|Q01853|TERA_MOUSE	sp|Q01853|TERA_MOUSE Transitional endoplasmic reticulum ATPase OS=Mus musculus OX=10090 GN=Vcp PE=1 SV=4	Vcp	FALSE	NA	NA	NA	NA	NA	NA	NA	NA	NA	NA	21.0358	21.9309	NA	22.8235
sp|Q02566|MYH6_MOUSE;sp|Q91Z83|MYH7_MOUSE;tr|A0A2I3BPY4|A0A2I3BPY4_MOUSE;tr|B8JJH3|B8JJH3_MOUSE;tr|Q1WNP4|Q1WNP4_MOUSE;sp|A2AQP0|MYH7B_MOUSE	sp|Q02566|MYH6_MOUSE;sp|Q91Z83|MYH7_MOUSE	sp|Q02566|MYH6_MOUSE Myosin-6 OS=Mus musculus OX=10090 GN=Myh6 PE=1 SV=2;sp|Q91Z83|MYH7_MOUSE Myosin-7 OS=Mus musculus OX=10090 GN=Myh7 PE=2 SV=1	Myh6	FALSE	0.756399	0.908882	-0.115447	29.3073	27.2179	26.5642	30.6065	30.585	29.1124	28.4888	31.0877	31.8653	28.0232	29.5223
sp|Q03265|ATPA_MOUSE;tr|D3Z6F5|D3Z6F5_MOUSE;tr|D6RJ16|D6RJ16_MOUSE	sp|Q03265|ATPA_MOUSE;tr|D3Z6F5|D3Z6F5_MOUSE	sp|Q03265|ATPA_MOUSE ATP synthase subunit alpha, mitochondrial OS=Mus musculus OX=10090 GN=Atp5f1a PE=1 SV=1;tr|D3Z6F5|D3Z6F5_MOUSE ATP synthase subunit alpha OS=Mus musculus OX=10090 GN=Atp5a1 PE=1 SV=1	Atp5f1a	FALSE	0.35345	0.68718	0.109636	36.2728	36.2357	36.4254	36.3219	36.3173	36.4199	36.5064	36.1161	36.0675	36.0448	36.2729
sp|Q06185|ATP5I_MOUSE;tr|Q8BTB6|Q8BTB6_MOUSE	sp|Q06185|ATP5I_MOUSE;tr|Q8BTB6|Q8BTB6_MOUSE	sp|Q06185|ATP5I_MOUSE ATP synthase subunit e, mitochondrial OS=Mus musculus OX=10090 GN=Atp5me PE=1 SV=2;tr|Q8BTB6|Q8BTB6_MOUSE ATP synthase subunit e, mitochondrial OS=Mus musculus OX=10090 GN=Atp5k PE=1 SV=1	Atp5me	FALSE	0.39301	0.706838	0.134524	33.4308	33.4795	33.368	33.1856	33.6068	33.0287	33.4652	33.5284	33.4221	33.7018	33.5218
sp|Q07417|ACADS_MOUSE	sp|Q07417|ACADS_MOUSE	sp|Q07417|ACADS_MOUSE Short-chain specific acyl-CoA dehydrogenase, mitochondrial OS=Mus musculus OX=10090 GN=Acads PE=1 SV=2	Acads	TRUE	0.693075	0.878841	-0.0595205	27.2006	26.2718	26.3681	26.4433	26.4593	27.7183	27.5203	28.3578	28.8216	26.8968	27.1486
tr|A0A1B0GT81|A0A1B0GT81_MOUSE;sp|Q07813|BAX_MOUSE;tr|A0A1B0GT35|A0A1B0GT35_MOUSE;tr|A0A1B0GS13|A0A1B0GS13_MOUSE;tr|A0A1B0GTA4|A0A1B0GTA4_MOUSE;tr|A0A1B0GSH8|A0A1B0GSH8_MOUSE	tr|A0A1B0GT81|A0A1B0GT81_MOUSE;sp|Q07813|BAX_MOUSE;tr|A0A1B0GT35|A0A1B0GT35_MOUSE;tr|A0A1B0GS13|A0A1B0GS13_MOUSE;tr|A0A1B0GTA4|A0A1B0GTA4_MOUSE;tr|A0A1B0GSH8|A0A1B0GSH8_MOUSE	tr|A0A1B0GT81|A0A1B0GT81_MOUSE Apoptosis regulator BAX OS=Mus musculus OX=10090 GN=Bax PE=1 SV=1;sp|Q07813|BAX_MOUSE Apoptosis regulator BAX OS=Mus musculus OX=10090 GN=Bax PE=1 SV=1;tr|A0A1B0GT35|A0A1B0GT35_MOUSE Apoptosis regulator BAX (Fragment) OS=Mus	Bax	TRUE	NA	NA	NA	NA	NA	NA	NA	NA	NA	18.8479	21.7755	NA	NA	21.9378
tr|A0A0G2JFB7|A0A0G2JFB7_MOUSE;sp|Q08857|CD36_MOUSE	tr|A0A0G2JFB7|A0A0G2JFB7_MOUSE;sp|Q08857|CD36_MOUSE	tr|A0A0G2JFB7|A0A0G2JFB7_MOUSE Glycoprotein IIIb (Fragment) OS=Mus musculus OX=10090 GN=Cd36 PE=1 SV=1;sp|Q08857|CD36_MOUSE Platelet glycoprotein 4 OS=Mus musculus OX=10090 GN=Cd36 PE=1 SV=2	Cd36	FALSE	NA	NA	NA	NA	NA	NA	21.4388	NA	NA	NA	NA	NA	NA	NA
sp|Q0VG49|CO061_MOUSE	sp|Q0VG49|CO061_MOUSE	sp|Q0VG49|CO061_MOUSE Uncharacterized protein C15orf61 homolog OS=Mus musculus OX=10090 PE=2 SV=2	NA	FALSE	NA	NA	NA	NA	21.0602	21.3758	21.4204	21.4653	21.6467	20.9299	NA	NA	NA	NA
sp|Q149B8|PERM1_MOUSE	sp|Q149B8|PERM1_MOUSE	sp|Q149B8|PERM1_MOUSE PGC-1 and ERR-induced regulator in muscle protein 1 OS=Mus musculus OX=10090 GN=Perm1 PE=1 SV=2	Perm1	FALSE	0.515845	0.785097	0.122839	28.2705	27.839	28.3512	28.2169	27.9911	28.1811	28.398	28.5479	28.0666	28.7418	28.3713
tr|D3YVC8|D3YVC8_MOUSE;tr|F6UDW0|F6UDW0_MOUSE;tr|F6WLR1|F6WLR1_MOUSE;tr|B7ZMQ0|B7ZMQ0_MOUSE;sp|Q14AI6|RUSD3_MOUSE	tr|D3YVC8|D3YVC8_MOUSE;tr|F6UDW0|F6UDW0_MOUSE;tr|F6WLR1|F6WLR1_MOUSE;tr|B7ZMQ0|B7ZMQ0_MOUSE;sp|Q14AI6|RUSD3_MOUSE	tr|D3YVC8|D3YVC8_MOUSE Mitochondrial mRNA pseudouridine synthase Rpusd3 (Fragment) OS=Mus musculus OX=10090 GN=Rpusd3 PE=1 SV=1;tr|F6UDW0|F6UDW0_MOUSE Mitochondrial mRNA pseudouridine synthase Rpusd3 (Fragment) OS=Mus musculus OX=10090 GN=Rpusd3 PE=1 SV=1;	Rpusd3	TRUE	NA	NA	NA	NA	20.2124	NA	NA	NA	NA	NA	NA	NA	NA	NA
sp|Q14C51|PTCD3_MOUSE;tr|A0A0U1RP36|A0A0U1RP36_MOUSE;tr|A0A0U1RQ61|A0A0U1RQ61_MOUSE	sp|Q14C51|PTCD3_MOUSE;tr|A0A0U1RP36|A0A0U1RP36_MOUSE;tr|A0A0U1RQ61|A0A0U1RQ61_MOUSE	sp|Q14C51|PTCD3_MOUSE Pentatricopeptide repeat domain-containing protein 3, mitochondrial OS=Mus musculus OX=10090 GN=Ptcd3 PE=1 SV=2;tr|A0A0U1RP36|A0A0U1RP36_MOUSE Pentatricopeptide repeat domain-containing protein 3, mitochondrial (Fragment) OS=Mus muscu	Ptcd3	TRUE	NA	NA	NA	NA	NA	NA	NA	21.2698	NA	22.1445	20.8202	20.3473	20.4891	21.9764
sp|Q14CH7|SYAM_MOUSE	sp|Q14CH7|SYAM_MOUSE	sp|Q14CH7|SYAM_MOUSE Alanine--tRNA ligase, mitochondrial OS=Mus musculus OX=10090 GN=Aars2 PE=1 SV=1	Aars2	TRUE	NA	NA	NA	NA	NA	NA	19.6027	22.1324	NA	NA	NA	NA	NA	NA
sp|Q1EHW4|SAP25_MOUSE;tr|E9Q529|E9Q529_MOUSE;tr|H3BLC5|H3BLC5_MOUSE	sp|Q1EHW4|SAP25_MOUSE;tr|E9Q529|E9Q529_MOUSE;tr|H3BLC5|H3BLC5_MOUSE	sp|Q1EHW4|SAP25_MOUSE Histone deacetylase complex subunit SAP25 OS=Mus musculus OX=10090 GN=Sap25 PE=1 SV=1;tr|E9Q529|E9Q529_MOUSE Histone deacetylase complex subunit SAP25 OS=Mus musculus OX=10090 GN=Sap25 PE=1 SV=1;tr|H3BLC5|H3BLC5_MOUSE Histone deacetyl	Sap25	FALSE	NA	NA	NA	NA	NA	NA	NA	NA	NA	NA	NA	NA	NA	21.0906
sp|Q1XH17|TRI72_MOUSE	sp|Q1XH17|TRI72_MOUSE	sp|Q1XH17|TRI72_MOUSE Tripartite motif-containing protein 72 OS=Mus musculus OX=10090 GN=Trim72 PE=1 SV=1	Trim72	FALSE	NA	NA	NA	NA	NA	NA	NA	NA	20.0234	19.3774	21.8606	NA	NA	19.8623
sp|Q2PZL6|FAT4_MOUSE	sp|Q2PZL6|FAT4_MOUSE	sp|Q2PZL6|FAT4_MOUSE Protocadherin Fat 4 OS=Mus musculus OX=10090 GN=Fat4 PE=1 SV=2	Fat4	FALSE	NA	NA	NA	NA	NA	NA	NA	NA	NA	NA	NA	NA	NA	21.3134
sp|Q2TPA8|HSDL2_MOUSE;tr|B1AX78|B1AX78_MOUSE;tr|B1AX77|B1AX77_MOUSE	sp|Q2TPA8|HSDL2_MOUSE	sp|Q2TPA8|HSDL2_MOUSE Hydroxysteroid dehydrogenase-like protein 2 OS=Mus musculus OX=10090 GN=Hsdl2 PE=1 SV=1	Hsdl2	TRUE	0.26121	0.642103	-0.452514	26.2016	25.0889	24.837	25.54	24.4935	25.5928	26.6705	28.1642	28.7121	27.2052	25.7113
sp|Q3TC33|CC127_MOUSE;tr|E0CYX9|E0CYX9_MOUSE;tr|E0CYP1|E0CYP1_MOUSE	sp|Q3TC33|CC127_MOUSE;tr|E0CYX9|E0CYX9_MOUSE	sp|Q3TC33|CC127_MOUSE Coiled-coil domain-containing protein 127 OS=Mus musculus OX=10090 GN=Ccdc127 PE=1 SV=2;tr|E0CYX9|E0CYX9_MOUSE Coiled-coil domain-containing protein 127 (Fragment) OS=Mus musculus OX=10090 GN=Ccdc127 PE=1 SV=1	Ccdc127	TRUE	NA	NA	NA	NA	24.268	24.6388	24.2316	24.0629	23.8515	23.3398	22.6404	NA	23.6816	24.0142
tr|A0A0R4J094|A0A0R4J094_MOUSE;sp|Q3TC72|FAHD2_MOUSE	tr|A0A0R4J094|A0A0R4J094_MOUSE;sp|Q3TC72|FAHD2_MOUSE	tr|A0A0R4J094|A0A0R4J094_MOUSE Fumarylacetoacetate hydrolase domain-containing 2A OS=Mus musculus OX=10090 GN=Fahd2a PE=1 SV=1;sp|Q3TC72|FAHD2_MOUSE Fumarylacetoacetate hydrolase domain-containing protein 2A OS=Mus musculus OX=10090 GN=Fahd2 PE=1 SV=1	Fahd2a	TRUE	NA	NA	NA	NA	23.0152	22.8047	23.0886	22.7096	22.9038	23.3215	23.8991	23.357	NA	22.1154
tr|A0A1L1ST78|A0A1L1ST78_MOUSE;tr|A0A1L1SQN7|A0A1L1SQN7_MOUSE;sp|Q3TL44|NLRX1_MOUSE	tr|A0A1L1ST78|A0A1L1ST78_MOUSE;tr|A0A1L1SQN7|A0A1L1SQN7_MOUSE;sp|Q3TL44|NLRX1_MOUSE	tr|A0A1L1ST78|A0A1L1ST78_MOUSE NLR family member X1 (Fragment) OS=Mus musculus OX=10090 GN=Nlrx1 PE=1 SV=1;tr|A0A1L1SQN7|A0A1L1SQN7_MOUSE NLR family member X1 (Fragment) OS=Mus musculus OX=10090 GN=Nlrx1 PE=1 SV=1;sp|Q3TL44|NLRX1_MOUSE NLR family member X1	Nlrx1	TRUE	NA	NA	NA	NA	24.2874	22.8127	23.2809	23.2153	22.1887	23.1382	NA	19.8246	22.9019	23.1812
sp|Q3TLP5|ECHD2_MOUSE;tr|F6Z5N5|F6Z5N5_MOUSE;tr|F6YTG0|F6YTG0_MOUSE;tr|E0CXC8|E0CXC8_MOUSE	sp|Q3TLP5|ECHD2_MOUSE;tr|F6Z5N5|F6Z5N5_MOUSE;tr|F6YTG0|F6YTG0_MOUSE	sp|Q3TLP5|ECHD2_MOUSE Enoyl-CoA hydratase domain-containing protein 2, mitochondrial OS=Mus musculus OX=10090 GN=Echdc2 PE=1 SV=2;tr|F6Z5N5|F6Z5N5_MOUSE Enoyl-CoA hydratase domain-containing protein 2, mitochondrial (Fragment) OS=Mus musculus OX=10090 GN=E	Echdc2	TRUE	0.742977	0.902328	0.0953277	24.8822	25.1313	25.1088	25.5431	25.3981	25.5175	25.0569	24.9843	23.6359	24.3446	24.101
sp|Q3U276|SDHF1_MOUSE	sp|Q3U276|SDHF1_MOUSE	sp|Q3U276|SDHF1_MOUSE Succinate dehydrogenase assembly factor 1, mitochondrial OS=Mus musculus OX=10090 GN=Sdhaf1 PE=1 SV=1	Sdhaf1	TRUE	NA	NA	NA	NA	NA	NA	NA	18.7378	NA	20.3448	NA	NA	NA	NA
sp|Q3UIU2|NDUB6_MOUSE;tr|A2AP32|A2AP32_MOUSE	sp|Q3UIU2|NDUB6_MOUSE;tr|A2AP32|A2AP32_MOUSE	sp|Q3UIU2|NDUB6_MOUSE NADH dehydrogenase [ubiquinone] 1 beta subcomplex subunit 6 OS=Mus musculus OX=10090 GN=Ndufb6 PE=1 SV=3;tr|A2AP32|A2AP32_MOUSE Complex I-B17 OS=Mus musculus OX=10090 GN=Ndufb6 PE=1 SV=1	Ndufb6	TRUE	0.0493969	0.33538	-0.447008	30.3545	30.8368	30.2981	30.5038	30.231	29.8372	30.0127	29.9549	30.6179	31.0944	30.1584
sp|Q3UJU9|RMD3_MOUSE	sp|Q3UJU9|RMD3_MOUSE	sp|Q3UJU9|RMD3_MOUSE Regulator of microtubule dynamics protein 3 OS=Mus musculus OX=10090 GN=Rmdn3 PE=1 SV=2	Rmdn3	TRUE	NA	NA	NA	NA	21.0986	NA	21.3262	21.7477	20.7391	20.8739	NA	19.671	NA	21.036
sp|Q3ULD5|MCCB_MOUSE;tr|Q6PD20|Q6PD20_MOUSE	sp|Q3ULD5|MCCB_MOUSE;tr|Q6PD20|Q6PD20_MOUSE	sp|Q3ULD5|MCCB_MOUSE Methylcrotonoyl-CoA carboxylase beta chain, mitochondrial OS=Mus musculus OX=10090 GN=Mccc2 PE=1 SV=1;tr|Q6PD20|Q6PD20_MOUSE Mccc2 protein (Fragment) OS=Mus musculus OX=10090 GN=Mccc2 PE=1 SV=1	Mccc2	TRUE	0.154454	0.542386	0.25665	28.2843	27.1536	27.4894	28.2322	28.8783	28.2087	28.2007	28.5267	28.685	28.5004	28.9681
tr|D3YZN4|D3YZN4_MOUSE;sp|Q3ULF4|SPG7_MOUSE;tr|D3YXB7|D3YXB7_MOUSE;tr|F6W695|F6W695_MOUSE	tr|D3YZN4|D3YZN4_MOUSE;sp|Q3ULF4|SPG7_MOUSE;tr|D3YXB7|D3YXB7_MOUSE;tr|F6W695|F6W695_MOUSE	tr|D3YZN4|D3YZN4_MOUSE Paraplegin OS=Mus musculus OX=10090 GN=Spg7 PE=1 SV=1;sp|Q3ULF4|SPG7_MOUSE Paraplegin OS=Mus musculus OX=10090 GN=Spg7 PE=1 SV=1;tr|D3YXB7|D3YXB7_MOUSE Paraplegin OS=Mus musculus OX=10090 GN=Spg7 PE=1 SV=2;tr|F6W695|F6W695_MOUSE Para	Spg7	TRUE	NA	NA	NA	NA	NA	23.4597	23.3648	NA	22.3739	21.3497	20.4129	NA	21.2678	NA
sp|Q3UMB9|WASC4_MOUSE	sp|Q3UMB9|WASC4_MOUSE	sp|Q3UMB9|WASC4_MOUSE WASH complex subunit 4 OS=Mus musculus OX=10090 GN=Washc4 PE=1 SV=2	Washc4	FALSE	NA	NA	NA	NA	NA	NA	NA	NA	NA	NA	NA	NA	28.6919	NA
sp|Q3UN90|LYRM9_MOUSE;tr|E9PX24|E9PX24_MOUSE	sp|Q3UN90|LYRM9_MOUSE;tr|E9PX24|E9PX24_MOUSE	sp|Q3UN90|LYRM9_MOUSE LYR motif-containing protein 9 OS=Mus musculus OX=10090 GN=Lyrm9 PE=3 SV=1;tr|E9PX24|E9PX24_MOUSE LYR motif-containing protein 9 (Fragment) OS=Mus musculus OX=10090 GN=Lyrm9 PE=1 SV=1	Lyrm9	TRUE	NA	NA	NA	NA	NA	NA	NA	NA	NA	NA	21.7611	22.1187	NA	NA
tr|E9Q7H6|E9Q7H6_MOUSE;tr|Q922A3|Q922A3_MOUSE;sp|Q3UQ84|SYTM_MOUSE;tr|Q3TP97|Q3TP97_MOUSE;tr|A0A0G2JF63|A0A0G2JF63_MOUSE;tr|A0A0G2JFT3|A0A0G2JFT3_MOUSE;tr|A0A0G2JFR0|A0A0G2JFR0_MOUSE;tr|A0A0G2JFW1|A0A0G2JFW1_MOUSE;tr|A0A0G2JGW2|A0A0G2JGW2_MOUSE;tr|A0A0G2JF59|A0A0G2JF59_MOUSE	tr|E9Q7H6|E9Q7H6_MOUSE;tr|Q922A3|Q922A3_MOUSE;sp|Q3UQ84|SYTM_MOUSE;tr|Q3TP97|Q3TP97_MOUSE;tr|A0A0G2JF63|A0A0G2JF63_MOUSE	tr|E9Q7H6|E9Q7H6_MOUSE Threonyl-tRNA synthetase OS=Mus musculus OX=10090 GN=Tars2 PE=1 SV=1;tr|Q922A3|Q922A3_MOUSE Threonyl-tRNA synthetase OS=Mus musculus OX=10090 GN=Tars2 PE=1 SV=1;sp|Q3UQ84|SYTM_MOUSE Threonine--tRNA ligase, mitochondrial OS=Mus muscul	Tars2	TRUE	0.700485	0.881443	0.128091	22.3516	22.2895	21.4149	21.0257	22.4508	22.9212	22.711	23.0725	22.914	22.2875	22.4291
tr|F6UV57|F6UV57_MOUSE;tr|F6YCM8|F6YCM8_MOUSE;tr|F8WIH0|F8WIH0_MOUSE;tr|D3Z7V3|D3Z7V3_MOUSE;tr|H7BX64|H7BX64_MOUSE;sp|Q3URD3|SLMAP_MOUSE	tr|F6UV57|F6UV57_MOUSE;tr|F6YCM8|F6YCM8_MOUSE;tr|F8WIH0|F8WIH0_MOUSE;tr|D3Z7V3|D3Z7V3_MOUSE;tr|H7BX64|H7BX64_MOUSE;sp|Q3URD3|SLMAP_MOUSE	tr|F6UV57|F6UV57_MOUSE Sarcolemmal membrane-associated protein (Fragment) OS=Mus musculus OX=10090 GN=Slmap PE=1 SV=1;tr|F6YCM8|F6YCM8_MOUSE Sarcolemmal membrane-associated protein (Fragment) OS=Mus musculus OX=10090 GN=Slmap PE=1 SV=1;tr|F8WIH0|F8WIH0_MOU	Slmap	FALSE	0.692521	0.878841	-0.192789	24.6543	23.9959	25.1673	25.0778	23.6754	25.502	25.3299	24.4464	23.4929	25.6851	24.1707
sp|Q3URS9|MITOK_MOUSE	sp|Q3URS9|MITOK_MOUSE	sp|Q3URS9|MITOK_MOUSE Mitochondrial potassium channel OS=Mus musculus OX=10090 GN=Ccdc51 PE=1 SV=1	Ccdc51	TRUE	NA	NA	NA	NA	23.6422	23.6072	23.1759	23.1781	23.602	23.9243	22.3379	NA	23.1157	24.1559
sp|Q3UUI3|THEM4_MOUSE	sp|Q3UUI3|THEM4_MOUSE	sp|Q3UUI3|THEM4_MOUSE Acyl-coenzyme A thioesterase THEM4 OS=Mus musculus OX=10090 GN=Them4 PE=1 SV=1	Them4	TRUE	NA	NA	NA	NA	22.4325	21.8377	23.6723	23.237	21.8405	22.7992	NA	NA	NA	21.8101
sp|Q3UV70|PDP1_MOUSE;tr|A2AJP9|A2AJP9_MOUSE;tr|A8Y5Q0|A8Y5Q0_MOUSE;tr|A2AJQ0|A2AJQ0_MOUSE	sp|Q3UV70|PDP1_MOUSE;tr|A2AJP9|A2AJP9_MOUSE;tr|A8Y5Q0|A8Y5Q0_MOUSE;tr|A2AJQ0|A2AJQ0_MOUSE	sp|Q3UV70|PDP1_MOUSE [Pyruvate dehydrogenase [acetyl-transferring]]-phosphatase 1, mitochondrial OS=Mus musculus OX=10090 GN=Pdp1 PE=1 SV=1;tr|A2AJP9|A2AJP9_MOUSE [Pyruvate dehydrogenase [acetyl-transferring]]-phosphatase 1, mitochondrial OS=Mus musculus O	Pdp1	TRUE	NA	NA	NA	NA	NA	19.913	20.0614	NA	NA	22.202	22.6636	23.3925	NA	21.2637
sp|Q3UXZ9|KDM5A_MOUSE	sp|Q3UXZ9|KDM5A_MOUSE	sp|Q3UXZ9|KDM5A_MOUSE Lysine-specific demethylase 5A OS=Mus musculus OX=10090 GN=Kdm5a PE=1 SV=2	Kdm5a	FALSE	NA	NA	NA	NA	23.9865	23.4734	22.938	23.3637	22.9774	22.7487	NA	NA	NA	22.2642
sp|Q3V132|ADT4_MOUSE	sp|Q3V132|ADT4_MOUSE	sp|Q3V132|ADT4_MOUSE ADP/ATP translocase 4 OS=Mus musculus OX=10090 GN=Slc25a31 PE=1 SV=1	Slc25a31	TRUE	NA	NA	NA	NA	NA	NA	NA	NA	21.1504	20.6229	NA	NA	NA	NA
sp|Q3V384|AFG1L_MOUSE;tr|F6VT60|F6VT60_MOUSE;tr|E9Q4K2|E9Q4K2_MOUSE	sp|Q3V384|AFG1L_MOUSE;tr|F6VT60|F6VT60_MOUSE	sp|Q3V384|AFG1L_MOUSE AFG1-like ATPase OS=Mus musculus OX=10090 GN=Afg1l PE=1 SV=1;tr|F6VT60|F6VT60_MOUSE AFG1-like ATPase (Fragment) OS=Mus musculus OX=10090 GN=Afg1l PE=1 SV=1	Afg1l	TRUE	0.543182	0.796315	0.122306	26.3313	26.9624	26.7774	26.9063	26.8536	26.2327	26.1791	25.9394	25.9446	25.3048	26.2128
sp|Q4VAE3|TMM65_MOUSE	sp|Q4VAE3|TMM65_MOUSE	sp|Q4VAE3|TMM65_MOUSE Transmembrane protein 65 OS=Mus musculus OX=10090 GN=Tmem65 PE=1 SV=1	Tmem65	TRUE	0.932017	0.955561	0.0160925	22.6434	22.4764	22.6429	22.4164	22.2248	23.8311	23.352	21.6535	21.6941	22.7587	23.3842
sp|Q505D7|OPA3_MOUSE;tr|A0A0U1RPB1|A0A0U1RPB1_MOUSE	sp|Q505D7|OPA3_MOUSE	sp|Q505D7|OPA3_MOUSE Optic atrophy 3 protein homolog OS=Mus musculus OX=10090 GN=Opa3 PE=1 SV=1	Opa3	TRUE	0.588604	0.82631	-0.138814	24.8924	25.1633	25.7904	25.1181	24.9524	24.5981	24.4775	24.2917	24.2466	25.6828	24.603
sp|Q59J78|NDUF2_MOUSE;tr|A0A286YDL9|A0A286YDL9_MOUSE;tr|A0A286YE33|A0A286YE33_MOUSE;tr|A0A286YE75|A0A286YE75_MOUSE	sp|Q59J78|NDUF2_MOUSE	sp|Q59J78|NDUF2_MOUSE NADH dehydrogenase [ubiquinone] 1 alpha subcomplex assembly factor 2 OS=Mus musculus OX=10090 GN=Ndufaf2 PE=1 SV=1	Ndufaf2	TRUE	0.70568	0.883075	-0.122218	26.1275	26.9266	26.6309	26.6575	26.2277	26.4078	26.0519	25.7084	24.4255	26.5256	25.713
sp|Q5EBG6|HSPB6_MOUSE	sp|Q5EBG6|HSPB6_MOUSE	sp|Q5EBG6|HSPB6_MOUSE Heat shock protein beta-6 OS=Mus musculus OX=10090 GN=Hspb6 PE=1 SV=1	Hspb6	FALSE	NA	NA	NA	NA	NA	NA	NA	NA	NA	NA	NA	20.6407	NA	NA
sp|Q5F285|TM256_MOUSE	sp|Q5F285|TM256_MOUSE	sp|Q5F285|TM256_MOUSE Transmembrane protein 256 OS=Mus musculus OX=10090 GN=Tmem256 PE=1 SV=1	Tmem256	FALSE	NA	NA	NA	NA	23.089	23.7824	23.9985	22.2637	24.0366	23.7979	24.6055	21.6877	25.6858	NA
tr|A0A286YCC3|A0A286YCC3_MOUSE;sp|Q5H8C4|VP13A_MOUSE	tr|A0A286YCC3|A0A286YCC3_MOUSE;sp|Q5H8C4|VP13A_MOUSE	tr|A0A286YCC3|A0A286YCC3_MOUSE Vacuolar protein sorting-associated protein 13A (Fragment) OS=Mus musculus OX=10090 GN=Vps13a PE=1 SV=1;sp|Q5H8C4|VP13A_MOUSE Vacuolar protein sorting-associated protein 13A OS=Mus musculus OX=10090 GN=Vps13a PE=1 SV=1	Vps13a	FALSE	NA	NA	NA	NA	NA	NA	NA	NA	19.4363	NA	NA	27.0539	NA	NA
sp|Q5IRJ6|ZNT9_MOUSE;tr|F8WHL1|F8WHL1_MOUSE;tr|A0A0J9YVB0|A0A0J9YVB0_MOUSE	sp|Q5IRJ6|ZNT9_MOUSE;tr|F8WHL1|F8WHL1_MOUSE	sp|Q5IRJ6|ZNT9_MOUSE Zinc transporter 9 OS=Mus musculus OX=10090 GN=Slc30a9 PE=1 SV=2;tr|F8WHL1|F8WHL1_MOUSE Solute carrier family 30 member 9 OS=Mus musculus OX=10090 GN=Slc30a9 PE=1 SV=1	Slc30a9	TRUE	0.345553	0.686428	-0.533891	22.9326	22.9025	24.661	23.8648	22.3202	22.6895	22.6093	20.8339	22.5294	24.0116	22.9038
sp|Q5M8N4|D39U1_MOUSE;tr|A0A2I3BQS7|A0A2I3BQS7_MOUSE;tr|A0A2I3BRL7|A0A2I3BRL7_MOUSE;tr|A0A2I3BQD5|A0A2I3BQD5_MOUSE;tr|A0A2I3BPM4|A0A2I3BPM4_MOUSE	sp|Q5M8N4|D39U1_MOUSE;tr|A0A2I3BQS7|A0A2I3BQS7_MOUSE;tr|A0A2I3BRL7|A0A2I3BRL7_MOUSE	sp|Q5M8N4|D39U1_MOUSE Epimerase family protein SDR39U1 OS=Mus musculus OX=10090 GN=Sdr39u1 PE=1 SV=2;tr|A0A2I3BQS7|A0A2I3BQS7_MOUSE Epimerase family protein SDR39U1 (Fragment) OS=Mus musculus OX=10090 GN=Sdr39u1 PE=1 SV=1;tr|A0A2I3BRL7|A0A2I3BRL7_MOUSE Epi	Sdr39u1	TRUE	0.494545	0.769859	0.111867	25.2225	25.9905	25.8255	26.0373	26.4847	24.8421	24.8541	24.6202	24.8076	24.1552	24.6075
sp|Q5ND52|MRM3_MOUSE	sp|Q5ND52|MRM3_MOUSE	sp|Q5ND52|MRM3_MOUSE rRNA methyltransferase 3, mitochondrial OS=Mus musculus OX=10090 GN=Mrm3 PE=2 SV=1	Mrm3	TRUE	NA	NA	NA	NA	NA	NA	20.2989	20.8108	21.7378	21.2076	NA	20.0004	NA	NA
tr|B7ZCA9|B7ZCA9_MOUSE;sp|Q5SSK3|TEFM_MOUSE	tr|B7ZCA9|B7ZCA9_MOUSE;sp|Q5SSK3|TEFM_MOUSE	tr|B7ZCA9|B7ZCA9_MOUSE Transcription elongation factor, mitochondrial (Fragment) OS=Mus musculus OX=10090 GN=Tefm PE=1 SV=8;sp|Q5SSK3|TEFM_MOUSE Transcription elongation factor, mitochondrial OS=Mus musculus OX=10090 GN=Tefm PE=1 SV=1	Tefm	TRUE	0.12214	0.517096	0.248716	21.9675	23.8616	23.9326	22.6806	23.3779	22.6852	22.8617	20.2311	20.0154	19.9728	20.0559
sp|Q5SUC9|SCO1_MOUSE;tr|Q5SUD5|Q5SUD5_MOUSE	sp|Q5SUC9|SCO1_MOUSE;tr|Q5SUD5|Q5SUD5_MOUSE	sp|Q5SUC9|SCO1_MOUSE Protein SCO1 homolog, mitochondrial OS=Mus musculus OX=10090 GN=Sco1 PE=1 SV=1;tr|Q5SUD5|Q5SUD5_MOUSE Protein SCO1 homolog, mitochondrial OS=Mus musculus OX=10090 GN=Sco1 PE=1 SV=1	Sco1	TRUE	0.949243	0.966308	-0.033175	25.8357	26.3712	26.4243	26.2363	24.266	25.9593	26.1597	26.077	24.2238	26.4707	26.1683
sp|Q5SX39|MYH4_MOUSE	sp|Q5SX39|MYH4_MOUSE	sp|Q5SX39|MYH4_MOUSE Myosin-4 OS=Mus musculus OX=10090 GN=Myh4 PE=2 SV=1	Myh4	FALSE	NA	NA	NA	NA	NA	NA	21.4822	NA	21.3175	20.4258	NA	NA	NA	NA
sp|Q5U458|DJC11_MOUSE;tr|E9Q8B3|E9Q8B3_MOUSE;tr|A2A8D1|A2A8D1_MOUSE	sp|Q5U458|DJC11_MOUSE;tr|E9Q8B3|E9Q8B3_MOUSE	sp|Q5U458|DJC11_MOUSE DnaJ homolog subfamily C member 11 OS=Mus musculus OX=10090 GN=Dnajc11 PE=1 SV=2;tr|E9Q8B3|E9Q8B3_MOUSE DnaJ homolog subfamily C member 11 OS=Mus musculus OX=10090 GN=Dnajc11 PE=1 SV=1	Dnajc11	TRUE	0.915145	0.955561	-0.0467527	25.1972	24.3871	25.1661	25.6271	23.6915	25.8345	25.7421	25.3568	24.4552	25.799	25.9127
sp|Q60597|ODO1_MOUSE;tr|Z4YJV4|Z4YJV4_MOUSE;tr|Q5SVY0|Q5SVY0_MOUSE;tr|Q5SVY1|Q5SVY1_MOUSE	sp|Q60597|ODO1_MOUSE;tr|Z4YJV4|Z4YJV4_MOUSE	sp|Q60597|ODO1_MOUSE 2-oxoglutarate dehydrogenase, mitochondrial OS=Mus musculus OX=10090 GN=Ogdh PE=1 SV=3;tr|Z4YJV4|Z4YJV4_MOUSE 2-oxoglutarate dehydrogenase, mitochondrial OS=Mus musculus OX=10090 GN=Ogdh PE=1 SV=1	Ogdh	TRUE	0.890477	0.953631	0.0179067	30.9848	30.3148	30.5914	30.5643	30.5161	31.2378	31.0897	31.5081	31.6634	31.0987	31.2634
tr|A0A1W2P6G5|A0A1W2P6G5_MOUSE;sp|Q60605|MYL6_MOUSE;tr|A0A1W2P6F6|A0A1W2P6F6_MOUSE;tr|A0A1W2P7Q9|A0A1W2P7Q9_MOUSE;sp|Q8CI43|MYL6B_MOUSE	tr|A0A1W2P6G5|A0A1W2P6G5_MOUSE;sp|Q60605|MYL6_MOUSE;tr|A0A1W2P6F6|A0A1W2P6F6_MOUSE;tr|A0A1W2P7Q9|A0A1W2P7Q9_MOUSE;sp|Q8CI43|MYL6B_MOUSE	tr|A0A1W2P6G5|A0A1W2P6G5_MOUSE Myosin light polypeptide 6 OS=Mus musculus OX=10090 GN=Myl6 PE=1 SV=1;sp|Q60605|MYL6_MOUSE Myosin light polypeptide 6 OS=Mus musculus OX=10090 GN=Myl6 PE=1 SV=3;tr|A0A1W2P6F6|A0A1W2P6F6_MOUSE Myosin light polypeptide 6 OS=Mus	Myl6	FALSE	NA	NA	NA	NA	NA	21.5519	NA	23.0551	21.2212	22.0047	21.052	NA	21.6982	21.8335
sp|Q60649|CLPB_MOUSE;tr|Q8CCN6|Q8CCN6_MOUSE;tr|E9PY58|E9PY58_MOUSE	sp|Q60649|CLPB_MOUSE;tr|Q8CCN6|Q8CCN6_MOUSE;tr|E9PY58|E9PY58_MOUSE	sp|Q60649|CLPB_MOUSE Caseinolytic peptidase B protein homolog OS=Mus musculus OX=10090 GN=Clpb PE=1 SV=1;tr|Q8CCN6|Q8CCN6_MOUSE Caseinolytic peptidase B protein homolog OS=Mus musculus OX=10090 GN=Clpb PE=1 SV=1;tr|E9PY58|E9PY58_MOUSE Caseinolytic peptidas	Clpb	TRUE	NA	NA	NA	NA	22.3517	NA	21.8801	22.049	22.1833	22.7695	NA	NA	NA	21.6015
sp|Q60714|S27A1_MOUSE	sp|Q60714|S27A1_MOUSE	sp|Q60714|S27A1_MOUSE Long-chain fatty acid transport protein 1 OS=Mus musculus OX=10090 GN=Slc27a1 PE=1 SV=1	Slc27a1	FALSE	NA	NA	NA	NA	NA	21.9629	20.2562	NA	21.7545	21.1694	NA	NA	NA	NA
sp|Q60759|GCDH_MOUSE;tr|A0A0A0MQ68|A0A0A0MQ68_MOUSE	sp|Q60759|GCDH_MOUSE;tr|A0A0A0MQ68|A0A0A0MQ68_MOUSE	sp|Q60759|GCDH_MOUSE Glutaryl-CoA dehydrogenase, mitochondrial OS=Mus musculus OX=10090 GN=Gcdh PE=1 SV=2;tr|A0A0A0MQ68|A0A0A0MQ68_MOUSE Glutaryl-CoA dehydrogenase, mitochondrial OS=Mus musculus OX=10090 GN=Gcdh PE=1 SV=1	Gcdh	TRUE	NA	NA	NA	NA	NA	22.5617	23.0051	23.2688	23.4422	23.0639	22.1086	25.2932	24.8417	24.6168
sp|Q60930|VDAC2_MOUSE;tr|G3UX26|G3UX26_MOUSE;tr|A0A286YCR8|A0A286YCR8_MOUSE;tr|D3YZT5|D3YZT5_MOUSE;tr|D3YUN8|D3YUN8_MOUSE	sp|Q60930|VDAC2_MOUSE;tr|G3UX26|G3UX26_MOUSE;tr|A0A286YCR8|A0A286YCR8_MOUSE;tr|D3YZT5|D3YZT5_MOUSE	sp|Q60930|VDAC2_MOUSE Voltage-dependent anion-selective channel protein 2 OS=Mus musculus OX=10090 GN=Vdac2 PE=1 SV=2;tr|G3UX26|G3UX26_MOUSE Outer mitochondrial membrane protein porin 2 OS=Mus musculus OX=10090 GN=Vdac2 PE=1 SV=1;tr|A0A286YCR8|A0A286YCR8_M	Vdac2	TRUE	0.661967	0.871207	-0.118044	30.3393	29.6704	30.2813	30.3268	29.1517	30.2757	30.4164	30.4956	30.5405	31.1782	31.0563
sp|Q60931|VDAC3_MOUSE;tr|J3QMG3|J3QMG3_MOUSE	sp|Q60931|VDAC3_MOUSE;tr|J3QMG3|J3QMG3_MOUSE	sp|Q60931|VDAC3_MOUSE Voltage-dependent anion-selective channel protein 3 OS=Mus musculus OX=10090 GN=Vdac3 PE=1 SV=1;tr|J3QMG3|J3QMG3_MOUSE Voltage-dependent anion-selective channel protein 3 OS=Mus musculus OX=10090 GN=Vdac3 PE=1 SV=1	Vdac3	TRUE	0.704029	0.883075	0.0937886	28.9695	28.764	29.5274	29.4131	28.5591	29.2149	29.3418	28.7931	28.6588	28.5622	28.8606
sp|Q60932|VDAC1_MOUSE	sp|Q60932|VDAC1_MOUSE	sp|Q60932|VDAC1_MOUSE Voltage-dependent anion-selective channel protein 1 OS=Mus musculus OX=10090 GN=Vdac1 PE=1 SV=3	Vdac1	TRUE	0.84432	0.937589	0.0381678	32.8319	32.3852	32.7923	32.6774	32.1702	32.5655	32.8681	32.9133	33.2641	33.1721	33.5112
sp|Q60936|COQ8A_MOUSE;tr|F7B1B6|F7B1B6_MOUSE;tr|A0A0A6YXD9|A0A0A6YXD9_MOUSE;tr|E0CYD3|E0CYD3_MOUSE;tr|E0CYT4|E0CYT4_MOUSE;tr|E0CYG7|E0CYG7_MOUSE;tr|E0CZ05|E0CZ05_MOUSE;tr|E0CXT4|E0CXT4_MOUSE;tr|E0CXR6|E0CXR6_MOUSE;tr|E0CYC1|E0CYC1_MOUSE;tr|E0CXR1|E0CXR1_MOUSE;tr|A0A0A6YXI0|A0A0A6YXI0_MOUSE;tr|E0CXI5|E0CXI5_MOUSE;tr|F6T0A8|F6T0A8_MOUSE	sp|Q60936|COQ8A_MOUSE;tr|F7B1B6|F7B1B6_MOUSE	sp|Q60936|COQ8A_MOUSE Atypical kinase COQ8A, mitochondrial OS=Mus musculus OX=10090 GN=Coq8a PE=1 SV=2;tr|F7B1B6|F7B1B6_MOUSE Atypical kinase COQ8A, mitochondrial (Fragment) OS=Mus musculus OX=10090 GN=Coq8a PE=1 SV=1	Coq8a	TRUE	0.0766215	0.433681	-0.271772	29.5535	29.5459	29.2394	29.8616	29.347	29.6255	29.2034	29.5987	29.6881	29.7256	29.6994
sp|Q61102|ABCB7_MOUSE	sp|Q61102|ABCB7_MOUSE	sp|Q61102|ABCB7_MOUSE ATP-binding cassette sub-family B member 7, mitochondrial OS=Mus musculus OX=10090 GN=Abcb7 PE=1 SV=3	Abcb7	TRUE	0.0375741	0.293467	-0.88194	22.3167	21.5587	21.0156	23.2113	20.8256	23.0681	22.1156	22.0629	22.3287	23.6218	23.3591
sp|Q61171|PRDX2_MOUSE;tr|D3Z4A4|D3Z4A4_MOUSE	sp|Q61171|PRDX2_MOUSE;tr|D3Z4A4|D3Z4A4_MOUSE	sp|Q61171|PRDX2_MOUSE Peroxiredoxin-2 OS=Mus musculus OX=10090 GN=Prdx2 PE=1 SV=3;tr|D3Z4A4|D3Z4A4_MOUSE Peroxiredoxin-2 (Fragment) OS=Mus musculus OX=10090 GN=Prdx2 PE=1 SV=8	Prdx2	TRUE	NA	NA	NA	NA	NA	NA	20.8476	20.8717	NA	NA	20.612	21.1401	NA	20.6321
sp|Q61387|COX7R_MOUSE;tr|E9PZS8|E9PZS8_MOUSE	sp|Q61387|COX7R_MOUSE;tr|E9PZS8|E9PZS8_MOUSE	sp|Q61387|COX7R_MOUSE Cytochrome c oxidase subunit 7A-related protein, mitochondrial OS=Mus musculus OX=10090 GN=Cox7a2l PE=1 SV=1;tr|E9PZS8|E9PZS8_MOUSE Cytochrome c oxidase subunit 7A-related protein, mitochondrial OS=Mus musculus OX=10090 GN=Cox7a2l PE=	Cox7a2l	TRUE	NA	NA	NA	NA	23.2756	23.5554	22.7597	23.4716	22.7338	22.0246	22.805	NA	NA	NA
sp|Q61425|HCDH_MOUSE	sp|Q61425|HCDH_MOUSE	sp|Q61425|HCDH_MOUSE Hydroxyacyl-coenzyme A dehydrogenase, mitochondrial OS=Mus musculus OX=10090 GN=Hadh PE=1 SV=2	Hadh	TRUE	0.829115	0.935308	0.0346396	28.6295	28.0243	28.0514	28.4015	28.1426	29.0408	28.9953	29.5042	29.6227	27.9715	28.5405
sp|Q61578|ADRO_MOUSE	sp|Q61578|ADRO_MOUSE	sp|Q61578|ADRO_MOUSE NADPH:adrenodoxin oxidoreductase, mitochondrial OS=Mus musculus OX=10090 GN=Fdxr PE=1 SV=1	Fdxr	TRUE	NA	NA	NA	NA	NA	NA	NA	NA	21.6243	20.2154	21.2303	20.8724	NA	NA
sp|Q61733|RT31_MOUSE	sp|Q61733|RT31_MOUSE	sp|Q61733|RT31_MOUSE 28S ribosomal protein S31, mitochondrial OS=Mus musculus OX=10090 GN=Mrps31 PE=1 SV=1	Mrps31	TRUE	NA	NA	NA	NA	NA	23.0506	22.6357	23.4347	23.1445	23.8167	23.6449	22.7107	22.6478	23.2308
sp|Q61768|KINH_MOUSE;tr|E9QAK5|E9QAK5_MOUSE;sp|P28738|KIF5C_MOUSE;sp|P33175|KIF5A_MOUSE;tr|A2ARD4|A2ARD4_MOUSE	sp|Q61768|KINH_MOUSE;tr|E9QAK5|E9QAK5_MOUSE	sp|Q61768|KINH_MOUSE Kinesin-1 heavy chain OS=Mus musculus OX=10090 GN=Kif5b PE=1 SV=3;tr|E9QAK5|E9QAK5_MOUSE Kinesin-like protein (Fragment) OS=Mus musculus OX=10090 GN=Kif5b PE=1 SV=1	Kif5b	FALSE	0.861476	0.944264	-0.0417428	23.377	24.2905	23.5742	23.9399	23.3934	23.4761	23.6348	22.9159	22.2773	23.0057	23.2625
sp|Q61941|NNTM_MOUSE;tr|Q8C9V5|Q8C9V5_MOUSE;tr|Q8BGK0|Q8BGK0_MOUSE;tr|E9Q8F4|E9Q8F4_MOUSE	sp|Q61941|NNTM_MOUSE;tr|Q8C9V5|Q8C9V5_MOUSE;tr|Q8BGK0|Q8BGK0_MOUSE;tr|E9Q8F4|E9Q8F4_MOUSE	sp|Q61941|NNTM_MOUSE NAD(P) transhydrogenase, mitochondrial OS=Mus musculus OX=10090 GN=Nnt PE=1 SV=2;tr|Q8C9V5|Q8C9V5_MOUSE Proton-translocating NAD(P)(+) transhydrogenase OS=Mus musculus OX=10090 GN=Nnt PE=1 SV=1;tr|Q8BGK0|Q8BGK0_MOUSE Proton-translocati	Nnt	TRUE	0.854173	0.943757	0.0454083	33.3949	32.8216	33.4123	33.6469	32.6897	33.4716	33.5481	33.4638	33.2951	33.6259	33.974
tr|Q3TT92|Q3TT92_MOUSE;sp|Q62188|DPYL3_MOUSE;tr|E9PWE8|E9PWE8_MOUSE	tr|Q3TT92|Q3TT92_MOUSE;sp|Q62188|DPYL3_MOUSE;tr|E9PWE8|E9PWE8_MOUSE	tr|Q3TT92|Q3TT92_MOUSE Dihydropyrimidinase-related protein 3 OS=Mus musculus OX=10090 GN=Dpysl3 PE=1 SV=1;sp|Q62188|DPYL3_MOUSE Dihydropyrimidinase-related protein 3 OS=Mus musculus OX=10090 GN=Dpysl3 PE=1 SV=1;tr|E9PWE8|E9PWE8_MOUSE Dihydropyrimidinase-re	Dpysl3	FALSE	NA	NA	NA	NA	NA	NA	NA	NA	NA	NA	NA	20.883	NA	NA
sp|Q62234|MYOM1_MOUSE;tr|Z4YJF5|Z4YJF5_MOUSE;tr|A0A3B2W4I4|A0A3B2W4I4_MOUSE	sp|Q62234|MYOM1_MOUSE;tr|Z4YJF5|Z4YJF5_MOUSE;tr|A0A3B2W4I4|A0A3B2W4I4_MOUSE	sp|Q62234|MYOM1_MOUSE Myomesin-1 OS=Mus musculus OX=10090 GN=Myom1 PE=1 SV=2;tr|Z4YJF5|Z4YJF5_MOUSE Myomesin-1 OS=Mus musculus OX=10090 GN=Myom1 PE=1 SV=1;tr|A0A3B2W4I4|A0A3B2W4I4_MOUSE Myomesin-1 (Fragment) OS=Mus musculus OX=10090 GN=Myom1 PE=1 SV=1	Myom1	FALSE	NA	NA	NA	NA	NA	NA	NA	NA	NA	NA	NA	22.2486	NA	NA
sp|Q62425|NDUA4_MOUSE;tr|A0A0N4SVQ1|A0A0N4SVQ1_MOUSE	sp|Q62425|NDUA4_MOUSE;tr|A0A0N4SVQ1|A0A0N4SVQ1_MOUSE	sp|Q62425|NDUA4_MOUSE Cytochrome c oxidase subunit NDUFA4 OS=Mus musculus OX=10090 GN=Ndufa4 PE=1 SV=2;tr|A0A0N4SVQ1|A0A0N4SVQ1_MOUSE Cytochrome c oxidase subunit NDUFA4 OS=Mus musculus OX=10090 GN=Ndufa4 PE=1 SV=1	Ndufa4	TRUE	0.332175	0.67692	0.207581	32.7746	32.723	32.3492	32.8393	33.2375	33.0189	33.0952	32.8462	31.9603	32.8127	32.864
tr|G3UXX3|G3UXX3_MOUSE;sp|Q64105|SPRE_MOUSE;tr|Q91XH5|Q91XH5_MOUSE;tr|G3UZ79|G3UZ79_MOUSE	tr|G3UXX3|G3UXX3_MOUSE;sp|Q64105|SPRE_MOUSE;tr|Q91XH5|Q91XH5_MOUSE;tr|G3UZ79|G3UZ79_MOUSE	tr|G3UXX3|G3UXX3_MOUSE Sepiapterin reductase OS=Mus musculus OX=10090 GN=Spr PE=1 SV=1;sp|Q64105|SPRE_MOUSE Sepiapterin reductase OS=Mus musculus OX=10090 GN=Spr PE=1 SV=1;tr|Q91XH5|Q91XH5_MOUSE Sepiapterin reductase OS=Mus musculus OX=10090 GN=Spr PE=1 SV	Spr	TRUE	NA	NA	NA	NA	NA	NA	NA	NA	NA	NA	21.809	21.9813	NA	NA
sp|Q64332|SYN2_MOUSE	sp|Q64332|SYN2_MOUSE	sp|Q64332|SYN2_MOUSE Synapsin-2 OS=Mus musculus OX=10090 GN=Syn2 PE=1 SV=2	Syn2	FALSE	NA	NA	NA	NA	NA	NA	21.8139	21.1927	NA	NA	NA	NA	NA	NA
sp|Q64433|CH10_MOUSE;tr|Q9JI95|Q9JI95_MOUSE	sp|Q64433|CH10_MOUSE;tr|Q9JI95|Q9JI95_MOUSE	sp|Q64433|CH10_MOUSE 10 kDa heat shock protein, mitochondrial OS=Mus musculus OX=10090 GN=Hspe1 PE=1 SV=2;tr|Q9JI95|Q9JI95_MOUSE CPN10-like protein OS=Mus musculus OX=10090 GN=Hspe1-rs1 PE=3 SV=1	Hspe1	TRUE	0.177029	0.568752	0.20643	28.9973	28.206	28.4261	28.3497	28.6116	29.0805	29.6075	30.4198	30.5744	28.2598	28.4374
sp|Q64516|GLPK_MOUSE;tr|B1ASZ3|B1ASZ3_MOUSE;tr|Q8C635|Q8C635_MOUSE	sp|Q64516|GLPK_MOUSE;tr|B1ASZ3|B1ASZ3_MOUSE	sp|Q64516|GLPK_MOUSE Glycerol kinase OS=Mus musculus OX=10090 GN=Gk PE=1 SV=2;tr|B1ASZ3|B1ASZ3_MOUSE Glycerol kinase OS=Mus musculus OX=10090 GN=Gk PE=1 SV=1	Gk	FALSE	0.314163	0.665028	0.279004	23.549	22.9933	23.6663	22.437	23.5975	24.1367	24.241	22.8828	22.916	24.5646	24.0551
sp|Q64521|GPDM_MOUSE;tr|A2AQR0|A2AQR0_MOUSE	sp|Q64521|GPDM_MOUSE;tr|A2AQR0|A2AQR0_MOUSE	sp|Q64521|GPDM_MOUSE Glycerol-3-phosphate dehydrogenase, mitochondrial OS=Mus musculus OX=10090 GN=Gpd2 PE=1 SV=2;tr|A2AQR0|A2AQR0_MOUSE Glycerol-3-phosphate dehydrogenase OS=Mus musculus OX=10090 GN=Gpd2 PE=1 SV=1	Gpd2	TRUE	0.221045	0.620294	-0.31925	24.9432	25.7107	25.0576	25.9469	24.935	24.8175	25.0976	23.9342	24.4491	24.5902	24.8937
sp|Q64523|H2A2C_MOUSE;sp|Q6GSS7|H2A2A_MOUSE	sp|Q64523|H2A2C_MOUSE;sp|Q6GSS7|H2A2A_MOUSE	sp|Q64523|H2A2C_MOUSE Histone H2A type 2-C OS=Mus musculus OX=10090 GN=H2ac20 PE=1 SV=3;sp|Q6GSS7|H2A2A_MOUSE Histone H2A type 2-A OS=Mus musculus OX=10090 GN=Hist2h2aa1 PE=1 SV=3	H2ac20	FALSE	NA	NA	NA	NA	NA	NA	NA	NA	21.2153	NA	NA	22.2228	NA	20.6608
sp|Q66GT5|PTPM1_MOUSE;tr|A0A5F8MPX4|A0A5F8MPX4_MOUSE	sp|Q66GT5|PTPM1_MOUSE;tr|A0A5F8MPX4|A0A5F8MPX4_MOUSE	sp|Q66GT5|PTPM1_MOUSE Phosphatidylglycerophosphatase and protein-tyrosine phosphatase 1 OS=Mus musculus OX=10090 GN=Ptpmt1 PE=1 SV=1;tr|A0A5F8MPX4|A0A5F8MPX4_MOUSE Phosphatidylglycerophosphatase and protein-tyrosine phosphatase 1 OS=Mus musculus OX=10090 G	Ptpmt1	TRUE	NA	NA	NA	NA	21.3167	21.8724	22.21	21.6957	20.4658	21.3061	NA	NA	NA	21.6429
sp|Q66JZ4|TCAIM_MOUSE;tr|G3X983|G3X983_MOUSE	sp|Q66JZ4|TCAIM_MOUSE;tr|G3X983|G3X983_MOUSE	sp|Q66JZ4|TCAIM_MOUSE T-cell activation inhibitor, mitochondrial OS=Mus musculus OX=10090 GN=TCAIM PE=1 SV=1;tr|G3X983|G3X983_MOUSE T cell activation inhibitor, mitochondrial OS=Mus musculus OX=10090 GN=Tcaim PE=1 SV=1	TCAIM	TRUE	NA	NA	NA	NA	NA	20.2223	NA	20.6647	NA	21.1003	NA	NA	NA	NA
sp|Q6NVE9|PPTC7_MOUSE	sp|Q6NVE9|PPTC7_MOUSE	sp|Q6NVE9|PPTC7_MOUSE Protein phosphatase PTC7 homolog OS=Mus musculus OX=10090 GN=Pptc7 PE=1 SV=1	Pptc7	TRUE	0.0749676	0.432892	-0.629311	22.9707	23.8762	23.4959	23.6961	22.3814	23.2491	21.6931	23.621	23.7103	21.8953	22.0891
sp|Q6NZG4|DDIAS_MOUSE;tr|E9QLR9|E9QLR9_MOUSE	sp|Q6NZG4|DDIAS_MOUSE;tr|E9QLR9|E9QLR9_MOUSE	sp|Q6NZG4|DDIAS_MOUSE DNA damage-induced apoptosis suppressor protein OS=Mus musculus OX=10090 GN=Ddias PE=2 SV=1;tr|E9QLR9|E9QLR9_MOUSE DNA damage-induced apoptosis suppressor protein OS=Mus musculus OX=10090 GN=Ddias PE=4 SV=1	Ddias	FALSE	NA	NA	NA	NA	26.571	22.5827	NA	NA	NA	21.9996	21.8934	NA	NA	NA
tr|D3YUE3|D3YUE3_MOUSE;tr|D3YVU7|D3YVU7_MOUSE;tr|D3YVU4|D3YVU4_MOUSE;tr|E9QL25|E9QL25_MOUSE;sp|Q6P1G2|KDM2B_MOUSE	tr|D3YUE3|D3YUE3_MOUSE;tr|D3YVU7|D3YVU7_MOUSE;tr|D3YVU4|D3YVU4_MOUSE;tr|E9QL25|E9QL25_MOUSE;sp|Q6P1G2|KDM2B_MOUSE	tr|D3YUE3|D3YUE3_MOUSE Lysine-specific demethylase 2B (Fragment) OS=Mus musculus OX=10090 GN=Kdm2b PE=1 SV=1;tr|D3YVU7|D3YVU7_MOUSE [Histone H3]-dimethyl-L-lysine(36) demethylase OS=Mus musculus OX=10090 GN=Kdm2b PE=1 SV=1;tr|D3YVU4|D3YVU4_MOUSE [Histone H	Kdm2b	FALSE	NA	NA	NA	NA	NA	NA	NA	23.7705	NA	NA	NA	NA	NA	NA
sp|Q6P3A8|ODBB_MOUSE	sp|Q6P3A8|ODBB_MOUSE	sp|Q6P3A8|ODBB_MOUSE 2-oxoisovalerate dehydrogenase subunit beta, mitochondrial OS=Mus musculus OX=10090 GN=Bckdhb PE=1 SV=2	Bckdhb	TRUE	NA	NA	NA	NA	22.8681	22.6664	23.8938	23.6896	23.9414	23.2644	23.6253	NA	24.2953	24.3652
sp|Q6P5D4|CP135_MOUSE	sp|Q6P5D4|CP135_MOUSE	sp|Q6P5D4|CP135_MOUSE Centrosomal protein of 135 kDa OS=Mus musculus OX=10090 GN=Cep135 PE=1 SV=1	Cep135	FALSE	NA	NA	NA	NA	24.0065	NA	NA	20.4319	NA	20.955	NA	NA	NA	NA
sp|Q6P8J7|KCRS_MOUSE	sp|Q6P8J7|KCRS_MOUSE	sp|Q6P8J7|KCRS_MOUSE Creatine kinase S-type, mitochondrial OS=Mus musculus OX=10090 GN=Ckmt2 PE=1 SV=1	Ckmt2	TRUE	0.660884	0.871207	0.0623322	33.8359	34.2485	34.0993	34.1382	34.2566	33.7994	34.11	33.0173	32.7546	34.0826	33.852
sp|Q6PB66|LPPRC_MOUSE	sp|Q6PB66|LPPRC_MOUSE	sp|Q6PB66|LPPRC_MOUSE Leucine-rich PPR motif-containing protein, mitochondrial OS=Mus musculus OX=10090 GN=Lrpprc PE=1 SV=2	Lrpprc	TRUE	NA	NA	NA	NA	24.5268	NA	25.4741	NA	26.2053	21.0293	NA	26.3422	25.1482	NA
sp|Q6PCP5|MFF_MOUSE;tr|E0CYB9|E0CYB9_MOUSE;tr|F7CTF8|F7CTF8_MOUSE;tr|E0CYI3|E0CYI3_MOUSE;tr|F7BC60|F7BC60_MOUSE;tr|F6VAL0|F6VAL0_MOUSE;tr|F7B1A4|F7B1A4_MOUSE	sp|Q6PCP5|MFF_MOUSE;tr|E0CYB9|E0CYB9_MOUSE;tr|F7CTF8|F7CTF8_MOUSE;tr|E0CYI3|E0CYI3_MOUSE	sp|Q6PCP5|MFF_MOUSE Mitochondrial fission factor OS=Mus musculus OX=10090 GN=Mff PE=1 SV=1;tr|E0CYB9|E0CYB9_MOUSE Mitochondrial fission factor OS=Mus musculus OX=10090 GN=Mff PE=1 SV=1;tr|F7CTF8|F7CTF8_MOUSE Mitochondrial fission factor (Fragment) OS=Mus m	Mff	TRUE	0.844237	0.937589	0.0409509	25.5324	26.0792	26.0089	25.981	25.4465	25.6069	25.3747	24.8082	24.1681	25.7242	26.1259
tr|A0A1B0GSQ2|A0A1B0GSQ2_MOUSE;tr|A0A1B0GRP1|A0A1B0GRP1_MOUSE;tr|A0A1B0GRS7|A0A1B0GRS7_MOUSE;tr|A0A1B0GRQ7|A0A1B0GRQ7_MOUSE;sp|Q6PD31|TRAK1_MOUSE;tr|A0A5F8MPD8|A0A5F8MPD8_MOUSE;tr|A0A1B0GRL4|A0A1B0GRL4_MOUSE;tr|A0A1B0GSP3|A0A1B0GSP3_MOUSE;tr|Q80VE1|Q80VE1_MOUSE	tr|A0A1B0GSQ2|A0A1B0GSQ2_MOUSE;tr|A0A1B0GRP1|A0A1B0GRP1_MOUSE;tr|A0A1B0GRS7|A0A1B0GRS7_MOUSE;tr|A0A1B0GRQ7|A0A1B0GRQ7_MOUSE;sp|Q6PD31|TRAK1_MOUSE;tr|A0A5F8MPD8|A0A5F8MPD8_MOUSE	tr|A0A1B0GSQ2|A0A1B0GSQ2_MOUSE Trafficking kinesin-binding protein 1 OS=Mus musculus OX=10090 GN=Trak1 PE=1 SV=1;tr|A0A1B0GRP1|A0A1B0GRP1_MOUSE Trafficking kinesin-binding protein 1 OS=Mus musculus OX=10090 GN=Trak1 PE=1 SV=1;tr|A0A1B0GRS7|A0A1B0GRS7_MOUSE	Trak1	FALSE	0.0882358	0.439229	-0.81181	21.422	20.5778	20.9631	22.6817	20.139	23.4285	22.6434	20.7034	21.0177	21.4338	20.6316
sp|Q6PIC6|AT1A3_MOUSE;tr|A0A0G2JGX4|A0A0G2JGX4_MOUSE;tr|Q8VCE0|Q8VCE0_MOUSE;tr|Q91WH7|Q91WH7_MOUSE;sp|Q64436|ATP4A_MOUSE;tr|E9QNX7|E9QNX7_MOUSE	sp|Q6PIC6|AT1A3_MOUSE;tr|A0A0G2JGX4|A0A0G2JGX4_MOUSE;tr|Q8VCE0|Q8VCE0_MOUSE	sp|Q6PIC6|AT1A3_MOUSE Sodium/potassium-transporting ATPase subunit alpha-3 OS=Mus musculus OX=10090 GN=Atp1a3 PE=1 SV=1;tr|A0A0G2JGX4|A0A0G2JGX4_MOUSE Sodium/potassium-transporting ATPase subunit alpha OS=Mus musculus OX=10090 GN=Atp1a3 PE=1 SV=1;tr|Q8VCE0	Atp1a3	FALSE	NA	NA	NA	NA	NA	NA	24.6898	NA	20.7414	20.5007	NA	NA	NA	NA
sp|Q6RUT7|CSMT1_MOUSE	sp|Q6RUT7|CSMT1_MOUSE	sp|Q6RUT7|CSMT1_MOUSE Protein CCSMST1 OS=Mus musculus OX=10090 GN=Ccsmst1 PE=1 SV=1	Ccsmst1	TRUE	0.533286	0.795006	-0.170866	23.359	24.1429	24.4477	24.0146	22.875	23.8132	23.7054	22.9168	22.378	22.8736	22.4231
sp|Q71RI9|KAT3_MOUSE;tr|A0A0G2JGE1|A0A0G2JGE1_MOUSE;tr|D6RJ70|D6RJ70_MOUSE	sp|Q71RI9|KAT3_MOUSE;tr|A0A0G2JGE1|A0A0G2JGE1_MOUSE;tr|D6RJ70|D6RJ70_MOUSE	sp|Q71RI9|KAT3_MOUSE Kynurenine--oxoglutarate transaminase 3 OS=Mus musculus OX=10090 GN=Kyat3 PE=1 SV=1;tr|A0A0G2JGE1|A0A0G2JGE1_MOUSE Cysteine-S-conjugate beta-lyase 2 (Fragment) OS=Mus musculus OX=10090 GN=Kyat3 PE=1 SV=1;tr|D6RJ70|D6RJ70_MOUSE Kynureni	Kyat3	TRUE	0.386242	0.706838	-0.354617	22.9184	22.9276	22.629	23.3702	21.4416	23.8324	23.3478	23.8028	23.7255	21.6229	22.4843
sp|Q78IK2|ATPMD_MOUSE	sp|Q78IK2|ATPMD_MOUSE	sp|Q78IK2|ATPMD_MOUSE ATP synthase membrane subunit DAPIT, mitochondrial OS=Mus musculus OX=10090 GN=Atp5md PE=1 SV=1	Atp5md	TRUE	0.305716	0.664462	0.162458	28.6566	28.9552	29.1668	28.9499	28.8725	28.6165	28.6059	28.3999	27.7655	28.5898	28.644
sp|Q78IK4|MIC27_MOUSE;tr|B1AV14|B1AV14_MOUSE	sp|Q78IK4|MIC27_MOUSE;tr|B1AV14|B1AV14_MOUSE	sp|Q78IK4|MIC27_MOUSE MICOS complex subunit Mic27 OS=Mus musculus OX=10090 GN=Apool PE=1 SV=1;tr|B1AV14|B1AV14_MOUSE MICOS complex subunit OS=Mus musculus OX=10090 GN=Apool PE=1 SV=1	Apool	TRUE	0.165596	0.548435	0.195697	29.248	29.5491	29.5131	29.3177	29.4184	29.2099	29.4535	29.0082	28.5239	29.1502	29.336
sp|Q78J03|MSRB2_MOUSE	sp|Q78J03|MSRB2_MOUSE	sp|Q78J03|MSRB2_MOUSE Methionine-R-sulfoxide reductase B2, mitochondrial OS=Mus musculus OX=10090 GN=Msrb2 PE=1 SV=1	Msrb2	TRUE	0.523809	0.788491	0.158121	25.243	25.5216	24.7024	25.1203	25.6827	24.5297	24.8382	26.3828	26.2759	24.372	25.0041
sp|Q78YY6|DJC15_MOUSE	sp|Q78YY6|DJC15_MOUSE	sp|Q78YY6|DJC15_MOUSE DnaJ homolog subfamily C member 15 OS=Mus musculus OX=10090 GN=Dnajc15 PE=1 SV=1	Dnajc15	TRUE	NA	NA	NA	NA	21.7539	NA	NA	21.3972	21.1863	21.4172	22.0188	20.2605	20.8318	NA
sp|Q791V5|MTCH2_MOUSE;tr|A2AFW6|A2AFW6_MOUSE;tr|Q9D050|Q9D050_MOUSE;tr|D6RCZ1|D6RCZ1_MOUSE	sp|Q791V5|MTCH2_MOUSE;tr|A2AFW6|A2AFW6_MOUSE;tr|Q9D050|Q9D050_MOUSE	sp|Q791V5|MTCH2_MOUSE Mitochondrial carrier homolog 2 OS=Mus musculus OX=10090 GN=Mtch2 PE=1 SV=1;tr|A2AFW6|A2AFW6_MOUSE Mitochondrial carrier homolog 2 OS=Mus musculus OX=10090 GN=Mtch2 PE=1 SV=1;tr|Q9D050|Q9D050_MOUSE Mitochondrial carrier homolog 2 OS=M	Mtch2	TRUE	0.263645	0.642103	-1.32326	24.4014	24.3976	25.9578	25.611	19.4829	24.4701	25.1553	23.2956	24.9951	25.8412	24.8072
sp|Q7TMF3|NDUAC_MOUSE;tr|A0A0R4J275|A0A0R4J275_MOUSE;tr|F6RBR6|F6RBR6_MOUSE	sp|Q7TMF3|NDUAC_MOUSE;tr|A0A0R4J275|A0A0R4J275_MOUSE;tr|F6RBR6|F6RBR6_MOUSE	sp|Q7TMF3|NDUAC_MOUSE NADH dehydrogenase [ubiquinone] 1 alpha subcomplex subunit 12 OS=Mus musculus OX=10090 GN=Ndufa12 PE=1 SV=2;tr|A0A0R4J275|A0A0R4J275_MOUSE NADH dehydrogenase [ubiquinone] 1 alpha subcomplex subunit 12 OS=Mus musculus OX=10090 GN=Ndufa	Ndufa12	TRUE	0.00138371	0.0738825	-0.693149	31.5802	31.773	31.1885	31.9885	31.4108	31.7295	30.9805	31.4247	31.9557	32.1875	31.1638
sp|Q7TMM9|TBB2A_MOUSE;sp|Q9CWF2|TBB2B_MOUSE;tr|A0A1D5RM76|A0A1D5RM76_MOUSE	sp|Q7TMM9|TBB2A_MOUSE;sp|Q9CWF2|TBB2B_MOUSE	sp|Q7TMM9|TBB2A_MOUSE Tubulin beta-2A chain OS=Mus musculus OX=10090 GN=Tubb2a PE=1 SV=1;sp|Q9CWF2|TBB2B_MOUSE Tubulin beta-2B chain OS=Mus musculus OX=10090 GN=Tubb2b PE=1 SV=1	Tubb2a	FALSE	NA	NA	NA	NA	NA	NA	24.7601	23.3838	NA	NA	NA	NA	NA	NA
sp|Q7TNG8|LDHD_MOUSE	sp|Q7TNG8|LDHD_MOUSE	sp|Q7TNG8|LDHD_MOUSE Probable D-lactate dehydrogenase, mitochondrial OS=Mus musculus OX=10090 GN=Ldhd PE=1 SV=1	Ldhd	TRUE	NA	NA	NA	NA	21.9002	NA	NA	21.6884	21.2664	21.134	21.4372	20.4918	20.7123	20.9965
sp|Q7TNS2|MIC10_MOUSE	sp|Q7TNS2|MIC10_MOUSE	sp|Q7TNS2|MIC10_MOUSE MICOS complex subunit Mic10 OS=Mus musculus OX=10090 GN=Micos10 PE=1 SV=1	Micos10	TRUE	0.99716	0.99716	0.000535135	28.9174	28.9328	28.8624	28.6485	28.9579	28.5264	28.7218	29.0739	29.0868	29.3909	28.9721
sp|Q7TQ48|SRCA_MOUSE	sp|Q7TQ48|SRCA_MOUSE	sp|Q7TQ48|SRCA_MOUSE Sarcalumenin OS=Mus musculus OX=10090 GN=Srl PE=1 SV=2	Srl	FALSE	NA	NA	NA	NA	20.4857	21.1784	NA	21.2474	NA	NA	NA	21.8012	NA	NA
tr|D3Z6W1|D3Z6W1_MOUSE;sp|Q7TSJ2|MAP6_MOUSE	tr|D3Z6W1|D3Z6W1_MOUSE;sp|Q7TSJ2|MAP6_MOUSE	tr|D3Z6W1|D3Z6W1_MOUSE Microtubule-associated protein 6 OS=Mus musculus OX=10090 GN=Map6 PE=1 SV=1;sp|Q7TSJ2|MAP6_MOUSE Microtubule-associated protein 6 OS=Mus musculus OX=10090 GN=Map6 PE=1 SV=2	Map6	FALSE	NA	NA	NA	NA	NA	NA	21.482	20.4477	NA	NA	NA	NA	NA	NA
sp|Q80UG6|ALKL2_MOUSE	sp|Q80UG6|ALKL2_MOUSE	sp|Q80UG6|ALKL2_MOUSE ALK and LTK ligand 2 OS=Mus musculus OX=10090 GN=Alkal2 PE=2 SV=3	Alkal2	FALSE	NA	NA	NA	NA	26.6079	26.2376	26.1903	NA	NA	26.1435	NA	NA	NA	NA
sp|Q80X85|RT07_MOUSE	sp|Q80X85|RT07_MOUSE	sp|Q80X85|RT07_MOUSE 28S ribosomal protein S7, mitochondrial OS=Mus musculus OX=10090 GN=Mrps7 PE=1 SV=1	Mrps7	TRUE	NA	NA	NA	NA	NA	23.733	24.1479	24.759	23.3276	24.4593	24.1054	21.8545	NA	24.1554
tr|A0A087WSI8|A0A087WSI8_MOUSE;tr|A0A0R4J0I6|A0A0R4J0I6_MOUSE;sp|Q80XL6|ACD11_MOUSE	tr|A0A087WSI8|A0A087WSI8_MOUSE;tr|A0A0R4J0I6|A0A0R4J0I6_MOUSE;sp|Q80XL6|ACD11_MOUSE	tr|A0A087WSI8|A0A087WSI8_MOUSE Acyl-CoA dehydrogenase family member 11 OS=Mus musculus OX=10090 GN=Acad11 PE=1 SV=2;tr|A0A0R4J0I6|A0A0R4J0I6_MOUSE Acyl-CoA dehydrogenase family member 11 OS=Mus musculus OX=10090 GN=Acad11 PE=1 SV=1;sp|Q80XL6|ACD11_MOUSE Ac	Acad11	TRUE	NA	NA	NA	NA	NA	NA	NA	NA	NA	NA	NA	NA	22.3475	20.6664
sp|Q80XN0|BDH_MOUSE;tr|D3Z2Y8|D3Z2Y8_MOUSE	sp|Q80XN0|BDH_MOUSE;tr|D3Z2Y8|D3Z2Y8_MOUSE	sp|Q80XN0|BDH_MOUSE D-beta-hydroxybutyrate dehydrogenase, mitochondrial OS=Mus musculus OX=10090 GN=Bdh1 PE=1 SV=2;tr|D3Z2Y8|D3Z2Y8_MOUSE D-beta-hydroxybutyrate dehydrogenase, mitochondrial (Fragment) OS=Mus musculus OX=10090 GN=Bdh1 PE=1 SV=1	Bdh1	TRUE	0.433194	0.718817	0.216484	29.4465	29.8195	29.9421	28.13	29.3648	29.0958	29.4941	29.0289	29.5211	30.1249	29.9439
tr|A0A1Y7VN70|A0A1Y7VN70_MOUSE;sp|Q80Y14|GLRX5_MOUSE	tr|A0A1Y7VN70|A0A1Y7VN70_MOUSE;sp|Q80Y14|GLRX5_MOUSE	tr|A0A1Y7VN70|A0A1Y7VN70_MOUSE Glutaredoxin-related protein 5, mitochondrial OS=Mus musculus OX=10090 GN=Glrx5 PE=1 SV=1;sp|Q80Y14|GLRX5_MOUSE Glutaredoxin-related protein 5, mitochondrial OS=Mus musculus OX=10090 GN=Glrx5 PE=1 SV=2	Glrx5	TRUE	NA	NA	NA	NA	NA	NA	20.1334	20.4191	20.8569	NA	NA	NA	NA	NA
sp|Q80YD1|SUV3_MOUSE	sp|Q80YD1|SUV3_MOUSE	sp|Q80YD1|SUV3_MOUSE ATP-dependent RNA helicase SUPV3L1, mitochondrial OS=Mus musculus OX=10090 GN=Supv3l1 PE=1 SV=1	Supv3l1	TRUE	0.985639	0.99221	-0.00405418	24.2257	24.5049	24.4412	22.7973	23.6708	24.4499	24.3971	24.2291	24.7733	24.6132	24.3802
tr|E9QJS0|E9QJS0_MOUSE;sp|Q80ZK0|RT10_MOUSE;tr|G5E8U8|G5E8U8_MOUSE;tr|G5E8U5|G5E8U5_MOUSE	tr|E9QJS0|E9QJS0_MOUSE;sp|Q80ZK0|RT10_MOUSE;tr|G5E8U8|G5E8U8_MOUSE;tr|G5E8U5|G5E8U5_MOUSE	tr|E9QJS0|E9QJS0_MOUSE 28S ribosomal protein S10, mitochondrial OS=Mus musculus OX=10090 GN=Mrps10 PE=1 SV=1;sp|Q80ZK0|RT10_MOUSE 28S ribosomal protein S10, mitochondrial OS=Mus musculus OX=10090 GN=Mrps10 PE=1 SV=1;tr|G5E8U8|G5E8U8_MOUSE 28S ribosomal pro	Mrps10	TRUE	NA	NA	NA	NA	21.1284	22.4882	21.6311	23.645	22.925	22.672	22.8041	NA	22.3387	23.3629
sp|Q80ZS3|RT26_MOUSE	sp|Q80ZS3|RT26_MOUSE	sp|Q80ZS3|RT26_MOUSE 28S ribosomal protein S26, mitochondrial OS=Mus musculus OX=10090 GN=Mrps26 PE=1 SV=1	Mrps26	TRUE	0.0236981	0.227241	0.61863	23.7129	21.7486	22.9358	23.2072	24.1711	23.5933	23.8679	24.5498	24.5921	23.8767	24.5864
sp|Q811U4|MFN1_MOUSE;tr|D3Z5P8|D3Z5P8_MOUSE;tr|D3Z4L5|D3Z4L5_MOUSE;tr|F6XRI9|F6XRI9_MOUSE	sp|Q811U4|MFN1_MOUSE	sp|Q811U4|MFN1_MOUSE Mitofusin-1 OS=Mus musculus OX=10090 GN=Mfn1 PE=1 SV=3	Mfn1	TRUE	0.983311	0.992071	0.00490845	23.0758	23.8317	23.9574	23.9613	22.9939	23.4356	23.5951	21.4692	21.0224	23.116	23.3759
sp|Q8BFP9|PDK1_MOUSE	sp|Q8BFP9|PDK1_MOUSE	sp|Q8BFP9|PDK1_MOUSE [Pyruvate dehydrogenase (acetyl-transferring)] kinase isozyme 1, mitochondrial OS=Mus musculus OX=10090 GN=Pdk1 PE=1 SV=2	Pdk1	TRUE	NA	NA	NA	NA	NA	22.3684	22.3715	22.3258	23.5062	22.1318	23.149	23.3237	NA	22.4094
sp|Q8BFR5|EFTU_MOUSE;tr|A0A0U1RPC4|A0A0U1RPC4_MOUSE;tr|A0A0U1RNQ6|A0A0U1RNQ6_MOUSE	sp|Q8BFR5|EFTU_MOUSE	sp|Q8BFR5|EFTU_MOUSE Elongation factor Tu, mitochondrial OS=Mus musculus OX=10090 GN=Tufm PE=1 SV=1	Tufm	TRUE	0.453955	0.731821	0.0877287	30.9328	30.4301	30.5874	31.5316	31.624	30.7747	30.8899	30.9934	31.0799	30.6285	30.7888
sp|Q8BG51|MIRO1_MOUSE;tr|F7ASU3|F7ASU3_MOUSE	sp|Q8BG51|MIRO1_MOUSE	sp|Q8BG51|MIRO1_MOUSE Mitochondrial Rho GTPase 1 OS=Mus musculus OX=10090 GN=Rhot1 PE=1 SV=1	Rhot1	TRUE	NA	NA	NA	NA	22.58	22.6598	22.9124	21.7834	21.8071	22.3188	NA	19.6763	NA	NA
sp|Q8BGA9|OXA1L_MOUSE;tr|A0A2I3BQ74|A0A2I3BQ74_MOUSE	sp|Q8BGA9|OXA1L_MOUSE;tr|A0A2I3BQ74|A0A2I3BQ74_MOUSE	sp|Q8BGA9|OXA1L_MOUSE Mitochondrial inner membrane protein OXA1L OS=Mus musculus OX=10090 GN=Oxa1l PE=1 SV=1;tr|A0A2I3BQ74|A0A2I3BQ74_MOUSE Mitochondrial inner membrane protein OXA1L (Fragment) OS=Mus musculus OX=10090 GN=Oxa1l PE=1 SV=1	Oxa1l	TRUE	NA	NA	NA	NA	22.4334	23.3402	23.033	NA	22.243	23.1205	NA	NA	NA	NA
sp|Q8BGB8|COQ4_MOUSE;tr|B7ZCV4|B7ZCV4_MOUSE;tr|D6RJJ8|D6RJJ8_MOUSE	sp|Q8BGB8|COQ4_MOUSE;tr|B7ZCV4|B7ZCV4_MOUSE;tr|D6RJJ8|D6RJJ8_MOUSE	sp|Q8BGB8|COQ4_MOUSE Ubiquinone biosynthesis protein COQ4 homolog, mitochondrial OS=Mus musculus OX=10090 GN=Coq4 PE=1 SV=1;tr|B7ZCV4|B7ZCV4_MOUSE Ubiquinone biosynthesis protein COQ4 homolog, mitochondrial (Fragment) OS=Mus musculus OX=10090 GN=Coq4 PE=1	Coq4	TRUE	NA	NA	NA	NA	NA	21.8235	21.7649	21.6864	NA	21.5101	NA	NA	NA	21.0019
sp|Q8BGC4|PTGR3_MOUSE	sp|Q8BGC4|PTGR3_MOUSE	sp|Q8BGC4|PTGR3_MOUSE Prostaglandin reductase-3 OS=Mus musculus OX=10090 GN=Zadh2 PE=1 SV=1	Zadh2	TRUE	NA	NA	NA	NA	NA	NA	NA	NA	23.3565	23.3181	NA	NA	NA	NA
sp|Q8BGD8|COA6_MOUSE	sp|Q8BGD8|COA6_MOUSE	sp|Q8BGD8|COA6_MOUSE Cytochrome c oxidase assembly factor 6 homolog OS=Mus musculus OX=10090 GN=Coa6 PE=1 SV=1	Coa6	TRUE	0.696477	0.878841	-0.0745107	24.1034	25.0836	24.6888	23.9638	24.1271	23.8509	23.7965	23.5271	23.0524	24.7528	24.1912
sp|Q8BGH2|SAM50_MOUSE	sp|Q8BGH2|SAM50_MOUSE	sp|Q8BGH2|SAM50_MOUSE Sorting and assembly machinery component 50 homolog OS=Mus musculus OX=10090 GN=Samm50 PE=1 SV=1	Samm50	TRUE	0.610781	0.835903	0.10012	27.7584	27.3667	27.8633	27.7712	27.1884	27.7515	27.8724	27.828	27.3811	28.2712	28.2903
tr|A0A2U3TZF4|A0A2U3TZF4_MOUSE;sp|Q8BGV8|MID51_MOUSE	tr|A0A2U3TZF4|A0A2U3TZF4_MOUSE;sp|Q8BGV8|MID51_MOUSE	tr|A0A2U3TZF4|A0A2U3TZF4_MOUSE Mitochondrial dynamics protein MID51 OS=Mus musculus OX=10090 GN=Mief1 PE=1 SV=1;sp|Q8BGV8|MID51_MOUSE Mitochondrial dynamics protein MID51 OS=Mus musculus OX=10090 GN=Mief1 PE=1 SV=1	Mief1	TRUE	NA	NA	NA	NA	20.6283	20.4104	NA	NA	NA	20.0188	NA	NA	NA	NA
sp|Q8BGX2|TIM29_MOUSE	sp|Q8BGX2|TIM29_MOUSE	sp|Q8BGX2|TIM29_MOUSE Mitochondrial import inner membrane translocase subunit Tim29 OS=Mus musculus OX=10090 GN=Timm29 PE=1 SV=1	Timm29	TRUE	0.380626	0.706838	0.37808	24.2679	24.7883	25.8026	24.6028	24.1835	24.8069	24.2966	23.9426	21.9744	24.2217	24.0593
sp|Q8BGY7|F210A_MOUSE	sp|Q8BGY7|F210A_MOUSE	sp|Q8BGY7|F210A_MOUSE Protein FAM210A OS=Mus musculus OX=10090 GN=Fam210a PE=1 SV=1	Fam210a	TRUE	0.862723	0.944264	-0.106511	23.6532	25.0693	22.2338	23.5955	23.856	24.2554	24.135	23.8238	22.5136	23.0983	23.9509
sp|Q8BH59|CMC1_MOUSE;tr|V9GXX9|V9GXX9_MOUSE	sp|Q8BH59|CMC1_MOUSE	sp|Q8BH59|CMC1_MOUSE Calcium-binding mitochondrial carrier protein Aralar1 OS=Mus musculus OX=10090 GN=Slc25a12 PE=1 SV=1	Slc25a12	TRUE	0.251454	0.642103	0.172224	30.2545	30.5315	30.6158	30.3825	30.2208	30.1628	30.3205	30.0357	29.5274	30.238	30.5104
sp|Q8BH64|EHD2_MOUSE	sp|Q8BH64|EHD2_MOUSE	sp|Q8BH64|EHD2_MOUSE EH domain-containing protein 2 OS=Mus musculus OX=10090 GN=Ehd2 PE=1 SV=1	Ehd2	FALSE	0.215444	0.609976	-0.470323	24.472	27.4786	26.8206	27.0791	27.9492	23.197	21.568	21.9807	22.6732	23.1079	22.8658
tr|E9QMK9|E9QMK9_MOUSE;sp|Q8BH86|GLUCM_MOUSE;tr|F7CUW7|F7CUW7_MOUSE	tr|E9QMK9|E9QMK9_MOUSE;sp|Q8BH86|GLUCM_MOUSE	tr|E9QMK9|E9QMK9_MOUSE D-glutamate cyclase, mitochondrial OS=Mus musculus OX=10090 GN=Dglucy PE=1 SV=1;sp|Q8BH86|GLUCM_MOUSE D-glutamate cyclase, mitochondrial OS=Mus musculus OX=10090 GN=Dglucy PE=1 SV=1	Dglucy	TRUE	0.388479	0.706838	-0.181166	23.642	23.7771	23.6988	23.4303	23.2587	23.7082	23.7407	24.7914	24.5265	23.221	22.2674
sp|Q8BH95|ECHM_MOUSE	sp|Q8BH95|ECHM_MOUSE	sp|Q8BH95|ECHM_MOUSE Enoyl-CoA hydratase, mitochondrial OS=Mus musculus OX=10090 GN=Echs1 PE=1 SV=1	Echs1	TRUE	0.327341	0.673016	0.115972	30.7507	30.4829	30.6545	30.5763	30.6023	30.6769	30.8162	31.2324	31.2212	30.5063	30.738
sp|Q8BHE8|MAIP1_MOUSE	sp|Q8BHE8|MAIP1_MOUSE	sp|Q8BHE8|MAIP1_MOUSE m-AAA protease-interacting protein 1, mitochondrial OS=Mus musculus OX=10090 GN=Maip1 PE=1 SV=1	Maip1	TRUE	NA	NA	NA	NA	22.9939	24.4724	23.8438	23.1078	23.6559	23.6076	NA	22.8366	23.2477	22.4758
tr|H3BJ37|H3BJ37_MOUSE;sp|Q8BIG7|CMTD1_MOUSE	tr|H3BJ37|H3BJ37_MOUSE;sp|Q8BIG7|CMTD1_MOUSE	tr|H3BJ37|H3BJ37_MOUSE Catechol O-methyltransferase domain-containing protein 1 OS=Mus musculus OX=10090 GN=Comtd1 PE=1 SV=1;sp|Q8BIG7|CMTD1_MOUSE Catechol O-methyltransferase domain-containing protein 1 OS=Mus musculus OX=10090 GN=Comtd1 PE=1 SV=1	Comtd1	TRUE	NA	NA	NA	NA	21.3786	21.303	20.8411	22.0243	NA	21.3362	NA	19.8604	21.9944	21.1605
sp|Q8BIJ6|SYIM_MOUSE;tr|E9PWN3|E9PWN3_MOUSE;tr|E9PWN2|E9PWN2_MOUSE	sp|Q8BIJ6|SYIM_MOUSE;tr|E9PWN3|E9PWN3_MOUSE;tr|E9PWN2|E9PWN2_MOUSE	sp|Q8BIJ6|SYIM_MOUSE Isoleucine--tRNA ligase, mitochondrial OS=Mus musculus OX=10090 GN=Iars2 PE=1 SV=1;tr|E9PWN3|E9PWN3_MOUSE Isoleucyl-tRNA synthetase OS=Mus musculus OX=10090 GN=Iars2 PE=1 SV=1;tr|E9PWN2|E9PWN2_MOUSE Isoleucyl-tRNA synthetase OS=Mus mus	Iars2	TRUE	0.881859	0.950399	-0.051892	23.2413	23.1456	23.0617	23.1012	23.5123	24.1895	23.8224	24.2213	23.1412	22.7589	21.4593
sp|Q8BIX9|FICD_MOUSE	sp|Q8BIX9|FICD_MOUSE	sp|Q8BIX9|FICD_MOUSE Protein adenylyltransferase FICD OS=Mus musculus OX=10090 GN=Ficd PE=2 SV=1	Ficd	FALSE	NA	NA	NA	NA	NA	NA	21.0337	NA	NA	NA	NA	NA	NA	NA
sp|Q8BJZ4|RT35_MOUSE;tr|A0A0R4J0L6|A0A0R4J0L6_MOUSE;tr|A0A0N4SV23|A0A0N4SV23_MOUSE	sp|Q8BJZ4|RT35_MOUSE;tr|A0A0R4J0L6|A0A0R4J0L6_MOUSE	sp|Q8BJZ4|RT35_MOUSE 28S ribosomal protein S35, mitochondrial OS=Mus musculus OX=10090 GN=Mrps35 PE=1 SV=2;tr|A0A0R4J0L6|A0A0R4J0L6_MOUSE 28S ribosomal protein S35, mitochondrial OS=Mus musculus OX=10090 GN=Mrps35 PE=1 SV=1	Mrps35	TRUE	0.00630165	0.118944	1.05926	24.6681	23.1873	24.9503	23.6412	25.2853	23.8988	25.0347	25.461	24.9829	24.9821	25.2572
sp|Q8BK30|NDUV3_MOUSE	sp|Q8BK30|NDUV3_MOUSE	sp|Q8BK30|NDUV3_MOUSE NADH dehydrogenase [ubiquinone] flavoprotein 3, mitochondrial OS=Mus musculus OX=10090 GN=Ndufv3 PE=1 SV=1	Ndufv3	TRUE	0.00827442	0.137555	-0.432627	30.3721	30.9845	30.5193	30.7117	30.5066	30.4986	30.0184	29.6682	30.1642	30.5829	30.0664
sp|Q8BK72|RT27_MOUSE;tr|A0A338P7I7|A0A338P7I7_MOUSE	sp|Q8BK72|RT27_MOUSE	sp|Q8BK72|RT27_MOUSE 28S ribosomal protein S27, mitochondrial OS=Mus musculus OX=10090 GN=Mrps27 PE=1 SV=2	Mrps27	TRUE	NA	NA	NA	NA	NA	21.0348	NA	22.6946	22.0142	22.5226	21.7437	21.6699	NA	22.3979
sp|Q8BKZ9|ODPX_MOUSE;tr|A2AWH7|A2AWH7_MOUSE;tr|A2AWH8|A2AWH8_MOUSE	sp|Q8BKZ9|ODPX_MOUSE	sp|Q8BKZ9|ODPX_MOUSE Pyruvate dehydrogenase protein X component, mitochondrial OS=Mus musculus OX=10090 GN=Pdhx PE=1 SV=1	Pdhx	TRUE	0.276263	0.649899	0.143885	29.337	29.414	29.7109	29.0414	29.3715	29.0164	29.1585	29.4067	29.3944	29.4591	29.3971
sp|Q8BL66|EEA1_MOUSE	sp|Q8BL66|EEA1_MOUSE	sp|Q8BL66|EEA1_MOUSE Early endosome antigen 1 OS=Mus musculus OX=10090 GN=Eea1 PE=1 SV=2	Eea1	FALSE	0.0738689	0.432892	0.590391	28.1504	27.888	28.3206	27.9764	28.649	27.8779	27.7963	28.6246	28.4512	27.0827	28.8378
sp|Q8BMF3|MAON_MOUSE	sp|Q8BMF3|MAON_MOUSE	sp|Q8BMF3|MAON_MOUSE NADP-dependent malic enzyme, mitochondrial OS=Mus musculus OX=10090 GN=Me3 PE=1 SV=2	Me3	TRUE	NA	NA	NA	NA	22.0114	22.1184	22.0556	21.388	23.3766	22.3368	23.3501	23.077	NA	21.8025
sp|Q8BMF4|ODP2_MOUSE	sp|Q8BMF4|ODP2_MOUSE	sp|Q8BMF4|ODP2_MOUSE Dihydrolipoyllysine-residue acetyltransferase component of pyruvate dehydrogenase complex, mitochondrial OS=Mus musculus OX=10090 GN=Dlat PE=1 SV=2	Dlat	TRUE	0.166466	0.548435	0.174397	31.6864	31.4949	31.6969	31.4551	31.8035	31.5535	31.7165	31.8092	31.6997	31.7929	31.842
sp|Q8BMK4|CKAP4_MOUSE	sp|Q8BMK4|CKAP4_MOUSE	sp|Q8BMK4|CKAP4_MOUSE Cytoskeleton-associated protein 4 OS=Mus musculus OX=10090 GN=Ckap4 PE=1 SV=2	Ckap4	FALSE	NA	NA	NA	NA	NA	NA	22.1063	NA	23.5652	23.4771	22.452	NA	23.7614	23.7471
sp|Q8BMS1|ECHA_MOUSE	sp|Q8BMS1|ECHA_MOUSE	sp|Q8BMS1|ECHA_MOUSE Trifunctional enzyme subunit alpha, mitochondrial OS=Mus musculus OX=10090 GN=Hadha PE=1 SV=1	Hadha	TRUE	0.477191	0.753196	0.0933508	34.2647	34.1249	34.285	34.7065	34.5678	34.1533	34.2435	34.2544	34.2599	33.8456	34.2064
sp|Q8BMS4|COQ3_MOUSE	sp|Q8BMS4|COQ3_MOUSE	sp|Q8BMS4|COQ3_MOUSE Ubiquinone biosynthesis O-methyltransferase, mitochondrial OS=Mus musculus OX=10090 GN=Coq3 PE=1 SV=1	Coq3	TRUE	0.259148	0.642103	-0.157793	26.3779	26.4967	26.4627	26.4614	26.4473	26.4518	26.1307	25.9831	26.4163	26.4578	26.4713
sp|Q8BP40|PPA6_MOUSE	sp|Q8BP40|PPA6_MOUSE	sp|Q8BP40|PPA6_MOUSE Lysophosphatidic acid phosphatase type 6 OS=Mus musculus OX=10090 GN=Acp6 PE=1 SV=1	Acp6	TRUE	NA	NA	NA	NA	23.6098	22.0659	23.3443	22.3817	24.0832	23.7723	22.4094	NA	25.0249	24.3178
sp|Q8BP67|RL24_MOUSE	sp|Q8BP67|RL24_MOUSE	sp|Q8BP67|RL24_MOUSE 60S ribosomal protein L24 OS=Mus musculus OX=10090 GN=Rpl24 PE=1 SV=2	Rpl24	FALSE	NA	NA	NA	NA	NA	NA	NA	NA	19.9964	21.354	NA	NA	NA	21.2445
tr|F7C386|F7C386_MOUSE;sp|Q8BSF4|PISD_MOUSE;tr|F6TVX7|F6TVX7_MOUSE;tr|E9PX91|E9PX91_MOUSE	tr|F7C386|F7C386_MOUSE;sp|Q8BSF4|PISD_MOUSE;tr|F6TVX7|F6TVX7_MOUSE	tr|F7C386|F7C386_MOUSE Phosphatidylserine decarboxylase proenzyme, mitochondrial (Fragment) OS=Mus musculus OX=10090 GN=Pisd PE=4 SV=1;sp|Q8BSF4|PISD_MOUSE Phosphatidylserine decarboxylase proenzyme, mitochondrial OS=Mus musculus OX=10090 GN=Pisd PE=2 SV=1	Pisd	TRUE	NA	NA	NA	NA	22.175	22.2931	20.4223	22.1774	NA	21.6152	NA	NA	NA	NA
sp|Q8BTC1|BWNIN_MOUSE;tr|V9GX89|V9GX89_MOUSE	sp|Q8BTC1|BWNIN_MOUSE;tr|V9GX89|V9GX89_MOUSE	sp|Q8BTC1|BWNIN_MOUSE Protein BRAWNIN OS=Mus musculus OX=10090 GN=Brawnin PE=1 SV=1;tr|V9GX89|V9GX89_MOUSE RIKEN cDNA 1190007I07 gene OS=Mus musculus OX=10090 GN=1190007I07Rik PE=4 SV=1	Brawnin	FALSE	NA	NA	NA	NA	23.9672	NA	23.3272	23.5481	23.1474	22.985	23.5792	23.6155	24.169	23.4474
sp|Q8BTE5|CEBOS_MOUSE;tr|A0A0A6YXB8|A0A0A6YXB8_MOUSE	sp|Q8BTE5|CEBOS_MOUSE	sp|Q8BTE5|CEBOS_MOUSE Protein CEBPZOS OS=Mus musculus OX=10090 GN=Cebpzos PE=3 SV=2	Cebpzos	TRUE	NA	NA	NA	NA	24.968	24.7195	24.0608	24.6437	24.1296	24.0182	23.3516	NA	24.4566	23.9799
sp|Q8BU88|RM22_MOUSE	sp|Q8BU88|RM22_MOUSE	sp|Q8BU88|RM22_MOUSE 39S ribosomal protein L22, mitochondrial OS=Mus musculus OX=10090 GN=Mrpl22 PE=1 SV=1	Mrpl22	TRUE	0.583518	0.82631	0.133422	24.0829	23.7859	23.7168	22.992	23.9805	23.8871	24.2931	24.2093	24.6891	24.727	24.5485
sp|Q8BUY5|TIDC1_MOUSE	sp|Q8BUY5|TIDC1_MOUSE	sp|Q8BUY5|TIDC1_MOUSE Complex I assembly factor TIMMDC1, mitochondrial OS=Mus musculus OX=10090 GN=Timmdc1 PE=1 SV=1	Timmdc1	TRUE	0.0364384	0.289589	0.40995	23.8447	24.8282	25.0955	24.2136	24.5685	23.6925	24.2791	22.2228	21.3837	24.0805	24.0823
tr|A0A0G2JGY0|A0A0G2JGY0_MOUSE;tr|D3Z1A1|D3Z1A1_MOUSE;tr|D3YWR7|D3YWR7_MOUSE;tr|A0A0G2JGJ1|A0A0G2JGJ1_MOUSE;sp|Q8BVI4|DHPR_MOUSE	tr|A0A0G2JGY0|A0A0G2JGY0_MOUSE;tr|D3Z1A1|D3Z1A1_MOUSE;tr|D3YWR7|D3YWR7_MOUSE;tr|A0A0G2JGJ1|A0A0G2JGJ1_MOUSE;sp|Q8BVI4|DHPR_MOUSE	tr|A0A0G2JGY0|A0A0G2JGY0_MOUSE Dihydropteridine reductase OS=Mus musculus OX=10090 GN=Qdpr PE=1 SV=1;tr|D3Z1A1|D3Z1A1_MOUSE Dihydropteridine reductase (Fragment) OS=Mus musculus OX=10090 GN=Qdpr PE=1 SV=1;tr|D3YWR7|D3YWR7_MOUSE Dihydropteridine reductase O	Qdpr	TRUE	NA	NA	NA	NA	22.0632	22.1831	21.9761	NA	NA	NA	21.9413	21.6209	NA	NA
sp|Q8BVZ1|PLIN5_MOUSE	sp|Q8BVZ1|PLIN5_MOUSE	sp|Q8BVZ1|PLIN5_MOUSE Perilipin-5 OS=Mus musculus OX=10090 GN=Plin5 PE=1 SV=1	Plin5	FALSE	NA	NA	NA	NA	NA	NA	21.9316	19.0567	21.0518	NA	NA	NA	22.0557	21.0882
sp|Q8BW75|AOFB_MOUSE;tr|E9PVL9|E9PVL9_MOUSE;tr|E9Q3X6|E9Q3X6_MOUSE	sp|Q8BW75|AOFB_MOUSE	sp|Q8BW75|AOFB_MOUSE Amine oxidase [flavin-containing] B OS=Mus musculus OX=10090 GN=Maob PE=1 SV=4	Maob	TRUE	0.490963	0.766919	0.124581	26.5293	26.9885	27.6233	26.763	26.4336	26.0637	26.426	25.4944	25.5223	26.9974	26.9804
sp|Q8BWF0|SSDH_MOUSE	sp|Q8BWF0|SSDH_MOUSE	sp|Q8BWF0|SSDH_MOUSE Succinate-semialdehyde dehydrogenase, mitochondrial OS=Mus musculus OX=10090 GN=Aldh5a1 PE=1 SV=1	Aldh5a1	TRUE	0.417937	0.713694	-0.13273	25.4623	26.0157	25.3868	24.9996	24.9272	25.3731	25.4324	26.2808	26.0954	25.1596	24.9524
sp|Q8BWM0|PGES2_MOUSE	sp|Q8BWM0|PGES2_MOUSE	sp|Q8BWM0|PGES2_MOUSE Prostaglandin E synthase 2 OS=Mus musculus OX=10090 GN=Ptges2 PE=1 SV=3	Ptges2	TRUE	0.19785	0.597508	0.184919	26.4727	26.9078	27.1068	26.7721	26.6004	26.3454	26.6655	25.8596	25.4996	26.3765	26.5936
sp|Q8BWT1|THIM_MOUSE;tr|A0A494B9J2|A0A494B9J2_MOUSE	sp|Q8BWT1|THIM_MOUSE	sp|Q8BWT1|THIM_MOUSE 3-ketoacyl-CoA thiolase, mitochondrial OS=Mus musculus OX=10090 GN=Acaa2 PE=1 SV=3	Acaa2	TRUE	0.918817	0.955561	-0.0129133	33.1677	32.7138	32.4925	32.9977	33.0474	33.2731	33.3986	33.7888	33.9706	32.9155	33.0788
tr|A0A0G2JG95|A0A0G2JG95_MOUSE;sp|Q8BX10|PGAM5_MOUSE	tr|A0A0G2JG95|A0A0G2JG95_MOUSE;sp|Q8BX10|PGAM5_MOUSE	tr|A0A0G2JG95|A0A0G2JG95_MOUSE Serine/threonine-protein phosphatase PGAM5, mitochondrial (Fragment) OS=Mus musculus OX=10090 GN=Pgam5 PE=1 SV=1;sp|Q8BX10|PGAM5_MOUSE Serine/threonine-protein phosphatase PGAM5, mitochondrial OS=Mus musculus OX=10090 GN=Pgam	Pgam5	TRUE	NA	NA	NA	NA	22.0815	21.5923	23.3484	22.0837	21.663	21.57	20.8489	NA	NA	21.2797
sp|Q8BYL4|SYYM_MOUSE;tr|E9PX65|E9PX65_MOUSE;tr|F7BWC1|F7BWC1_MOUSE	sp|Q8BYL4|SYYM_MOUSE;tr|E9PX65|E9PX65_MOUSE	sp|Q8BYL4|SYYM_MOUSE Tyrosine--tRNA ligase, mitochondrial OS=Mus musculus OX=10090 GN=Yars2 PE=1 SV=2;tr|E9PX65|E9PX65_MOUSE Tyrosine--tRNA ligase OS=Mus musculus OX=10090 GN=Yars2 PE=1 SV=1	Yars2	TRUE	NA	NA	NA	NA	NA	NA	21.7317	22.9302	20.802	22.7374	NA	NA	NA	18.9612
sp|Q8C163|EXOG_MOUSE	sp|Q8C163|EXOG_MOUSE	sp|Q8C163|EXOG_MOUSE Nuclease EXOG, mitochondrial OS=Mus musculus OX=10090 GN=Exog PE=1 SV=1	Exog	TRUE	NA	NA	NA	NA	23.061	21.236	22.1269	22.3184	21.4338	22.1063	21.7204	NA	NA	21.7023
sp|Q8C1A9|ABD18_MOUSE	sp|Q8C1A9|ABD18_MOUSE	sp|Q8C1A9|ABD18_MOUSE Protein ABHD18 OS=Mus musculus OX=10090 GN=Abhd18 PE=2 SV=1	Abhd18	FALSE	NA	NA	NA	NA	NA	NA	NA	21.2382	NA	NA	NA	NA	NA	NA
sp|Q8C1Q6|SMIM4_MOUSE;tr|A0A0R3P9C4|A0A0R3P9C4_MOUSE	sp|Q8C1Q6|SMIM4_MOUSE;tr|A0A0R3P9C4|A0A0R3P9C4_MOUSE	sp|Q8C1Q6|SMIM4_MOUSE Small integral membrane protein 4 OS=Mus musculus OX=10090 GN=Smim4 PE=1 SV=2;tr|A0A0R3P9C4|A0A0R3P9C4_MOUSE Small integral membrane protein 4 OS=Mus musculus OX=10090 GN=Smim4 PE=1 SV=1	Smim4	FALSE	NA	NA	NA	NA	23.2626	NA	NA	23.129	22.1626	20.4301	23.3759	23.4293	23.6032	21.4545
sp|Q8C3X2|CC90B_MOUSE	sp|Q8C3X2|CC90B_MOUSE	sp|Q8C3X2|CC90B_MOUSE Coiled-coil domain-containing protein 90B, mitochondrial OS=Mus musculus OX=10090 GN=Ccdc90b PE=1 SV=1	Ccdc90b	TRUE	0.810514	0.929646	-0.0369886	25.5556	25.8039	26.2488	26.222	25.9799	25.7517	25.5338	24.5933	24.5486	25.544	25.3294
tr|G3UWY0|G3UWY0_MOUSE;sp|Q8C3X4|GUF1_MOUSE	tr|G3UWY0|G3UWY0_MOUSE;sp|Q8C3X4|GUF1_MOUSE	tr|G3UWY0|G3UWY0_MOUSE Translation factor Guf1, mitochondrial (Fragment) OS=Mus musculus OX=10090 GN=Guf1 PE=1 SV=2;sp|Q8C3X4|GUF1_MOUSE Translation factor Guf1, mitochondrial OS=Mus musculus OX=10090 GN=Guf1 PE=1 SV=1	Guf1	TRUE	NA	NA	NA	NA	21.3587	21.5166	21.0475	21.7693	21.3114	21.1906	21.431	NA	NA	23.2011
sp|Q8C547|HTR5B_MOUSE	sp|Q8C547|HTR5B_MOUSE	sp|Q8C547|HTR5B_MOUSE HEAT repeat-containing protein 5B OS=Mus musculus OX=10090 GN=Heatr5b PE=1 SV=3	Heatr5b	FALSE	NA	NA	NA	NA	23.6687	NA	23.3344	23.475	23.3337	NA	23.5796	23.6374	24.3872	23.6564
tr|Z4YK42|Z4YK42_MOUSE;sp|Q8C5H8|NAKD2_MOUSE	tr|Z4YK42|Z4YK42_MOUSE;sp|Q8C5H8|NAKD2_MOUSE	tr|Z4YK42|Z4YK42_MOUSE NAD kinase 2, mitochondrial OS=Mus musculus OX=10090 GN=Nadk2 PE=1 SV=1;sp|Q8C5H8|NAKD2_MOUSE NAD kinase 2, mitochondrial OS=Mus musculus OX=10090 GN=Nadk2 PE=1 SV=2	Nadk2	TRUE	NA	NA	NA	NA	NA	NA	19.3434	NA	21.0242	NA	20.3609	19.9799	NA	NA
tr|E9Q179|E9Q179_MOUSE;sp|Q8C5Q4|GRSF1_MOUSE;tr|D3YV30|D3YV30_MOUSE;tr|D3YUN1|D3YUN1_MOUSE	tr|E9Q179|E9Q179_MOUSE;sp|Q8C5Q4|GRSF1_MOUSE;tr|D3YV30|D3YV30_MOUSE;tr|D3YUN1|D3YUN1_MOUSE	tr|E9Q179|E9Q179_MOUSE G-rich sequence factor 1 OS=Mus musculus OX=10090 GN=Grsf1 PE=1 SV=1;sp|Q8C5Q4|GRSF1_MOUSE G-rich sequence factor 1 OS=Mus musculus OX=10090 GN=Grsf1 PE=1 SV=2;tr|D3YV30|D3YV30_MOUSE G-rich sequence factor 1 (Fragment) OS=Mus musculu	Grsf1	TRUE	NA	NA	NA	NA	NA	NA	NA	20.9724	NA	22.4657	21.5162	21.2159	NA	22.698
sp|Q8C6I2|SDHF2_MOUSE;tr|A0A494B9B9|A0A494B9B9_MOUSE	sp|Q8C6I2|SDHF2_MOUSE;tr|A0A494B9B9|A0A494B9B9_MOUSE	sp|Q8C6I2|SDHF2_MOUSE Succinate dehydrogenase assembly factor 2, mitochondrial OS=Mus musculus OX=10090 GN=Sdhaf2 PE=1 SV=1;tr|A0A494B9B9|A0A494B9B9_MOUSE Succinate dehydrogenase assembly factor 2, mitochondrial OS=Mus musculus OX=10090 GN=Sdhaf2 PE=1 SV=1	Sdhaf2	TRUE	0.728971	0.901225	0.112929	22.8088	22.755	21.6711	21.8508	23.0577	23.0437	23.1259	23.7961	23.7572	22.3553	22.6758
sp|Q8C7H1|MMAA_MOUSE;tr|A0A1B0GSL6|A0A1B0GSL6_MOUSE	sp|Q8C7H1|MMAA_MOUSE	sp|Q8C7H1|MMAA_MOUSE Methylmalonic aciduria type A homolog, mitochondrial OS=Mus musculus OX=10090 GN=Mmaa PE=1 SV=1	Mmaa	TRUE	0.110722	0.4972	-0.479913	23.822	24.4863	23.7126	23.7506	23.4523	24.4082	23.3304	23.875	24.7092	22.9557	23.5401
sp|Q8CAK1|CAF17_MOUSE;tr|B2FDE8|B2FDE8_MOUSE	sp|Q8CAK1|CAF17_MOUSE	sp|Q8CAK1|CAF17_MOUSE Putative transferase CAF17 homolog, mitochondrial OS=Mus musculus OX=10090 GN=Iba57 PE=1 SV=1	Iba57	TRUE	0.0923827	0.445206	0.724138	23.752	23.7811	24.2777	23.8481	23.7071	22.2598	23.9169	25.0385	23.2092	23.8516	23.6303
sp|Q8CAQ8|MIC60_MOUSE;tr|A0A0U1RP81|A0A0U1RP81_MOUSE;tr|A0A1B0GX08|A0A1B0GX08_MOUSE;tr|A0A0U1RQ14|A0A0U1RQ14_MOUSE;tr|E9PVS5|E9PVS5_MOUSE;tr|A0A0U1RNN9|A0A0U1RNN9_MOUSE	sp|Q8CAQ8|MIC60_MOUSE;tr|A0A0U1RP81|A0A0U1RP81_MOUSE	sp|Q8CAQ8|MIC60_MOUSE MICOS complex subunit Mic60 OS=Mus musculus OX=10090 GN=Immt PE=1 SV=1;tr|A0A0U1RP81|A0A0U1RP81_MOUSE MICOS complex subunit MIC60 OS=Mus musculus OX=10090 GN=Immt PE=1 SV=1	Immt	TRUE	NA	NA	NA	NA	23.3187	23.8105	24.184	24.0465	22.7398	23.1204	22.7252	23.1349	NA	23.6279
sp|Q8CBY0|GATC_MOUSE	sp|Q8CBY0|GATC_MOUSE	sp|Q8CBY0|GATC_MOUSE Glutamyl-tRNA(Gln) amidotransferase subunit C, mitochondrial OS=Mus musculus OX=10090 GN=Gatc PE=1 SV=1	Gatc	TRUE	NA	NA	NA	NA	22.2823	NA	21.0521	22.6041	21.6176	21.3942	23.4239	22.4362	22.2992	21.9334
sp|Q8CC88|VWA8_MOUSE	sp|Q8CC88|VWA8_MOUSE	sp|Q8CC88|VWA8_MOUSE von Willebrand factor A domain-containing protein 8 OS=Mus musculus OX=10090 GN=Vwa8 PE=1 SV=2	Vwa8	TRUE	0.594476	0.827433	0.108313	27.1818	26.5781	26.6267	28.6506	28.3614	27.149	26.8314	27.0805	26.7439	26.5166	27.2798
sp|Q8CCM6|TIM21_MOUSE	sp|Q8CCM6|TIM21_MOUSE	sp|Q8CCM6|TIM21_MOUSE Mitochondrial import inner membrane translocase subunit Tim21 OS=Mus musculus OX=10090 GN=Timm21 PE=1 SV=2	Timm21	TRUE	0.276888	0.649899	-0.249307	23.7018	24.4865	24.7822	24.1859	23.2339	23.8306	23.4565	23.1348	22.9439	23.6853	23.2782
sp|Q8CEE7|RDH13_MOUSE;tr|A0A0R4J1N8|A0A0R4J1N8_MOUSE;tr|D3YVJ8|D3YVJ8_MOUSE	sp|Q8CEE7|RDH13_MOUSE;tr|A0A0R4J1N8|A0A0R4J1N8_MOUSE	sp|Q8CEE7|RDH13_MOUSE Retinol dehydrogenase 13 OS=Mus musculus OX=10090 GN=Rdh13 PE=1 SV=1;tr|A0A0R4J1N8|A0A0R4J1N8_MOUSE Retinol dehydrogenase 13 OS=Mus musculus OX=10090 GN=Rdh13 PE=1 SV=1	Rdh13	TRUE	0.86297	0.944264	0.118466	21.9276	21.8181	21.8888	22.7025	21.4141	21.6896	21.2671	23.5681	20.3466	22.7851	21.7961
tr|E9Q705|E9Q705_MOUSE;sp|Q8CEI1|BOLA3_MOUSE;tr|E9PX89|E9PX89_MOUSE	tr|E9Q705|E9Q705_MOUSE;sp|Q8CEI1|BOLA3_MOUSE;tr|E9PX89|E9PX89_MOUSE	tr|E9Q705|E9Q705_MOUSE BolA-like protein 3 OS=Mus musculus OX=10090 GN=Bola3 PE=1 SV=1;sp|Q8CEI1|BOLA3_MOUSE BolA-like protein 3 OS=Mus musculus OX=10090 GN=Bola3 PE=1 SV=1;tr|E9PX89|E9PX89_MOUSE BolA-like protein 3 OS=Mus musculus OX=10090 GN=Bola3 PE=1 S	Bola3	TRUE	0.169684	0.54905	-0.205836	24.245	24.8027	24.2813	24.622	24.6392	24.2393	24.217	24.438	24.8002	23.2755	23.135
sp|Q8CG76|ARK72_MOUSE	sp|Q8CG76|ARK72_MOUSE	sp|Q8CG76|ARK72_MOUSE Aflatoxin B1 aldehyde reductase member 2 OS=Mus musculus OX=10090 GN=Akr7a2 PE=1 SV=3	Akr7a2	FALSE	NA	NA	NA	NA	NA	NA	NA	22.2468	21.1526	23.0067	23.6025	23.669	21.2017	NA
sp|Q8CGK3|LONM_MOUSE	sp|Q8CGK3|LONM_MOUSE	sp|Q8CGK3|LONM_MOUSE Lon protease homolog, mitochondrial OS=Mus musculus OX=10090 GN=Lonp1 PE=1 SV=2	Lonp1	TRUE	0.911483	0.955561	0.0254107	25.967	25.0651	25.5581	26.1486	25.7754	26.3869	26.4562	26.2654	26.9193	25.2514	25.8434
sp|Q8CHT0|AL4A1_MOUSE	sp|Q8CHT0|AL4A1_MOUSE	sp|Q8CHT0|AL4A1_MOUSE Delta-1-pyrroline-5-carboxylate dehydrogenase, mitochondrial OS=Mus musculus OX=10090 GN=Aldh4a1 PE=1 SV=3	Aldh4a1	TRUE	0.446317	0.724665	-0.145555	26.0103	26.0137	25.7198	25.9701	25.3253	26.0809	26.5566	27.0062	27.0919	25.2587	25.0796
sp|Q8JZN5|ACAD9_MOUSE;tr|A0A0G2JDY4|A0A0G2JDY4_MOUSE	sp|Q8JZN5|ACAD9_MOUSE	sp|Q8JZN5|ACAD9_MOUSE Complex I assembly factor ACAD9, mitochondrial OS=Mus musculus OX=10090 GN=Acad9 PE=1 SV=2	Acad9	TRUE	0.127091	0.518671	-0.259368	25.5591	26.1904	26.0231	26.4233	25.6674	25.9891	25.7492	24.6474	24.7875	25.0534	25.0598
sp|Q8JZN7|MIRO2_MOUSE	sp|Q8JZN7|MIRO2_MOUSE	sp|Q8JZN7|MIRO2_MOUSE Mitochondrial Rho GTPase 2 OS=Mus musculus OX=10090 GN=Rhot2 PE=1 SV=1	Rhot2	TRUE	NA	NA	NA	NA	NA	21.8214	22.7596	NA	21.9865	21.639	NA	NA	22.1547	21.9159
sp|Q8JZQ2|AFG32_MOUSE;tr|S4R1J9|S4R1J9_MOUSE;tr|S4R2T7|S4R2T7_MOUSE;sp|Q8C8R3|ANK2_MOUSE;tr|S4R2F3|S4R2F3_MOUSE	sp|Q8JZQ2|AFG32_MOUSE	sp|Q8JZQ2|AFG32_MOUSE AFG3-like protein 2 OS=Mus musculus OX=10090 GN=Afg3l2 PE=1 SV=1	Afg3l2	TRUE	0.75088	0.907063	-0.133029	28.0273	26.949	28.3125	28.1937	26.6079	28.175	28.4139	28.0362	28.1785	28.9726	28.4333
sp|Q8K0C8|COX19_MOUSE;tr|A0A0G2JFK4|A0A0G2JFK4_MOUSE	sp|Q8K0C8|COX19_MOUSE;tr|A0A0G2JFK4|A0A0G2JFK4_MOUSE	sp|Q8K0C8|COX19_MOUSE Cytochrome c oxidase assembly protein COX19 OS=Mus musculus OX=10090 GN=Cox19 PE=1 SV=1;tr|A0A0G2JFK4|A0A0G2JFK4_MOUSE Cytochrome c oxidase assembly protein COX19 OS=Mus musculus OX=10090 GN=Cox19 PE=1 SV=1	Cox19	TRUE	NA	NA	NA	NA	NA	22.98	NA	NA	20.5561	NA	NA	NA	NA	20.7903
sp|Q8K0D5|EFGM_MOUSE	sp|Q8K0D5|EFGM_MOUSE	sp|Q8K0D5|EFGM_MOUSE Elongation factor G, mitochondrial OS=Mus musculus OX=10090 GN=Gfm1 PE=1 SV=1	Gfm1	TRUE	NA	NA	NA	NA	23.9356	23.3412	24.0115	23.5737	24.7496	24.7529	24.5652	24.1721	NA	21.6232
sp|Q8K0E8|FIBB_MOUSE	sp|Q8K0E8|FIBB_MOUSE	sp|Q8K0E8|FIBB_MOUSE Fibrinogen beta chain OS=Mus musculus OX=10090 GN=Fgb PE=1 SV=1	Fgb	FALSE	NA	NA	NA	NA	NA	NA	NA	NA	NA	NA	21.4341	23.6527	NA	NA
sp|Q8K0Z7|TACO1_MOUSE	sp|Q8K0Z7|TACO1_MOUSE	sp|Q8K0Z7|TACO1_MOUSE Translational activator of cytochrome c oxidase 1 OS=Mus musculus OX=10090 GN=Taco1 PE=1 SV=1	Taco1	TRUE	0.67204	0.872304	0.0888353	25.3509	25.2403	25.0128	24.8517	25.4891	25.6335	25.2416	26.0443	26.1819	24.6249	25.1887
sp|Q8K199|COXM2_MOUSE;tr|D6RJ47|D6RJ47_MOUSE;tr|D6RD08|D6RD08_MOUSE;tr|F8WHQ0|F8WHQ0_MOUSE;tr|D3YZZ0|D3YZZ0_MOUSE	sp|Q8K199|COXM2_MOUSE	sp|Q8K199|COXM2_MOUSE COX assembly mitochondrial protein 2 homolog OS=Mus musculus OX=10090 GN=Cmc2 PE=3 SV=1	Cmc2	TRUE	NA	NA	NA	NA	19.6512	23.3639	NA	22.9882	20.9136	22.3435	NA	NA	19.3799	NA
sp|Q8K1M6|DNM1L_MOUSE;tr|E9PUD2|E9PUD2_MOUSE;tr|A0A2U3TZ67|A0A2U3TZ67_MOUSE	sp|Q8K1M6|DNM1L_MOUSE;tr|E9PUD2|E9PUD2_MOUSE;tr|A0A2U3TZ67|A0A2U3TZ67_MOUSE	sp|Q8K1M6|DNM1L_MOUSE Dynamin-1-like protein OS=Mus musculus OX=10090 GN=Dnm1l PE=1 SV=2;tr|E9PUD2|E9PUD2_MOUSE Dynamin-1-like protein OS=Mus musculus OX=10090 GN=Dnm1l PE=1 SV=1;tr|A0A2U3TZ67|A0A2U3TZ67_MOUSE Dynamin-1-like protein OS=Mus musculus OX=1009	Dnm1l	TRUE	NA	NA	NA	NA	NA	NA	NA	NA	NA	NA	21.2856	21.8447	NA	NA
tr|E9QAC9|E9QAC9_MOUSE;sp|Q8K1N1|PLPL8_MOUSE	tr|E9QAC9|E9QAC9_MOUSE;sp|Q8K1N1|PLPL8_MOUSE	tr|E9QAC9|E9QAC9_MOUSE Calcium-independent phospholipase A2-gamma OS=Mus musculus OX=10090 GN=Pnpla8 PE=1 SV=1;sp|Q8K1N1|PLPL8_MOUSE Calcium-independent phospholipase A2-gamma OS=Mus musculus OX=10090 GN=Pnpla8 PE=1 SV=1	Pnpla8	TRUE	NA	NA	NA	NA	21.6571	NA	NA	21.809	21.8119	21.5123	21.5407	NA	22.4267	22.156
sp|Q8K1R3|PNPT1_MOUSE	sp|Q8K1R3|PNPT1_MOUSE	sp|Q8K1R3|PNPT1_MOUSE Polyribonucleotide nucleotidyltransferase 1, mitochondrial OS=Mus musculus OX=10090 GN=Pnpt1 PE=1 SV=1	Pnpt1	TRUE	NA	NA	NA	NA	NA	NA	NA	19.6281	20.7757	20.5583	22.8055	NA	NA	NA
sp|Q8K1Z0|COQ9_MOUSE;tr|F6SFF5|F6SFF5_MOUSE;tr|A0A1D5RLE9|A0A1D5RLE9_MOUSE	sp|Q8K1Z0|COQ9_MOUSE;tr|F6SFF5|F6SFF5_MOUSE	sp|Q8K1Z0|COQ9_MOUSE Ubiquinone biosynthesis protein COQ9, mitochondrial OS=Mus musculus OX=10090 GN=Coq9 PE=1 SV=1;tr|F6SFF5|F6SFF5_MOUSE Ubiquinone biosynthesis protein (Fragment) OS=Mus musculus OX=10090 GN=Coq9 PE=1 SV=2	Coq9	TRUE	0.272302	0.649226	-0.25965	27.9189	27.2996	27.1104	27.4486	27.782	28.8049	27.7212	28.3564	28.7099	27.9809	27.9755
sp|Q8K215|LYRM4_MOUSE	sp|Q8K215|LYRM4_MOUSE	sp|Q8K215|LYRM4_MOUSE LYR motif-containing protein 4 OS=Mus musculus OX=10090 GN=Lyrm4 PE=1 SV=1	Lyrm4	TRUE	0.348517	0.686428	-0.406815	23.1992	23.6695	21.6455	21.5087	22.4653	23.3871	23.2908	24.2311	24.4513	23.9964	23.3461
sp|Q8K2B3|SDHA_MOUSE;tr|A0A1Y7VJ55|A0A1Y7VJ55_MOUSE	sp|Q8K2B3|SDHA_MOUSE	sp|Q8K2B3|SDHA_MOUSE Succinate dehydrogenase [ubiquinone] flavoprotein subunit, mitochondrial OS=Mus musculus OX=10090 GN=Sdha PE=1 SV=1	Sdha	TRUE	0.394768	0.706838	0.118323	32.8775	32.9098	33.1794	33.0941	32.8419	32.8481	33.0541	32.7113	32.4556	32.7842	32.8967
sp|Q8K2C6|SIR5_MOUSE;tr|A0A1Y7VJY8|A0A1Y7VJY8_MOUSE;tr|A0A1Y7VM56|A0A1Y7VM56_MOUSE;tr|A0A1Y7VK33|A0A1Y7VK33_MOUSE;tr|A0A1Y7VNW0|A0A1Y7VNW0_MOUSE	sp|Q8K2C6|SIR5_MOUSE;tr|A0A1Y7VJY8|A0A1Y7VJY8_MOUSE;tr|A0A1Y7VM56|A0A1Y7VM56_MOUSE	sp|Q8K2C6|SIR5_MOUSE NAD-dependent protein deacylase sirtuin-5, mitochondrial OS=Mus musculus OX=10090 GN=Sirt5 PE=1 SV=1;tr|A0A1Y7VJY8|A0A1Y7VJY8_MOUSE NAD-dependent protein deacylase sirtuin-5, mitochondrial OS=Mus musculus OX=10090 GN=Sirt5 PE=1 SV=1;tr	Sirt5	TRUE	0.826374	0.935308	0.0420018	25.0189	24.8476	25.1776	24.9504	24.9672	25.5236	25.3545	25.4333	25.9571	23.7109	24.2671
sp|Q8K2M0|RM38_MOUSE	sp|Q8K2M0|RM38_MOUSE	sp|Q8K2M0|RM38_MOUSE 39S ribosomal protein L38, mitochondrial OS=Mus musculus OX=10090 GN=Mrpl38 PE=1 SV=2	Mrpl38	TRUE	0.0225264	0.227241	1.01443	21.6584	20.2493	21.309	20.4001	20.7214	22.9131	22.8448	22.9308	20.9409	21.2526	23.0222
sp|Q8K2Q5|CHCH7_MOUSE;tr|B1AXC8|B1AXC8_MOUSE;tr|Q3TFT3|Q3TFT3_MOUSE;tr|B1AXC7|B1AXC7_MOUSE;tr|B1AXC5|B1AXC5_MOUSE	sp|Q8K2Q5|CHCH7_MOUSE;tr|B1AXC8|B1AXC8_MOUSE;tr|Q3TFT3|Q3TFT3_MOUSE;tr|B1AXC7|B1AXC7_MOUSE;tr|B1AXC5|B1AXC5_MOUSE	sp|Q8K2Q5|CHCH7_MOUSE Coiled-coil-helix-coiled-coil-helix domain-containing protein 7 OS=Mus musculus OX=10090 GN=Chchd7 PE=1 SV=1;tr|B1AXC8|B1AXC8_MOUSE Coiled-coil-helix-coiled-coil-helix domain-containing protein 7 (Fragment) OS=Mus musculus OX=10090 GN	Chchd7	TRUE	0.237843	0.641334	0.411704	24.9445	23.8662	24.9247	24.4886	25.7133	24.1077	24.8298	24.9673	25.3741	25.8569	25.3169
sp|Q8K2T4|UQCC3_MOUSE	sp|Q8K2T4|UQCC3_MOUSE	sp|Q8K2T4|UQCC3_MOUSE Ubiquinol-cytochrome-c reductase complex assembly factor 3 OS=Mus musculus OX=10090 GN=Uqcc3 PE=1 SV=1	Uqcc3	TRUE	NA	NA	NA	NA	23.3058	22.5447	NA	23.0897	22.085	22.4423	22.3874	22.0677	22.8265	22.0449
sp|Q8K2Y7|RM47_MOUSE	sp|Q8K2Y7|RM47_MOUSE	sp|Q8K2Y7|RM47_MOUSE 39S ribosomal protein L47, mitochondrial OS=Mus musculus OX=10090 GN=Mrpl47 PE=1 SV=2	Mrpl47	TRUE	0.207074	0.601716	0.329256	24.2544	24.0778	24.6787	24.4217	23.9807	23.895	24.2512	24.5637	23.4581	24.5963	24.6208
sp|Q8K370|ACD10_MOUSE	sp|Q8K370|ACD10_MOUSE	sp|Q8K370|ACD10_MOUSE Acyl-CoA dehydrogenase family member 10 OS=Mus musculus OX=10090 GN=Acad10 PE=1 SV=1	Acad10	TRUE	NA	NA	NA	NA	22.6503	NA	NA	NA	23.5515	24.1317	NA	NA	22.6219	23.2203
sp|Q8K3A0|HSC20_MOUSE;tr|A0A0R4J0T0|A0A0R4J0T0_MOUSE;tr|F6UL52|F6UL52_MOUSE	sp|Q8K3A0|HSC20_MOUSE;tr|A0A0R4J0T0|A0A0R4J0T0_MOUSE	sp|Q8K3A0|HSC20_MOUSE Iron-sulfur cluster co-chaperone protein HscB OS=Mus musculus OX=10090 GN=Hscb PE=1 SV=2;tr|A0A0R4J0T0|A0A0R4J0T0_MOUSE Iron-sulfur cluster co-chaperone protein HscB OS=Mus musculus OX=10090 GN=Hscb PE=1 SV=1	Hscb	TRUE	0.481044	0.756641	-0.263682	21.9491	22.3337	20.7775	21.1779	22.1199	22.4937	22.3298	22.1785	22.8821	21.5174	21.6807
sp|Q8K3J1|NDUS8_MOUSE;tr|A0A494BAW8|A0A494BAW8_MOUSE	sp|Q8K3J1|NDUS8_MOUSE	sp|Q8K3J1|NDUS8_MOUSE NADH dehydrogenase [ubiquinone] iron-sulfur protein 8, mitochondrial OS=Mus musculus OX=10090 GN=Ndufs8 PE=1 SV=1	Ndufs8	TRUE	0.00026271	0.0630023	-0.918717	31.3459	32.1982	31.0436	31.8869	31.0938	31.8193	30.866	30.5741	31.2478	31.8741	30.8551
sp|Q8K411|PREP_MOUSE	sp|Q8K411|PREP_MOUSE	sp|Q8K411|PREP_MOUSE Presequence protease, mitochondrial OS=Mus musculus OX=10090 GN=Pitrm1 PE=1 SV=1	Pitrm1	TRUE	NA	NA	NA	NA	22.6389	23.1072	23.9175	22.7362	23.7068	23.5419	22.3528	23.8117	NA	21.6561
tr|D3YYK0|D3YYK0_MOUSE;sp|Q8K4F5|ABHDB_MOUSE;tr|A0A0J9YVC2|A0A0J9YVC2_MOUSE;tr|A0A0J9YV94|A0A0J9YV94_MOUSE;tr|A0A0J9YU40|A0A0J9YU40_MOUSE	tr|D3YYK0|D3YYK0_MOUSE;sp|Q8K4F5|ABHDB_MOUSE	tr|D3YYK0|D3YYK0_MOUSE Protein ABHD11 OS=Mus musculus OX=10090 GN=Abhd11 PE=1 SV=1;sp|Q8K4F5|ABHDB_MOUSE Protein ABHD11 OS=Mus musculus OX=10090 GN=Abhd11 PE=1 SV=1	Abhd11	TRUE	0.530316	0.795006	0.295624	24.2085	24.6309	24.0647	24.1956	24.4306	24.7056	24.5351	24.917	25.3208	21.4506	23.8341
sp|Q8QZS1|HIBCH_MOUSE;tr|E0CX19|E0CX19_MOUSE	sp|Q8QZS1|HIBCH_MOUSE;tr|E0CX19|E0CX19_MOUSE	sp|Q8QZS1|HIBCH_MOUSE 3-hydroxyisobutyryl-CoA hydrolase, mitochondrial OS=Mus musculus OX=10090 GN=Hibch PE=1 SV=1;tr|E0CX19|E0CX19_MOUSE 3-hydroxyisobutyryl-CoA hydrolase, mitochondrial OS=Mus musculus OX=10090 GN=Hibch PE=1 SV=1	Hibch	TRUE	0.846373	0.937589	-0.0597169	25.8219	25.6137	25.3477	25.5244	24.3054	26.095	26.9426	27.1795	27.1902	24.8356	25.1851
sp|Q8QZT1|THIL_MOUSE	sp|Q8QZT1|THIL_MOUSE	sp|Q8QZT1|THIL_MOUSE Acetyl-CoA acetyltransferase, mitochondrial OS=Mus musculus OX=10090 GN=Acat1 PE=1 SV=1	Acat1	TRUE	0.406949	0.713694	0.102241	32.6529	32.4071	32.4701	32.8306	32.9037	32.6594	32.9086	32.822	32.6011	32.5107	32.4159
sp|Q8R035|ICT1_MOUSE;tr|A2A6T4|A2A6T4_MOUSE;tr|D6RHR8|D6RHR8_MOUSE	sp|Q8R035|ICT1_MOUSE;tr|A2A6T4|A2A6T4_MOUSE	sp|Q8R035|ICT1_MOUSE Peptidyl-tRNA hydrolase ICT1, mitochondrial OS=Mus musculus OX=10090 GN=Mrpl58 PE=1 SV=1;tr|A2A6T4|A2A6T4_MOUSE Peptidyl-tRNA hydrolase ICT1, mitochondrial OS=Mus musculus OX=10090 GN=Mrpl58 PE=1 SV=1	Mrpl58	TRUE	0.871644	0.946894	-0.0260176	24.3303	24.2998	24.0205	24.1264	23.8446	24.498	24.9474	24.1979	24.3679	24.4244	24.576
sp|Q8R086|SUOX_MOUSE	sp|Q8R086|SUOX_MOUSE	sp|Q8R086|SUOX_MOUSE Sulfite oxidase, mitochondrial OS=Mus musculus OX=10090 GN=Suox PE=1 SV=2	Suox	TRUE	NA	NA	NA	NA	21.316	20.6969	NA	NA	21.9881	21.3082	NA	NA	NA	20.724
sp|Q8R0F8|FAHD1_MOUSE	sp|Q8R0F8|FAHD1_MOUSE	sp|Q8R0F8|FAHD1_MOUSE Acylpyruvase FAHD1, mitochondrial OS=Mus musculus OX=10090 GN=Fahd1 PE=1 SV=2	Fahd1	TRUE	0.883087	0.950399	-0.0440694	24.2188	25.0228	24.4512	24.0011	24.7537	23.6727	24.3326	25.0472	25.1579	23.3497	22.3991
tr|A0A087WRE7|A0A087WRE7_MOUSE;sp|Q8R0N6|HOT_MOUSE	tr|A0A087WRE7|A0A087WRE7_MOUSE;sp|Q8R0N6|HOT_MOUSE	tr|A0A087WRE7|A0A087WRE7_MOUSE Alcohol dehydrogenase iron-containing protein 1 (Fragment) OS=Mus musculus OX=10090 GN=Adhfe1 PE=1 SV=1;sp|Q8R0N6|HOT_MOUSE Hydroxyacid-oxoacid transhydrogenase, mitochondrial OS=Mus musculus OX=10090 GN=Adhfe1 PE=1 SV=2	Adhfe1	TRUE	NA	NA	NA	NA	23.2278	23.1799	23.2902	20.2876	23.5499	23.1869	22.7811	23.3661	NA	22.1247
sp|Q8R0Y8|S2542_MOUSE	sp|Q8R0Y8|S2542_MOUSE	sp|Q8R0Y8|S2542_MOUSE Mitochondrial coenzyme A transporter SLC25A42 OS=Mus musculus OX=10090 GN=Slc25a42 PE=1 SV=1	Slc25a42	TRUE	0.833212	0.935308	0.028204	25.3187	25.9502	25.9744	25.9924	25.9533	25.4377	25.1593	24.3036	24.152	24.9904	25.2733
tr|D3YVQ5|D3YVQ5_MOUSE;tr|A0A1B0GRY5|A0A1B0GRY5_MOUSE;sp|Q8R104|SIR3_MOUSE	tr|D3YVQ5|D3YVQ5_MOUSE;tr|A0A1B0GRY5|A0A1B0GRY5_MOUSE;sp|Q8R104|SIR3_MOUSE	tr|D3YVQ5|D3YVQ5_MOUSE NAD-dependent protein deacetylase sirtuin-3 (Fragment) OS=Mus musculus OX=10090 GN=Sirt3 PE=1 SV=1;tr|A0A1B0GRY5|A0A1B0GRY5_MOUSE NAD-dependent protein deacetylase OS=Mus musculus OX=10090 GN=Sirt3 PE=1 SV=1;sp|Q8R104|SIR3_MOUSE NAD-	Sirt3	TRUE	NA	NA	NA	NA	20.7264	NA	20.0076	20.5458	20.4183	22.5288	19.9316	20.775	NA	NA
sp|Q8R127|SCPDL_MOUSE;tr|J3QNN5|J3QNN5_MOUSE;tr|F6S0R8|F6S0R8_MOUSE	sp|Q8R127|SCPDL_MOUSE;tr|J3QNN5|J3QNN5_MOUSE	sp|Q8R127|SCPDL_MOUSE Saccharopine dehydrogenase-like oxidoreductase OS=Mus musculus OX=10090 GN=Sccpdh PE=1 SV=1;tr|J3QNN5|J3QNN5_MOUSE Saccharopine dehydrogenase-like oxidoreductase OS=Mus musculus OX=10090 GN=Sccpdh PE=1 SV=1	Sccpdh	FALSE	0.785131	0.92141	-0.112418	23.8719	23.5741	24.3019	24.9168	23.1106	24.241	23.9577	23.3166	22.4821	24.4267	24.3917
sp|Q8R164|BPHL_MOUSE	sp|Q8R164|BPHL_MOUSE	sp|Q8R164|BPHL_MOUSE Valacyclovir hydrolase OS=Mus musculus OX=10090 GN=Bphl PE=1 SV=1	Bphl	TRUE	NA	NA	NA	NA	NA	NA	NA	26.0804	NA	20.1013	20.7598	21.7212	NA	NA
sp|Q8R1I1|QCR9_MOUSE	sp|Q8R1I1|QCR9_MOUSE	sp|Q8R1I1|QCR9_MOUSE Cytochrome b-c1 complex subunit 9 OS=Mus musculus OX=10090 GN=Uqcr10 PE=1 SV=1	Uqcr10	TRUE	0.127014	0.518671	0.205595	31.1694	30.9319	31.0771	31.0018	31.3596	30.8548	31.1741	31.3414	31.1185	31.426	31.4088
sp|Q8R1R3|STAR7_MOUSE;tr|F7BBA2|F7BBA2_MOUSE	sp|Q8R1R3|STAR7_MOUSE;tr|F7BBA2|F7BBA2_MOUSE	sp|Q8R1R3|STAR7_MOUSE StAR-related lipid transfer protein 7, mitochondrial OS=Mus musculus OX=10090 GN=Stard7 PE=1 SV=2;tr|F7BBA2|F7BBA2_MOUSE StAR-related lipid transfer protein 7, mitochondrial (Fragment) OS=Mus musculus OX=10090 GN=Stard7 PE=1 SV=1	Stard7	TRUE	NA	NA	NA	NA	NA	21.3917	21.1412	NA	19.9487	NA	NA	NA	NA	NA
sp|Q8R1S0|COQ6_MOUSE;tr|D3YW66|D3YW66_MOUSE;tr|F6ZE40|F6ZE40_MOUSE;tr|D6RG57|D6RG57_MOUSE	sp|Q8R1S0|COQ6_MOUSE;tr|D3YW66|D3YW66_MOUSE	sp|Q8R1S0|COQ6_MOUSE Ubiquinone biosynthesis monooxygenase COQ6, mitochondrial OS=Mus musculus OX=10090 GN=Coq6 PE=1 SV=3;tr|D3YW66|D3YW66_MOUSE Ubiquinone biosynthesis monooxygenase COQ6, mitochondrial OS=Mus musculus OX=10090 GN=Coq6 PE=1 SV=1	Coq6	TRUE	0.121799	0.517096	-0.222128	26.8732	26.9706	26.9051	26.938	26.8865	26.798	26.3458	26.8711	27.2699	26.9447	26.8021
tr|Q8C1C2|Q8C1C2_MOUSE;tr|E9Q7N5|E9Q7N5_MOUSE;sp|Q8R2Q4|RRF2M_MOUSE;tr|E0CY79|E0CY79_MOUSE	tr|Q8C1C2|Q8C1C2_MOUSE;tr|E9Q7N5|E9Q7N5_MOUSE;sp|Q8R2Q4|RRF2M_MOUSE;tr|E0CY79|E0CY79_MOUSE	tr|Q8C1C2|Q8C1C2_MOUSE Ribosome-releasing factor 2, mitochondrial OS=Mus musculus OX=10090 GN=Gfm2 PE=1 SV=1;tr|E9Q7N5|E9Q7N5_MOUSE Ribosome-releasing factor 2, mitochondrial OS=Mus musculus OX=10090 GN=Gfm2 PE=1 SV=1;sp|Q8R2Q4|RRF2M_MOUSE Ribosome-releasi	Gfm2	TRUE	0.622971	0.842405	0.0941191	22.1987	21.8174	21.5558	22.8686	22.5055	21.6846	22.1966	22.829	22.7684	21.619	22.1417
sp|Q8R2Y8|PTH2_MOUSE	sp|Q8R2Y8|PTH2_MOUSE	sp|Q8R2Y8|PTH2_MOUSE Peptidyl-tRNA hydrolase 2, mitochondrial OS=Mus musculus OX=10090 GN=Ptrh2 PE=1 SV=1	Ptrh2	TRUE	0.352694	0.68718	-0.108691	24.5568	24.7213	24.6915	24.7475	24.6955	24.76	24.5305	23.7612	23.9322	24.8946	24.8333
sp|Q8R3F5|FABD_MOUSE;tr|A0A2R8W722|A0A2R8W722_MOUSE;tr|A0A2R8VHT7|A0A2R8VHT7_MOUSE	sp|Q8R3F5|FABD_MOUSE	sp|Q8R3F5|FABD_MOUSE Malonyl-CoA-acyl carrier protein transacylase, mitochondrial OS=Mus musculus OX=10090 GN=Mcat PE=1 SV=3	Mcat	TRUE	NA	NA	NA	NA	21.0493	21.8434	22.5638	22.3614	22.4077	22.575	23.5169	23.0835	NA	NA
tr|F8WJI3|F8WJI3_MOUSE;sp|Q8R3Q6|CCD58_MOUSE	tr|F8WJI3|F8WJI3_MOUSE;sp|Q8R3Q6|CCD58_MOUSE	tr|F8WJI3|F8WJI3_MOUSE Coiled-coil domain-containing protein 58 OS=Mus musculus OX=10090 GN=Ccdc58 PE=1 SV=1;sp|Q8R3Q6|CCD58_MOUSE Coiled-coil domain-containing protein 58 OS=Mus musculus OX=10090 GN=Ccdc58 PE=1 SV=1	Ccdc58	TRUE	NA	NA	NA	NA	22.7816	NA	22.145	22.3408	21.7474	21.7898	NA	NA	NA	NA
sp|Q8R404|MIC13_MOUSE	sp|Q8R404|MIC13_MOUSE	sp|Q8R404|MIC13_MOUSE MICOS complex subunit MIC13 OS=Mus musculus OX=10090 GN=Micos13 PE=1 SV=1	Micos13	TRUE	0.164707	0.548435	0.200332	28.3731	28.6503	28.9301	28.1929	28.5784	28.0002	28.3401	28.1917	28.0771	28.4442	28.3259
sp|Q8R4N0|CLYBL_MOUSE	sp|Q8R4N0|CLYBL_MOUSE	sp|Q8R4N0|CLYBL_MOUSE Citramalyl-CoA lyase, mitochondrial OS=Mus musculus OX=10090 GN=Clybl PE=1 SV=2	Clybl	TRUE	0.0698009	0.419447	-0.498628	24.5532	24.0557	23.725	24.5369	23.0505	25.5551	25.3434	25.8055	25.8779	23.9869	23.5949
sp|Q8VCE1|DJC28_MOUSE;tr|E9Q1L7|E9Q1L7_MOUSE;tr|D3Z032|D3Z032_MOUSE;tr|D3Z0T8|D3Z0T8_MOUSE	sp|Q8VCE1|DJC28_MOUSE;tr|E9Q1L7|E9Q1L7_MOUSE	sp|Q8VCE1|DJC28_MOUSE DnaJ homolog subfamily C member 28 OS=Mus musculus OX=10090 GN=Dnajc28 PE=1 SV=2;tr|E9Q1L7|E9Q1L7_MOUSE DnaJ homolog subfamily C member 28 OS=Mus musculus OX=10090 GN=Dnajc28 PE=1 SV=1	Dnajc28	TRUE	0.61511	0.839292	0.102193	25.0339	25.9658	25.4672	25.2379	25.34	24.7648	25.0877	24.8655	24.1592	24.7865	24.6648
sp|Q8VCF0|MAVS_MOUSE	sp|Q8VCF0|MAVS_MOUSE	sp|Q8VCF0|MAVS_MOUSE Mitochondrial antiviral-signaling protein OS=Mus musculus OX=10090 GN=Mavs PE=1 SV=1	Mavs	TRUE	0.518198	0.785097	-0.2871	24.5179	25.5331	24.9438	24.3609	22.9175	25.6025	25.3621	23.9267	22.347	25.4637	24.7215
sp|Q8VCL2|SCO2_MOUSE	sp|Q8VCL2|SCO2_MOUSE	sp|Q8VCL2|SCO2_MOUSE Protein SCO2 homolog, mitochondrial OS=Mus musculus OX=10090 GN=Sco2 PE=1 SV=1	Sco2	TRUE	0.372379	0.704658	-0.368857	24.5225	25.8268	24.8626	24.5454	24.8518	24.134	24.3866	24.5513	24.0887	24.9397	23.0378
sp|Q8VCW8|ACSF2_MOUSE	sp|Q8VCW8|ACSF2_MOUSE	sp|Q8VCW8|ACSF2_MOUSE Medium-chain acyl-CoA ligase ACSF2, mitochondrial OS=Mus musculus OX=10090 GN=Acsf2 PE=1 SV=1	Acsf2	TRUE	NA	NA	NA	NA	20.9185	19.7899	24.1317	24.6414	22.1289	22.8494	22.0577	NA	NA	20.2718
tr|A0A1B0GT63|A0A1B0GT63_MOUSE;tr|G3X9F4|G3X9F4_MOUSE;sp|Q8VD26|TM143_MOUSE;tr|A0A1B0GR29|A0A1B0GR29_MOUSE;tr|A0A1B0GS36|A0A1B0GS36_MOUSE	tr|A0A1B0GT63|A0A1B0GT63_MOUSE;tr|G3X9F4|G3X9F4_MOUSE;sp|Q8VD26|TM143_MOUSE	tr|A0A1B0GT63|A0A1B0GT63_MOUSE Transmembrane protein 143 OS=Mus musculus OX=10090 GN=Tmem143 PE=1 SV=1;tr|G3X9F4|G3X9F4_MOUSE Transmembrane protein 143 OS=Mus musculus OX=10090 GN=Tmem143 PE=1 SV=1;sp|Q8VD26|TM143_MOUSE Transmembrane protein 143 OS=Mus mus	Tmem143	TRUE	0.313044	0.665028	-0.589117	23.0659	21.8761	23.233	23.6935	20.9275	23.5426	22.8252	23.1327	23.5354	24.1545	23.7382
sp|Q8VDC0|SYLM_MOUSE;tr|A0A1L1SSW1|A0A1L1SSW1_MOUSE;tr|A0A1L1SQK2|A0A1L1SQK2_MOUSE	sp|Q8VDC0|SYLM_MOUSE;tr|A0A1L1SSW1|A0A1L1SSW1_MOUSE	sp|Q8VDC0|SYLM_MOUSE Probable leucine--tRNA ligase, mitochondrial OS=Mus musculus OX=10090 GN=Lars2 PE=1 SV=1;tr|A0A1L1SSW1|A0A1L1SSW1_MOUSE Leucine--tRNA ligase OS=Mus musculus OX=10090 GN=Lars2 PE=1 SV=1	Lars2	TRUE	NA	NA	NA	NA	NA	21.5096	21.161	NA	NA	22.9081	NA	NA	20.9773	21.7738
sp|Q8VDD5|MYH9_MOUSE;tr|A0A2R8W6V7|A0A2R8W6V7_MOUSE	sp|Q8VDD5|MYH9_MOUSE	sp|Q8VDD5|MYH9_MOUSE Myosin-9 OS=Mus musculus OX=10090 GN=Myh9 PE=1 SV=4	Myh9	FALSE	NA	NA	NA	NA	NA	32.8395	22.8774	20.9689	20.5132	20.4243	20.7	33.3082	33.7474	23.0337
sp|Q8VDN2|AT1A1_MOUSE	sp|Q8VDN2|AT1A1_MOUSE	sp|Q8VDN2|AT1A1_MOUSE Sodium/potassium-transporting ATPase subunit alpha-1 OS=Mus musculus OX=10090 GN=Atp1a1 PE=1 SV=1	Atp1a1	FALSE	NA	NA	NA	NA	NA	NA	22.5004	NA	21.7992	21.2771	NA	NA	NA	22.2616
sp|Q8VDT9|RM50_MOUSE	sp|Q8VDT9|RM50_MOUSE	sp|Q8VDT9|RM50_MOUSE 39S ribosomal protein L50, mitochondrial OS=Mus musculus OX=10090 GN=Mrpl50 PE=1 SV=2	Mrpl50	TRUE	NA	NA	NA	NA	22.7115	24.379	23.5594	24.0688	23.8993	23.772	22.9422	22.2143	NA	22.1063
sp|Q8VE22|RT23_MOUSE;tr|Q3TI14|Q3TI14_MOUSE;tr|A7M7Q8|A7M7Q8_MOUSE;tr|F7ARZ1|F7ARZ1_MOUSE;tr|Q5SXC9|Q5SXC9_MOUSE	sp|Q8VE22|RT23_MOUSE;tr|Q3TI14|Q3TI14_MOUSE;tr|A7M7Q8|A7M7Q8_MOUSE;tr|F7ARZ1|F7ARZ1_MOUSE;tr|Q5SXC9|Q5SXC9_MOUSE	sp|Q8VE22|RT23_MOUSE 28S ribosomal protein S23, mitochondrial OS=Mus musculus OX=10090 GN=Mrps23 PE=1 SV=1;tr|Q3TI14|Q3TI14_MOUSE 28S ribosomal protein S23, mitochondrial OS=Mus musculus OX=10090 GN=Mrps23 PE=1 SV=1;tr|A7M7Q8|A7M7Q8_MOUSE 28S ribosomal pro	Mrps23	TRUE	0.0136992	0.177307	0.665683	25.1359	23.6942	25.0865	24.6095	25.472	25.1596	25.5653	25.6031	25.2575	25.2946	25.617
sp|Q8VE95|CH082_MOUSE;tr|Q9D1W4|Q9D1W4_MOUSE	sp|Q8VE95|CH082_MOUSE;tr|Q9D1W4|Q9D1W4_MOUSE	sp|Q8VE95|CH082_MOUSE UPF0598 protein C8orf82 homolog OS=Mus musculus OX=10090 PE=1 SV=1;tr|Q9D1W4|Q9D1W4_MOUSE RIKEN cDNA C030006K11 gene OS=Mus musculus OX=10090 GN=C030006K11Rik PE=1 SV=1	C030006K11Rik	TRUE	NA	NA	NA	NA	21.2745	NA	NA	NA	22.75	NA	21.2699	21.1147	NA	NA
sp|Q8VEA4|MIA40_MOUSE	sp|Q8VEA4|MIA40_MOUSE	sp|Q8VEA4|MIA40_MOUSE Mitochondrial intermembrane space import and assembly protein 40 OS=Mus musculus OX=10090 GN=Chchd4 PE=1 SV=1	Chchd4	TRUE	NA	NA	NA	NA	22.7431	22.7177	22.5388	23.9811	22.8989	22.5779	NA	22.1251	NA	NA
sp|Q8VEM8|MPCP_MOUSE	sp|Q8VEM8|MPCP_MOUSE	sp|Q8VEM8|MPCP_MOUSE Phosphate carrier protein, mitochondrial OS=Mus musculus OX=10090 GN=Slc25a3 PE=1 SV=1	Slc25a3	TRUE	NA	NA	NA	NA	NA	NA	20.6998	NA	NA	NA	NA	NA	NA	NA
sp|Q91V16|ETFR1_MOUSE	sp|Q91V16|ETFR1_MOUSE	sp|Q91V16|ETFR1_MOUSE Electron transfer flavoprotein regulatory factor 1 OS=Mus musculus OX=10090 GN=Etfrf1 PE=1 SV=1	Etfrf1	TRUE	0.0948387	0.445498	0.760692	23.6018	24.2714	23.7022	23.8841	24.2502	22.0448	24.2069	25.4469	24.1013	21.8055	22.3044
tr|Q50HX3|Q50HX3_MOUSE;sp|Q91V41|RAB14_MOUSE	tr|Q50HX3|Q50HX3_MOUSE;sp|Q91V41|RAB14_MOUSE	tr|Q50HX3|Q50HX3_MOUSE RAB14 protein variant OS=Mus musculus OX=10090 GN=Rab14 PE=1 SV=1;sp|Q91V41|RAB14_MOUSE Ras-related protein Rab-14 OS=Mus musculus OX=10090 GN=Rab14 PE=1 SV=3	Rab14	FALSE	NA	NA	NA	NA	NA	NA	21.1984	NA	NA	NA	NA	NA	NA	NA
sp|Q91V61|SFXN3_MOUSE;tr|Q3U4F0|Q3U4F0_MOUSE;tr|A0A494BB84|A0A494BB84_MOUSE	sp|Q91V61|SFXN3_MOUSE;tr|Q3U4F0|Q3U4F0_MOUSE;tr|A0A494BB84|A0A494BB84_MOUSE	sp|Q91V61|SFXN3_MOUSE Sideroflexin-3 OS=Mus musculus OX=10090 GN=Sfxn3 PE=1 SV=1;tr|Q3U4F0|Q3U4F0_MOUSE Sideroflexin-3 OS=Mus musculus OX=10090 GN=Sfxn3 PE=1 SV=1;tr|A0A494BB84|A0A494BB84_MOUSE Sideroflexin-3 (Fragment) OS=Mus musculus OX=10090 GN=Sfxn3 PE	Sfxn3	TRUE	NA	NA	NA	NA	NA	NA	22.7355	24.3149	21.8444	21.9747	20.5747	NA	23.5298	22.9119
tr|F6SQH7|F6SQH7_MOUSE;sp|Q91VA6|PDIP2_MOUSE	tr|F6SQH7|F6SQH7_MOUSE;sp|Q91VA6|PDIP2_MOUSE	tr|F6SQH7|F6SQH7_MOUSE Polymerase delta-interacting protein 2 (Fragment) OS=Mus musculus OX=10090 GN=Poldip2 PE=1 SV=1;sp|Q91VA6|PDIP2_MOUSE Polymerase delta-interacting protein 2 OS=Mus musculus OX=10090 GN=Poldip2 PE=1 SV=1	Poldip2	TRUE	NA	NA	NA	NA	22.0347	22.444	23.318	22.4592	21.9387	21.9408	22.0631	21.6759	NA	22.0275
sp|Q91VD9|NDUS1_MOUSE;tr|A0A087WQR0|A0A087WQR0_MOUSE;tr|A0A087WSU3|A0A087WSU3_MOUSE;tr|A0A087WP77|A0A087WP77_MOUSE;tr|A0A087WQ77|A0A087WQ77_MOUSE;tr|A0A087WR47|A0A087WR47_MOUSE	sp|Q91VD9|NDUS1_MOUSE	sp|Q91VD9|NDUS1_MOUSE NADH-ubiquinone oxidoreductase 75 kDa subunit, mitochondrial OS=Mus musculus OX=10090 GN=Ndufs1 PE=1 SV=2	Ndufs1	TRUE	0.00184512	0.0755853	-0.610472	32.9283	33.4012	32.9404	33.3647	32.5191	33.2926	32.6265	32.3392	32.9356	33.1733	32.69
sp|Q91VM9|IPYR2_MOUSE;tr|G8JL76|G8JL76_MOUSE	sp|Q91VM9|IPYR2_MOUSE	sp|Q91VM9|IPYR2_MOUSE Inorganic pyrophosphatase 2, mitochondrial OS=Mus musculus OX=10090 GN=Ppa2 PE=1 SV=1	Ppa2	TRUE	0.459457	0.73373	-0.0982706	26.0268	25.8397	25.759	25.9461	25.8355	26.0065	25.8778	26.6494	27.0063	25.581	25.7666
tr|E9Q4M4|E9Q4M4_MOUSE;sp|Q91VN4|MIC25_MOUSE	tr|E9Q4M4|E9Q4M4_MOUSE;sp|Q91VN4|MIC25_MOUSE	tr|E9Q4M4|E9Q4M4_MOUSE MICOS complex subunit Mic25 OS=Mus musculus OX=10090 GN=Chchd6 PE=1 SV=1;sp|Q91VN4|MIC25_MOUSE MICOS complex subunit Mic25 OS=Mus musculus OX=10090 GN=Chchd6 PE=1 SV=2	Chchd6	TRUE	0.147935	0.541566	-0.325476	25.7333	26.1409	25.9035	25.8145	26.0928	25.7846	25.0374	25.186	25.2693	26.471	25.6331
sp|Q91VT4|CBR4_MOUSE;tr|D3Z6C4|D3Z6C4_MOUSE	sp|Q91VT4|CBR4_MOUSE	sp|Q91VT4|CBR4_MOUSE Carbonyl reductase family member 4 OS=Mus musculus OX=10090 GN=Cbr4 PE=1 SV=2	Cbr4	TRUE	0.604671	0.832571	-0.0797318	26.7282	26.9469	26.8837	26.5301	26.8068	26.6321	26.1259	26.8126	26.9655	26.7657	26.8127
sp|Q91W97|HKDC1_MOUSE	sp|Q91W97|HKDC1_MOUSE	sp|Q91W97|HKDC1_MOUSE Hexokinase HKDC1 OS=Mus musculus OX=10090 GN=Hkdc1 PE=2 SV=1	Hkdc1	FALSE	NA	NA	NA	NA	NA	NA	NA	19.7404	NA	NA	NA	NA	NA	20.8997
sp|Q91WD5|NDUS2_MOUSE;tr|D3YXT0|D3YXT0_MOUSE;tr|A0A0A6YW30|A0A0A6YW30_MOUSE;tr|A0A0A6YXD3|A0A0A6YXD3_MOUSE	sp|Q91WD5|NDUS2_MOUSE;tr|D3YXT0|D3YXT0_MOUSE	sp|Q91WD5|NDUS2_MOUSE NADH dehydrogenase [ubiquinone] iron-sulfur protein 2, mitochondrial OS=Mus musculus OX=10090 GN=Ndufs2 PE=1 SV=1;tr|D3YXT0|D3YXT0_MOUSE Complex I-49kD OS=Mus musculus OX=10090 GN=Ndufs2 PE=1 SV=1	Ndufs2	TRUE	0.0033427	0.0946403	-0.642847	29.6679	30.2106	29.8533	30.3854	29.4421	29.8799	29.3293	29.053	29.5263	29.9445	29.0548
sp|Q91WD7|KI18A_MOUSE	sp|Q91WD7|KI18A_MOUSE	sp|Q91WD7|KI18A_MOUSE Kinesin-like protein KIF18A OS=Mus musculus OX=10090 GN=Kif18a PE=2 SV=1	Kif18a	FALSE	NA	NA	NA	NA	NA	NA	NA	NA	NA	NA	NA	NA	NA	20.6311
sp|Q91WK1|SPRY4_MOUSE	sp|Q91WK1|SPRY4_MOUSE	sp|Q91WK1|SPRY4_MOUSE SPRY domain-containing protein 4 OS=Mus musculus OX=10090 GN=Spryd4 PE=1 SV=1	Spryd4	TRUE	0.0854016	0.439229	0.414644	23.7053	23.8103	23.4178	23.4057	23.9102	23.6241	24.3585	23.4849	22.6439	24.0061	24.3919
sp|Q91WK5|GCSH_MOUSE	sp|Q91WK5|GCSH_MOUSE	sp|Q91WK5|GCSH_MOUSE Glycine cleavage system H protein, mitochondrial OS=Mus musculus OX=10090 GN=Gcsh PE=1 SV=2	Gcsh	TRUE	0.90675	0.955561	-0.0236088	23.5996	23.5807	23.0826	22.881	23.521	23.9457	23.7461	24.7264	24.4992	23.1505	22.863
sp|Q91WS0|CISD1_MOUSE	sp|Q91WS0|CISD1_MOUSE	sp|Q91WS0|CISD1_MOUSE CDGSH iron-sulfur domain-containing protein 1 OS=Mus musculus OX=10090 GN=Cisd1 PE=1 SV=1	Cisd1	TRUE	0.23272	0.638922	0.204174	29.2556	29.3524	29.5566	29.4169	29.1248	29.5972	29.738	29.0781	28.5987	28.8022	29.2908
sp|Q91Y97|ALDOB_MOUSE	sp|Q91Y97|ALDOB_MOUSE	sp|Q91Y97|ALDOB_MOUSE Fructose-bisphosphate aldolase B OS=Mus musculus OX=10090 GN=Aldob PE=1 SV=3	Aldob	FALSE	NA	NA	NA	NA	NA	NA	20.2232	NA	NA	NA	NA	NA	NA	NA
sp|Q91YJ5|IF2M_MOUSE;tr|F6RR02|F6RR02_MOUSE;tr|Q5M6W7|Q5M6W7_MOUSE	sp|Q91YJ5|IF2M_MOUSE	sp|Q91YJ5|IF2M_MOUSE Translation initiation factor IF-2, mitochondrial OS=Mus musculus OX=10090 GN=Mtif2 PE=1 SV=2	Mtif2	TRUE	NA	NA	NA	NA	21.2872	22.6636	23.6145	23.3107	20.9246	22.2241	21.3464	NA	NA	21.8401
sp|Q91YP0|L2HDH_MOUSE	sp|Q91YP0|L2HDH_MOUSE	sp|Q91YP0|L2HDH_MOUSE L-2-hydroxyglutarate dehydrogenase, mitochondrial OS=Mus musculus OX=10090 GN=L2hgdh PE=1 SV=1	L2hgdh	TRUE	0.692914	0.878841	-0.254521	23.853	25.8645	25.0478	25.8924	25.4042	24.5532	22.5154	24.3611	21.8207	21.7702	21.3001
tr|D3YUM1|D3YUM1_MOUSE;sp|Q91YT0|NDUV1_MOUSE;tr|D3Z1U9|D3Z1U9_MOUSE;tr|D3Z0K1|D3Z0K1_MOUSE;tr|D3YXX5|D3YXX5_MOUSE;tr|A0A494BAS8|A0A494BAS8_MOUSE;tr|D6RG60|D6RG60_MOUSE;tr|A0A494BA02|A0A494BA02_MOUSE	tr|D3YUM1|D3YUM1_MOUSE;sp|Q91YT0|NDUV1_MOUSE;tr|D3Z1U9|D3Z1U9_MOUSE	tr|D3YUM1|D3YUM1_MOUSE NADH dehydrogenase [ubiquinone] flavoprotein 1, mitochondrial OS=Mus musculus OX=10090 GN=Ndufv1 PE=1 SV=1;sp|Q91YT0|NDUV1_MOUSE NADH dehydrogenase [ubiquinone] flavoprotein 1, mitochondrial OS=Mus musculus OX=10090 GN=Ndufv1 PE=1 SV	Ndufv1	TRUE	0.00135097	0.0738825	-0.65128	31.9161	32.2051	31.7837	32.4043	31.6994	32.346	31.544	31.4116	32.1823	32.0711	31.5139
sp|Q91Z53|GRHPR_MOUSE	sp|Q91Z53|GRHPR_MOUSE	sp|Q91Z53|GRHPR_MOUSE Glyoxylate reductase/hydroxypyruvate reductase OS=Mus musculus OX=10090 GN=Grhpr PE=1 SV=1	Grhpr	TRUE	NA	NA	NA	NA	NA	NA	NA	NA	21.3436	20.4346	NA	NA	NA	NA
sp|Q91ZA3|PCCA_MOUSE;tr|H3BL62|H3BL62_MOUSE;tr|D3YWM4|D3YWM4_MOUSE;tr|D3YZC0|D3YZC0_MOUSE;tr|H3BK61|H3BK61_MOUSE;tr|H3BJR0|H3BJR0_MOUSE;tr|H3BKW6|H3BKW6_MOUSE	sp|Q91ZA3|PCCA_MOUSE	sp|Q91ZA3|PCCA_MOUSE Propionyl-CoA carboxylase alpha chain, mitochondrial OS=Mus musculus OX=10090 GN=Pcca PE=1 SV=2	Pcca	TRUE	0.903882	0.955561	0.0253652	28.2837	27.5329	26.755	27.7006	28.1077	28.2718	28.634	29.106	29.1411	28.7089	28.8794
sp|Q920A7|AFG31_MOUSE	sp|Q920A7|AFG31_MOUSE	sp|Q920A7|AFG31_MOUSE AFG3-like protein 1 OS=Mus musculus OX=10090 GN=Afg3l1 PE=1 SV=2	Afg3l1	TRUE	NA	NA	NA	NA	22.3607	23.4728	22.5578	NA	21.7008	22.4627	21.9768	NA	NA	22.0025
sp|Q921G7|ETFD_MOUSE;tr|Q6PF96|Q6PF96_MOUSE	sp|Q921G7|ETFD_MOUSE;tr|Q6PF96|Q6PF96_MOUSE	sp|Q921G7|ETFD_MOUSE Electron transfer flavoprotein-ubiquinone oxidoreductase, mitochondrial OS=Mus musculus OX=10090 GN=Etfdh PE=1 SV=1;tr|Q6PF96|Q6PF96_MOUSE Electron transfer flavoprotein-ubiquinone oxidoreductase OS=Mus musculus OX=10090 GN=Etfdh PE=1	Etfdh	TRUE	0.0938913	0.445498	0.225832	32.4799	32.5149	32.8457	32.4894	32.548	32.5441	32.6748	32.41	32.0295	32.2568	32.4854
tr|H3BKL5|H3BKL5_MOUSE;sp|Q921H8|THIKA_MOUSE;sp|Q8VCH0|THIKB_MOUSE;tr|H3BKA1|H3BKA1_MOUSE;tr|H3BJZ9|H3BJZ9_MOUSE	tr|H3BKL5|H3BKL5_MOUSE;sp|Q921H8|THIKA_MOUSE;sp|Q8VCH0|THIKB_MOUSE	tr|H3BKL5|H3BKL5_MOUSE 3-ketoacyl-CoA thiolase A, peroxisomal OS=Mus musculus OX=10090 GN=Acaa1a PE=1 SV=1;sp|Q921H8|THIKA_MOUSE 3-ketoacyl-CoA thiolase A, peroxisomal OS=Mus musculus OX=10090 GN=Acaa1a PE=1 SV=1;sp|Q8VCH0|THIKB_MOUSE 3-ketoacyl-CoA thiola	Acaa1a	TRUE	NA	NA	NA	NA	21.2889	NA	22.8174	22.0988	21.8477	20.8328	NA	21.449	22.8408	23.9948
sp|Q921S7|RM37_MOUSE	sp|Q921S7|RM37_MOUSE	sp|Q921S7|RM37_MOUSE 39S ribosomal protein L37, mitochondrial OS=Mus musculus OX=10090 GN=Mrpl37 PE=1 SV=1	Mrpl37	TRUE	NA	NA	NA	NA	21.2714	NA	NA	21.9995	21.9795	21.7841	23.023	21.7056	21.7455	22.2594
sp|Q922B1|MACD1_MOUSE	sp|Q922B1|MACD1_MOUSE	sp|Q922B1|MACD1_MOUSE ADP-ribose glycohydrolase MACROD1 OS=Mus musculus OX=10090 GN=Macrod1 PE=1 SV=2	Macrod1	TRUE	0.774255	0.913379	0.0397894	26.9284	26.2499	26.2858	27.1141	27.1509	27.1452	26.8528	27.5463	27.4892	26.5441	26.9055
sp|Q922Q1|MARC2_MOUSE;tr|E0CZH6|E0CZH6_MOUSE	sp|Q922Q1|MARC2_MOUSE	sp|Q922Q1|MARC2_MOUSE Mitochondrial amidoxime reducing component 2 OS=Mus musculus OX=10090 GN=Mtarc2 PE=1 SV=1	Mtarc2	TRUE	0.347487	0.686428	-0.234142	24.3561	24.6453	23.9842	24.4093	24.5711	24.5736	23.9372	24.2416	23.6591	25.0788	24.4613
sp|Q922Q8|LRC59_MOUSE	sp|Q922Q8|LRC59_MOUSE	sp|Q922Q8|LRC59_MOUSE Leucine-rich repeat-containing protein 59 OS=Mus musculus OX=10090 GN=Lrrc59 PE=1 SV=1	Lrrc59	FALSE	NA	NA	NA	NA	NA	NA	NA	NA	NA	NA	NA	NA	NA	21.8529
sp|Q923X4|GLRX2_MOUSE;tr|B7ZC40|B7ZC40_MOUSE	sp|Q923X4|GLRX2_MOUSE;tr|B7ZC40|B7ZC40_MOUSE	sp|Q923X4|GLRX2_MOUSE Glutaredoxin-2, mitochondrial OS=Mus musculus OX=10090 GN=Glrx2 PE=1 SV=1;tr|B7ZC40|B7ZC40_MOUSE Glutaredoxin-2, mitochondrial OS=Mus musculus OX=10090 GN=Glrx2 PE=1 SV=1	Glrx2	TRUE	0.25933	0.642103	-0.33715	23.114	23.1422	23.8215	23.8575	22.5755	23.8042	23.5797	22.1813	22.5881	23.0209	22.5692
sp|Q924D0|RT4I1_MOUSE;tr|A0A0R4J0S3|A0A0R4J0S3_MOUSE;tr|D3Z792|D3Z792_MOUSE	sp|Q924D0|RT4I1_MOUSE;tr|A0A0R4J0S3|A0A0R4J0S3_MOUSE	sp|Q924D0|RT4I1_MOUSE Reticulon-4-interacting protein 1, mitochondrial OS=Mus musculus OX=10090 GN=Rtn4ip1 PE=1 SV=2;tr|A0A0R4J0S3|A0A0R4J0S3_MOUSE Reticulon-4-interacting protein 1, mitochondrial OS=Mus musculus OX=10090 GN=Rtn4ip1 PE=1 SV=1	Rtn4ip1	TRUE	0.515858	0.785097	0.0913632	27.054	27.2173	27.4403	27.0716	27.3001	27.2164	27.0893	26.6041	26.7907	26.7458	27.0647
sp|Q924T2|RT02_MOUSE	sp|Q924T2|RT02_MOUSE	sp|Q924T2|RT02_MOUSE 28S ribosomal protein S2, mitochondrial OS=Mus musculus OX=10090 GN=Mrps2 PE=1 SV=1	Mrps2	TRUE	0.0121572	0.1721	0.779981	22.4701	22.844	23.1309	20.9813	21.8287	22.9215	23.2441	23.7469	22.0993	21.5548	22.35
sp|Q924X2|CPT1B_MOUSE;tr|F6QXT4|F6QXT4_MOUSE;tr|E9Q393|E9Q393_MOUSE	sp|Q924X2|CPT1B_MOUSE	sp|Q924X2|CPT1B_MOUSE Carnitine O-palmitoyltransferase 1, muscle isoform OS=Mus musculus OX=10090 GN=Cpt1b PE=1 SV=1	Cpt1b	TRUE	0.896845	0.955561	0.049543	28.0707	27.1315	28.4084	28.4718	27.0106	28.1445	28.1609	28.0839	27.8284	28.6533	28.8135
sp|Q925I1|ATAD3_MOUSE;tr|H3BK90|H3BK90_MOUSE;tr|H3BKI6|H3BKI6_MOUSE;tr|V9GWS5|V9GWS5_MOUSE;tr|V9GWS6|V9GWS6_MOUSE	sp|Q925I1|ATAD3_MOUSE	sp|Q925I1|ATAD3_MOUSE ATPase family AAA domain-containing protein 3 OS=Mus musculus OX=10090 GN=Atad3 PE=1 SV=1	Atad3	FALSE	0.323893	0.670446	0.157506	28.1287	28.1227	28.5114	28.1163	27.7749	27.935	28.2616	27.9128	27.6754	28.4002	28.5765
sp|Q99J39|DCMC_MOUSE	sp|Q99J39|DCMC_MOUSE	sp|Q99J39|DCMC_MOUSE Malonyl-CoA decarboxylase, mitochondrial OS=Mus musculus OX=10090 GN=Mlycd PE=1 SV=1	Mlycd	TRUE	0.035092	0.283869	-0.731871	24.2306	24.1254	22.8079	23.5351	23.4871	25.4187	23.7769	25.5411	25.8192	24.0843	23.7103
tr|Z4YKT6|Z4YKT6_MOUSE;sp|Q99J47|DRS7B_MOUSE	tr|Z4YKT6|Z4YKT6_MOUSE;sp|Q99J47|DRS7B_MOUSE	tr|Z4YKT6|Z4YKT6_MOUSE Dehydrogenase/reductase SDR family member 7B OS=Mus musculus OX=10090 GN=Dhrs7b PE=1 SV=1;sp|Q99J47|DRS7B_MOUSE Dehydrogenase/reductase SDR family member 7B OS=Mus musculus OX=10090 GN=Dhrs7b PE=1 SV=1	Dhrs7b	TRUE	NA	NA	NA	NA	21.835	22.3558	20.9476	21.3971	21.3218	22.2459	21.0507	NA	22.7483	22.3054
sp|Q99J99|THTM_MOUSE;tr|A0A2R8VHE5|A0A2R8VHE5_MOUSE;tr|A0A2R8VHT1|A0A2R8VHT1_MOUSE	sp|Q99J99|THTM_MOUSE;tr|A0A2R8VHE5|A0A2R8VHE5_MOUSE;tr|A0A2R8VHT1|A0A2R8VHT1_MOUSE	sp|Q99J99|THTM_MOUSE 3-mercaptopyruvate sulfurtransferase OS=Mus musculus OX=10090 GN=Mpst PE=1 SV=4;tr|A0A2R8VHE5|A0A2R8VHE5_MOUSE 3-mercaptopyruvate sulfurtransferase (Fragment) OS=Mus musculus OX=10090 GN=Mpst PE=1 SV=1;tr|A0A2R8VHT1|A0A2R8VHT1_MOUSE 3-	Mpst	TRUE	0.538718	0.795006	0.208097	23.9545	23.9225	22.8903	24.204	24.4718	24.0831	23.9501	24.557	23.4699	23.5727	24.4235
sp|Q99JB2|STML2_MOUSE;tr|A2AG39|A2AG39_MOUSE;tr|F6WI02|F6WI02_MOUSE;tr|A2AG41|A2AG41_MOUSE	sp|Q99JB2|STML2_MOUSE;tr|A2AG39|A2AG39_MOUSE;tr|F6WI02|F6WI02_MOUSE	sp|Q99JB2|STML2_MOUSE Stomatin-like protein 2, mitochondrial OS=Mus musculus OX=10090 GN=Stoml2 PE=1 SV=1;tr|A2AG39|A2AG39_MOUSE Stomatin-like protein 2, mitochondrial (Fragment) OS=Mus musculus OX=10090 GN=Stoml2 PE=1 SV=1;tr|F6WI02|F6WI02_MOUSE Stomatin-	Stoml2	TRUE	0.0243147	0.227241	0.517191	25.8685	26.4665	26.3631	25.8574	26.5411	25.4898	26.177	25.5655	24.6484	25.5876	25.989
sp|Q99JR1|SFXN1_MOUSE	sp|Q99JR1|SFXN1_MOUSE	sp|Q99JR1|SFXN1_MOUSE Sideroflexin-1 OS=Mus musculus OX=10090 GN=Sfxn1 PE=1 SV=3	Sfxn1	TRUE	NA	NA	NA	NA	NA	NA	20.9833	21.8187	20.3679	20.7988	NA	NA	21.6172	22.4244
sp|Q99JR6|NMNA3_MOUSE;tr|Q3V3C7|Q3V3C7_MOUSE;tr|Q3V3F1|Q3V3F1_MOUSE	sp|Q99JR6|NMNA3_MOUSE;tr|Q3V3C7|Q3V3C7_MOUSE;tr|Q3V3F1|Q3V3F1_MOUSE	sp|Q99JR6|NMNA3_MOUSE Nicotinamide/nicotinic acid mononucleotide adenylyltransferase 3 OS=Mus musculus OX=10090 GN=Nmnat3 PE=1 SV=1;tr|Q3V3C7|Q3V3C7_MOUSE Nicotinamide-nucleotide adenylyltransferase OS=Mus musculus OX=10090 GN=Nmnat3 PE=1 SV=1;tr|Q3V3F1|Q3	Nmnat3	TRUE	NA	NA	NA	NA	20.0888	NA	22.275	22.0172	22.7076	22.137	22.0888	22.9084	NA	NA
tr|Q3TLZ6|Q3TLZ6_MOUSE;tr|Q8BW84|Q8BW84_MOUSE;sp|Q99JT1|GATB_MOUSE	tr|Q3TLZ6|Q3TLZ6_MOUSE;tr|Q8BW84|Q8BW84_MOUSE;sp|Q99JT1|GATB_MOUSE	tr|Q3TLZ6|Q3TLZ6_MOUSE Glutamyl-tRNA(Gln) amidotransferase subunit B, mitochondrial OS=Mus musculus OX=10090 GN=Gatb PE=1 SV=1;tr|Q8BW84|Q8BW84_MOUSE Glutamyl-tRNA(Gln) amidotransferase subunit B, mitochondrial OS=Mus musculus OX=10090 GN=Gatb PE=1 SV=1;sp	Gatb	TRUE	NA	NA	NA	NA	NA	NA	20.4856	NA	21.2549	NA	NA	NA	NA	NA
sp|Q99JY0|ECHB_MOUSE;tr|D3YXU1|D3YXU1_MOUSE	sp|Q99JY0|ECHB_MOUSE	sp|Q99JY0|ECHB_MOUSE Trifunctional enzyme subunit beta, mitochondrial OS=Mus musculus OX=10090 GN=Hadhb PE=1 SV=1	Hadhb	TRUE	0.649942	0.868507	0.0638537	34.0272	33.9659	34.0355	34.5064	34.228	33.9625	34.0821	34.0014	33.9762	33.5655	33.9488
tr|E9Q7A5|E9Q7A5_MOUSE;tr|E9Q8R5|E9Q8R5_MOUSE;sp|Q99JY4|TRABD_MOUSE;tr|E9PXM1|E9PXM1_MOUSE	tr|E9Q7A5|E9Q7A5_MOUSE;tr|E9Q8R5|E9Q8R5_MOUSE;sp|Q99JY4|TRABD_MOUSE;tr|E9PXM1|E9PXM1_MOUSE	tr|E9Q7A5|E9Q7A5_MOUSE TraB domain-containing protein (Fragment) OS=Mus musculus OX=10090 GN=Trabd PE=1 SV=8;tr|E9Q8R5|E9Q8R5_MOUSE TraB domain-containing protein OS=Mus musculus OX=10090 GN=Trabd PE=1 SV=1;sp|Q99JY4|TRABD_MOUSE TraB domain-containing prot	Trabd	FALSE	0.813986	0.929646	-0.0437213	22.7337	23.0837	22.9378	22.3299	22.1894	22.4402	23.0676	22.5851	22.6785	23.2456	22.7793
tr|E9PYA3|E9PYA3_MOUSE;tr|A0A0R4J052|A0A0R4J052_MOUSE;tr|G5E8T9|G5E8T9_MOUSE;sp|Q99KB8|GLO2_MOUSE	tr|E9PYA3|E9PYA3_MOUSE;tr|A0A0R4J052|A0A0R4J052_MOUSE;tr|G5E8T9|G5E8T9_MOUSE;sp|Q99KB8|GLO2_MOUSE	tr|E9PYA3|E9PYA3_MOUSE Hydroxyacylglutathione hydrolase, mitochondrial (Fragment) OS=Mus musculus OX=10090 GN=Hagh PE=1 SV=1;tr|A0A0R4J052|A0A0R4J052_MOUSE Hydroxyacylglutathione hydrolase, mitochondrial OS=Mus musculus OX=10090 GN=Hagh PE=1 SV=1;tr|G5E8T9	Hagh	TRUE	0.380487	0.706838	0.14437	21.1973	21.1707	21.7452	21.1937	21.1065	21.3858	21.3853	21.0995	20.7254	21.1502	21.011
sp|Q99KI0|ACON_MOUSE;tr|A0A2R8VJW0|A0A2R8VJW0_MOUSE;tr|A0A2R8VHM8|A0A2R8VHM8_MOUSE;tr|A0A2R8W744|A0A2R8W744_MOUSE	sp|Q99KI0|ACON_MOUSE	sp|Q99KI0|ACON_MOUSE Aconitate hydratase, mitochondrial OS=Mus musculus OX=10090 GN=Aco2 PE=1 SV=1	Aco2	TRUE	0.313169	0.665028	0.129614	32.8518	32.3097	32.413	32.2874	32.4386	33.1206	33.2932	33.8527	33.9612	32.2561	32.5855
sp|Q99KR7|PPIF_MOUSE	sp|Q99KR7|PPIF_MOUSE	sp|Q99KR7|PPIF_MOUSE Peptidyl-prolyl cis-trans isomerase F, mitochondrial OS=Mus musculus OX=10090 GN=Ppif PE=1 SV=1	Ppif	TRUE	0.588075	0.82631	0.0958954	28.7611	28.4226	28.1123	28.8998	29.5708	28.7279	28.6931	28.9957	29.0389	28.4765	28.6731
sp|Q99L04|DHRS1_MOUSE	sp|Q99L04|DHRS1_MOUSE	sp|Q99L04|DHRS1_MOUSE Dehydrogenase/reductase SDR family member 1 OS=Mus musculus OX=10090 GN=Dhrs1 PE=1 SV=1	Dhrs1	TRUE	NA	NA	NA	NA	23.6144	22.9658	23.2034	23.1523	22.8409	24.9782	20.0632	NA	22.1968	21.555
sp|Q99L13|3HIDH_MOUSE	sp|Q99L13|3HIDH_MOUSE	sp|Q99L13|3HIDH_MOUSE 3-hydroxyisobutyrate dehydrogenase, mitochondrial OS=Mus musculus OX=10090 GN=Hibadh PE=1 SV=1	Hibadh	TRUE	0.574539	0.823627	0.153378	26.3387	26.3687	25.571	25.9845	26.2373	26.6425	26.7861	27.8875	27.7841	24.5303	25.5952
sp|Q99LB2|DHRS4_MOUSE;tr|A0A2I3BRG8|A0A2I3BRG8_MOUSE;tr|A0A2I3BQ25|A0A2I3BQ25_MOUSE;tr|A0A2I3BPY3|A0A2I3BPY3_MOUSE;tr|Q9D2U3|Q9D2U3_MOUSE	sp|Q99LB2|DHRS4_MOUSE;tr|A0A2I3BRG8|A0A2I3BRG8_MOUSE	sp|Q99LB2|DHRS4_MOUSE Dehydrogenase/reductase SDR family member 4 OS=Mus musculus OX=10090 GN=Dhrs4 PE=1 SV=3;tr|A0A2I3BRG8|A0A2I3BRG8_MOUSE Dehydrogenase/reductase SDR family member 4 (Fragment) OS=Mus musculus OX=10090 GN=Dhrs4 PE=1 SV=1	Dhrs4	TRUE	0.134818	0.526489	-0.269766	25.5723	24.3966	23.943	25.4302	25.3161	25.2782	25.4846	27.0318	27.6779	25.7531	25.4117
sp|Q99LC3|NDUAA_MOUSE;tr|A0A087WR38|A0A087WR38_MOUSE	sp|Q99LC3|NDUAA_MOUSE	sp|Q99LC3|NDUAA_MOUSE NADH dehydrogenase [ubiquinone] 1 alpha subcomplex subunit 10, mitochondrial OS=Mus musculus OX=10090 GN=Ndufa10 PE=1 SV=1	Ndufa10	TRUE	0.00160651	0.0738825	-0.625738	31.193	31.5926	30.9115	31.5207	31.053	31.4428	30.7437	30.8141	31.2789	31.6945	30.8785
sp|Q99LC5|ETFA_MOUSE	sp|Q99LC5|ETFA_MOUSE	sp|Q99LC5|ETFA_MOUSE Electron transfer flavoprotein subunit alpha, mitochondrial OS=Mus musculus OX=10090 GN=Etfa PE=1 SV=2	Etfa	TRUE	0.987939	0.99232	-0.00221973	31.8339	31.2732	31.1896	31.7275	31.3455	31.815	32.0794	32.6984	32.751	31.6083	31.851
sp|Q99LP6|GRPE1_MOUSE	sp|Q99LP6|GRPE1_MOUSE	sp|Q99LP6|GRPE1_MOUSE GrpE protein homolog 1, mitochondrial OS=Mus musculus OX=10090 GN=Grpel1 PE=1 SV=1	Grpel1	TRUE	0.373329	0.704658	0.154423	26.8728	26.4487	26.196	26.468	26.9082	26.7093	27.1882	27.8987	27.6244	26.7276	26.5592
sp|Q99LX0|PARK7_MOUSE;tr|A2A813|A2A813_MOUSE;tr|A2A817|A2A817_MOUSE;tr|A2A816|A2A816_MOUSE;tr|A2A815|A2A815_MOUSE	sp|Q99LX0|PARK7_MOUSE;tr|A2A813|A2A813_MOUSE	sp|Q99LX0|PARK7_MOUSE Parkinson disease protein 7 homolog OS=Mus musculus OX=10090 GN=Park7 PE=1 SV=1;tr|A2A813|A2A813_MOUSE Maillard deglycase OS=Mus musculus OX=10090 GN=Park7 PE=1 SV=1	Park7	TRUE	NA	NA	NA	NA	22.6245	21.4649	21.9846	22.3593	22.8587	21.6147	NA	NA	NA	NA
sp|Q99LY9|NDUS5_MOUSE;tr|B1ARW4|B1ARW4_MOUSE	sp|Q99LY9|NDUS5_MOUSE;tr|B1ARW4|B1ARW4_MOUSE	sp|Q99LY9|NDUS5_MOUSE NADH dehydrogenase [ubiquinone] iron-sulfur protein 5 OS=Mus musculus OX=10090 GN=Ndufs5 PE=1 SV=3;tr|B1ARW4|B1ARW4_MOUSE Complex I-15 kDa (Fragment) OS=Mus musculus OX=10090 GN=Ndufs5 PE=1 SV=1	Ndufs5	TRUE	0.0161545	0.191935	-0.600197	31.3703	31.9317	30.7721	31.4472	31.4579	31.663	30.9553	31.0676	31.5649	31.7451	31.098
tr|A0A0M3HEP3|A0A0M3HEP3_MOUSE;sp|Q99M04|LIAS_MOUSE	tr|A0A0M3HEP3|A0A0M3HEP3_MOUSE;sp|Q99M04|LIAS_MOUSE	tr|A0A0M3HEP3|A0A0M3HEP3_MOUSE Lipoyl synthase, mitochondrial OS=Mus musculus OX=10090 GN=Lias PE=1 SV=1;sp|Q99M04|LIAS_MOUSE Lipoyl synthase, mitochondrial OS=Mus musculus OX=10090 GN=Lias PE=1 SV=1	Lias	TRUE	NA	NA	NA	NA	21.9496	NA	NA	NA	NA	NA	NA	21.6582	NA	NA
sp|Q99M87|DNJA3_MOUSE	sp|Q99M87|DNJA3_MOUSE	sp|Q99M87|DNJA3_MOUSE DnaJ homolog subfamily A member 3, mitochondrial OS=Mus musculus OX=10090 GN=Dnaja3 PE=1 SV=1	Dnaja3	TRUE	0.619134	0.842061	0.087643	27.9088	28.0152	27.7296	28.2088	28.5591	27.7024	27.8834	28.0936	27.5965	27.8019	27.4973
tr|Q5F2B4|Q5F2B4_MOUSE;sp|Q99ML2|TNK1_MOUSE;tr|Q5F2B6|Q5F2B6_MOUSE	tr|Q5F2B4|Q5F2B4_MOUSE;sp|Q99ML2|TNK1_MOUSE;tr|Q5F2B6|Q5F2B6_MOUSE	tr|Q5F2B4|Q5F2B4_MOUSE Non-receptor tyrosine-protein kinase TNK1 OS=Mus musculus OX=10090 GN=Tnk1 PE=1 SV=1;sp|Q99ML2|TNK1_MOUSE Non-receptor tyrosine-protein kinase TNK1 OS=Mus musculus OX=10090 GN=Tnk1 PE=1 SV=2;tr|Q5F2B6|Q5F2B6_MOUSE Non-receptor tyrosi	Tnk1	FALSE	NA	NA	NA	NA	22.3803	NA	NA	NA	NA	NA	22.6601	22.7955	NA	22.7684
tr|E9Q1J7|E9Q1J7_MOUSE;sp|Q99MN9|PCCB_MOUSE;tr|A0A087WQV1|A0A087WQV1_MOUSE;tr|D3YZC1|D3YZC1_MOUSE	tr|E9Q1J7|E9Q1J7_MOUSE;sp|Q99MN9|PCCB_MOUSE	tr|E9Q1J7|E9Q1J7_MOUSE Propionyl-CoA carboxylase beta chain, mitochondrial OS=Mus musculus OX=10090 GN=Pccb PE=1 SV=1;sp|Q99MN9|PCCB_MOUSE Propionyl-CoA carboxylase beta chain, mitochondrial OS=Mus musculus OX=10090 GN=Pccb PE=1 SV=2	Pccb	TRUE	0.889764	0.953631	-0.0227723	26.092	24.9814	24.9407	25.8862	25.484	26.261	26.1964	26.9009	27.0175	26.3707	26.8808
sp|Q99MR8|MCCA_MOUSE;tr|A0A0G2JF64|A0A0G2JF64_MOUSE;tr|A0A0G2JFQ5|A0A0G2JFQ5_MOUSE	sp|Q99MR8|MCCA_MOUSE	sp|Q99MR8|MCCA_MOUSE Methylcrotonoyl-CoA carboxylase subunit alpha, mitochondrial OS=Mus musculus OX=10090 GN=Mccc1 PE=1 SV=2	Mccc1	TRUE	0.414993	0.713694	0.109214	28.3718	27.2641	27.6616	28.9944	29.1283	28.3733	28.4492	28.2703	28.4197	28.5343	28.6224
sp|Q99N84|RT18B_MOUSE	sp|Q99N84|RT18B_MOUSE	sp|Q99N84|RT18B_MOUSE 28S ribosomal protein S18b, mitochondrial OS=Mus musculus OX=10090 GN=Mrps18b PE=1 SV=1	Mrps18b	TRUE	NA	NA	NA	NA	NA	NA	21.3825	22.1519	21.3746	NA	21.3385	21.0308	NA	NA
sp|Q99N85|RT18A_MOUSE;tr|Q5U5I3|Q5U5I3_MOUSE;tr|D3Z603|D3Z603_MOUSE	sp|Q99N85|RT18A_MOUSE;tr|Q5U5I3|Q5U5I3_MOUSE;tr|D3Z603|D3Z603_MOUSE	sp|Q99N85|RT18A_MOUSE 28S ribosomal protein S18a, mitochondrial OS=Mus musculus OX=10090 GN=Mrps18a PE=2 SV=1;tr|Q5U5I3|Q5U5I3_MOUSE 28S ribosomal protein S18a, mitochondrial OS=Mus musculus OX=10090 GN=Mrps18a PE=1 SV=1;tr|D3Z603|D3Z603_MOUSE 28S ribosoma	Mrps18a	TRUE	0.428425	0.718509	-0.27449	23.3113	22.9215	22.7025	22.9051	23.7559	23.3278	23.5298	23.0761	24.01	24.0785	22.8062
sp|Q99N87|RT05_MOUSE	sp|Q99N87|RT05_MOUSE	sp|Q99N87|RT05_MOUSE 28S ribosomal protein S5, mitochondrial OS=Mus musculus OX=10090 GN=Mrps5 PE=1 SV=1	Mrps5	TRUE	NA	NA	NA	NA	NA	20.7818	NA	23.8809	23.132	23.6142	24.2404	24.671	23.6148	24.5297
sp|Q99N91|RM34_MOUSE	sp|Q99N91|RM34_MOUSE	sp|Q99N91|RM34_MOUSE 39S ribosomal protein L34, mitochondrial OS=Mus musculus OX=10090 GN=Mrpl34 PE=1 SV=1	Mrpl34	TRUE	0.250002	0.642103	-0.290603	23.761	24.0941	23.9563	23.6657	23.9562	23.6975	23.5506	23.208	23.4236	24.6506	23.4073
sp|Q99N92|RM27_MOUSE	sp|Q99N92|RM27_MOUSE	sp|Q99N92|RM27_MOUSE 39S ribosomal protein L27, mitochondrial OS=Mus musculus OX=10090 GN=Mrpl27 PE=1 SV=1	Mrpl27	TRUE	0.0407537	0.302089	1.23213	23.6977	22.4166	24.7331	22.5014	23.7177	24.7234	24.7054	23.6593	23.7533	22.0133	24.7531
sp|Q99N93|RM16_MOUSE	sp|Q99N93|RM16_MOUSE	sp|Q99N93|RM16_MOUSE 39S ribosomal protein L16, mitochondrial OS=Mus musculus OX=10090 GN=Mrpl16 PE=1 SV=1	Mrpl16	TRUE	0.0524117	0.344094	1.28949	22.6968	22.2248	22.224	20.2739	23.7431	21.896	23.9653	23.4364	22.6192	23.2465	23.339
sp|Q99N94|RM09_MOUSE;tr|Q3UK02|Q3UK02_MOUSE	sp|Q99N94|RM09_MOUSE;tr|Q3UK02|Q3UK02_MOUSE	sp|Q99N94|RM09_MOUSE 39S ribosomal protein L9, mitochondrial OS=Mus musculus OX=10090 GN=Mrpl9 PE=1 SV=2;tr|Q3UK02|Q3UK02_MOUSE 39S ribosomal protein L9, mitochondrial OS=Mus musculus OX=10090 GN=Mrpl9 PE=1 SV=1	Mrpl9	TRUE	0.168284	0.548435	0.850069	24.6575	24.6489	25.5066	24.8965	25.1057	24.4049	24.3433	25.1818	21.7625	25.4495	25.2753
tr|D3Z456|D3Z456_MOUSE;sp|Q99N95|RM03_MOUSE;tr|A0A1L1SU47|A0A1L1SU47_MOUSE;tr|F6W7C7|F6W7C7_MOUSE	tr|D3Z456|D3Z456_MOUSE;sp|Q99N95|RM03_MOUSE;tr|A0A1L1SU47|A0A1L1SU47_MOUSE;tr|F6W7C7|F6W7C7_MOUSE	tr|D3Z456|D3Z456_MOUSE 39S ribosomal protein L3, mitochondrial OS=Mus musculus OX=10090 GN=Mrpl3 PE=1 SV=1;sp|Q99N95|RM03_MOUSE 39S ribosomal protein L3, mitochondrial OS=Mus musculus OX=10090 GN=Mrpl3 PE=1 SV=1;tr|A0A1L1SU47|A0A1L1SU47_MOUSE 39S ribosomal	Mrpl3	TRUE	0.438498	0.721979	0.242921	24.6301	24.2723	24.7952	24.5134	24.8722	25.0208	24.9543	23.8963	24.7333	24.0036	25.24
sp|Q99N96|RM01_MOUSE;tr|Q9D3F3|Q9D3F3_MOUSE	sp|Q99N96|RM01_MOUSE;tr|Q9D3F3|Q9D3F3_MOUSE	sp|Q99N96|RM01_MOUSE 39S ribosomal protein L1, mitochondrial OS=Mus musculus OX=10090 GN=Mrpl1 PE=1 SV=2;tr|Q9D3F3|Q9D3F3_MOUSE 39S ribosomal protein L1, mitochondrial OS=Mus musculus OX=10090 GN=Mrpl1 PE=1 SV=1	Mrpl1	TRUE	0.109717	0.4972	0.419138	24.0021	23.6209	24.4636	23.9042	24.4859	23.9344	24.0981	24.0943	23.1668	24.3363	23.9164
sp|Q99NB1|ACS2L_MOUSE	sp|Q99NB1|ACS2L_MOUSE	sp|Q99NB1|ACS2L_MOUSE Acetyl-coenzyme A synthetase 2-like, mitochondrial OS=Mus musculus OX=10090 GN=Acss1 PE=1 SV=1	Acss1	TRUE	0.306582	0.664462	-0.354762	25.4923	25.6429	24.8247	25.8453	24.6003	25.9911	25.7358	26.0704	26.5092	24.36	25.3436
tr|A2AVJ7|A2AVJ7_MOUSE;sp|Q99PL5|RRBP1_MOUSE	tr|A2AVJ7|A2AVJ7_MOUSE;sp|Q99PL5|RRBP1_MOUSE	tr|A2AVJ7|A2AVJ7_MOUSE Ribosome-binding protein 1 OS=Mus musculus OX=10090 GN=Rrbp1 PE=1 SV=1;sp|Q99PL5|RRBP1_MOUSE Ribosome-binding protein 1 OS=Mus musculus OX=10090 GN=Rrbp1 PE=1 SV=2	Rrbp1	FALSE	NA	NA	NA	NA	NA	19.9231	21.234	NA	23.4325	23.4551	22.4627	NA	23.8078	23.5856
sp|Q9CPP6|NDUA5_MOUSE;tr|D3YTQ8|D3YTQ8_MOUSE	sp|Q9CPP6|NDUA5_MOUSE	sp|Q9CPP6|NDUA5_MOUSE NADH dehydrogenase [ubiquinone] 1 alpha subcomplex subunit 5 OS=Mus musculus OX=10090 GN=Ndufa5 PE=1 SV=3	Ndufa5	TRUE	0.00603709	0.118944	-0.454426	31.6666	32.0981	31.8322	32.2452	31.7588	31.5695	31.095	31.1508	31.7243	31.8318	31.3599
sp|Q9CPQ1|COX6C_MOUSE;tr|A0A0G2JDA6|A0A0G2JDA6_MOUSE	sp|Q9CPQ1|COX6C_MOUSE	sp|Q9CPQ1|COX6C_MOUSE Cytochrome c oxidase subunit 6C OS=Mus musculus OX=10090 GN=Cox6c PE=1 SV=3	Cox6c	TRUE	0.416905	0.713694	0.0986071	33.9111	33.9794	33.9799	33.6657	33.961	33.9199	34.0059	33.8391	33.8663	33.8775	34.016
sp|Q9CPQ3|TOM22_MOUSE;tr|A0A2R8VHJ4|A0A2R8VHJ4_MOUSE;tr|A0A2R8VHM4|A0A2R8VHM4_MOUSE	sp|Q9CPQ3|TOM22_MOUSE	sp|Q9CPQ3|TOM22_MOUSE Mitochondrial import receptor subunit TOM22 homolog OS=Mus musculus OX=10090 GN=Tomm22 PE=1 SV=3	Tomm22	TRUE	0.236838	0.641334	-0.448079	25.9014	26.4276	27.0896	26.1336	25.4304	25.395	25.6335	24.9177	25.7206	26.9505	25.3157
sp|Q9CPQ8|ATP5L_MOUSE;tr|J3QNM7|J3QNM7_MOUSE	sp|Q9CPQ8|ATP5L_MOUSE	sp|Q9CPQ8|ATP5L_MOUSE ATP synthase subunit g, mitochondrial OS=Mus musculus OX=10090 GN=Atp5mg PE=1 SV=1	Atp5mg	FALSE	0.0334181	0.280341	0.402844	31.2837	31.4998	31.8395	31.494	31.6359	30.9651	31.2266	31.3228	30.4166	31.0358	31.4006
sp|Q9CPR5|RM15_MOUSE;tr|A0A0A6YVP4|A0A0A6YVP4_MOUSE;tr|F8WHN1|F8WHN1_MOUSE	sp|Q9CPR5|RM15_MOUSE	sp|Q9CPR5|RM15_MOUSE 39S ribosomal protein L15, mitochondrial OS=Mus musculus OX=10090 GN=Mrpl15 PE=1 SV=1	Mrpl15	TRUE	0.328337	0.673016	0.226083	25.0022	24.0218	24.8972	24.5381	24.964	24.6089	25.0516	25.4116	25.7056	25.5713	25.2517
sp|Q9CPU2|NDUB2_MOUSE	sp|Q9CPU2|NDUB2_MOUSE	sp|Q9CPU2|NDUB2_MOUSE NADH dehydrogenase [ubiquinone] 1 beta subcomplex subunit 2, mitochondrial OS=Mus musculus OX=10090 GN=Ndufb2 PE=1 SV=1	Ndufb2	TRUE	NA	NA	NA	NA	30.2361	28.2396	28.1362	27.8947	27.9597	28.9624	NA	22.2115	NA	27.9134
sp|Q9CPV3|RM42_MOUSE	sp|Q9CPV3|RM42_MOUSE	sp|Q9CPV3|RM42_MOUSE 39S ribosomal protein L42, mitochondrial OS=Mus musculus OX=10090 GN=Mrpl42 PE=1 SV=1	Mrpl42	TRUE	0.422468	0.714097	0.265408	22.9507	22.7375	24.1737	22.8349	22.2591	22.9945	23.7103	23.2267	23.1969	22.3264	22.0475
sp|Q9CPV4|GLOD4_MOUSE;tr|F6ZTG3|F6ZTG3_MOUSE;tr|E9Q197|E9Q197_MOUSE	sp|Q9CPV4|GLOD4_MOUSE;tr|F6ZTG3|F6ZTG3_MOUSE;tr|E9Q197|E9Q197_MOUSE	sp|Q9CPV4|GLOD4_MOUSE Glyoxalase domain-containing protein 4 OS=Mus musculus OX=10090 GN=Glod4 PE=1 SV=1;tr|F6ZTG3|F6ZTG3_MOUSE Glyoxalase domain-containing protein 4 (Fragment) OS=Mus musculus OX=10090 GN=Glod4 PE=1 SV=1;tr|E9Q197|E9Q197_MOUSE Glyoxalase	Glod4	TRUE	NA	NA	NA	NA	21.4014	21.4569	NA	20.7438	22.5367	23.7486	23.798	24.5883	22.0351	22.4808
sp|Q9CPW2|FDX2_MOUSE;tr|A0A1L1SV24|A0A1L1SV24_MOUSE	sp|Q9CPW2|FDX2_MOUSE;tr|A0A1L1SV24|A0A1L1SV24_MOUSE	sp|Q9CPW2|FDX2_MOUSE Ferredoxin-2, mitochondrial OS=Mus musculus OX=10090 GN=Fdx2 PE=1 SV=1;tr|A0A1L1SV24|A0A1L1SV24_MOUSE Predicted gene, 49373 (Fragment) OS=Mus musculus OX=10090 GN=Gm49373 PE=4 SV=1	Fdx2	TRUE	NA	NA	NA	NA	NA	NA	NA	NA	NA	20.1958	22.4093	NA	NA	NA
sp|Q9CPX7|RT16_MOUSE	sp|Q9CPX7|RT16_MOUSE	sp|Q9CPX7|RT16_MOUSE 28S ribosomal protein S16, mitochondrial OS=Mus musculus OX=10090 GN=Mrps16 PE=1 SV=1	Mrps16	TRUE	0.00517744	0.116368	0.804328	23.1133	21.9966	22.9236	22.9049	23.4992	22.8975	23.771	24.3412	22.9226	22.8338	23.042
sp|Q9CPX8|QCR10_MOUSE	sp|Q9CPX8|QCR10_MOUSE	sp|Q9CPX8|QCR10_MOUSE Cytochrome b-c1 complex subunit 10 OS=Mus musculus OX=10090 GN=Uqcr11 PE=1 SV=1	Uqcr11	TRUE	0.505985	0.782291	0.11682	28.4141	29.0794	28.7044	28.02	28.6016	27.8778	28.1902	28.157	28.0654	28.736	28.7095
sp|Q9CPY0|MRM2_MOUSE	sp|Q9CPY0|MRM2_MOUSE	sp|Q9CPY0|MRM2_MOUSE rRNA methyltransferase 2, mitochondrial OS=Mus musculus OX=10090 GN=Mrm2 PE=1 SV=1	Mrm2	TRUE	NA	NA	NA	NA	NA	NA	NA	20.4175	NA	21.4365	NA	NA	NA	NA
sp|Q9CPY1|RM51_MOUSE	sp|Q9CPY1|RM51_MOUSE	sp|Q9CPY1|RM51_MOUSE 39S ribosomal protein L51, mitochondrial OS=Mus musculus OX=10090 GN=Mrpl51 PE=1 SV=1	Mrpl51	TRUE	0.0794604	0.433681	0.721675	24.582	24.1615	24.0749	24.7218	25.1098	24.8082	24.925	25.2361	23.0521	24.3623	25.3685
sp|Q9CPY7|AMPL_MOUSE;tr|A0A0G2JEM7|A0A0G2JEM7_MOUSE	sp|Q9CPY7|AMPL_MOUSE	sp|Q9CPY7|AMPL_MOUSE Cytosol aminopeptidase OS=Mus musculus OX=10090 GN=Lap3 PE=1 SV=3	Lap3	TRUE	0.538779	0.795006	-0.149987	23.7496	23.8776	23.3716	23.568	23.526	23.8704	24.5959	24.9891	25.1241	22.6829	21.8904
sp|Q9CPZ8|COXM1_MOUSE	sp|Q9CPZ8|COXM1_MOUSE	sp|Q9CPZ8|COXM1_MOUSE COX assembly mitochondrial protein homolog OS=Mus musculus OX=10090 GN=Cmc1 PE=1 SV=1	Cmc1	TRUE	0.601898	0.832571	-0.159014	25.3491	26.021	25.2462	25.138	25.7208	24.8193	25.1937	24.7841	24.6266	26.5384	25.4034
sp|Q9CQ06|RM24_MOUSE;tr|A0A0A6YXP0|A0A0A6YXP0_MOUSE	sp|Q9CQ06|RM24_MOUSE	sp|Q9CQ06|RM24_MOUSE 39S ribosomal protein L24, mitochondrial OS=Mus musculus OX=10090 GN=Mrpl24 PE=1 SV=1	Mrpl24	TRUE	0.935603	0.956723	0.0153915	25.0048	24.5793	25.2337	24.8469	24.7478	25.0547	25.0239	24.9775	24.9116	25.5928	25.0794
sp|Q9CQ40|RM49_MOUSE	sp|Q9CQ40|RM49_MOUSE	sp|Q9CQ40|RM49_MOUSE 39S ribosomal protein L49, mitochondrial OS=Mus musculus OX=10090 GN=Mrpl49 PE=1 SV=1	Mrpl49	TRUE	0.430155	0.718509	0.165202	22.0454	22.455	22.9552	22.146	21.5076	22.5085	22.8578	21.2814	21.0843	21.6203	22.0383
sp|Q9CQ54|NDUC2_MOUSE;tr|A0A0U1RPJ5|A0A0U1RPJ5_MOUSE	sp|Q9CQ54|NDUC2_MOUSE;tr|A0A0U1RPJ5|A0A0U1RPJ5_MOUSE	sp|Q9CQ54|NDUC2_MOUSE NADH dehydrogenase [ubiquinone] 1 subunit C2 OS=Mus musculus OX=10090 GN=Ndufc2 PE=1 SV=1;tr|A0A0U1RPJ5|A0A0U1RPJ5_MOUSE NADH dehydrogenase [ubiquinone] 1 subunit C2 OS=Mus musculus OX=10090 GN=Ndufc2 PE=1 SV=1	Ndufc2	TRUE	0.00678466	0.122938	-0.535217	29.5405	30.2439	29.3989	29.658	29.3808	29.7599	29.276	29.0688	29.427	29.9515	29.2396
sp|Q9CQ62|DECR_MOUSE	sp|Q9CQ62|DECR_MOUSE	sp|Q9CQ62|DECR_MOUSE 2,4-dienoyl-CoA reductase, mitochondrial OS=Mus musculus OX=10090 GN=Decr1 PE=1 SV=1	Decr1	TRUE	0.287863	0.661335	0.133112	30.9217	30.7787	30.9492	30.9674	31.0094	30.8571	30.8267	31.1544	30.9959	30.6765	31.0014
sp|Q9CQ69|QCR8_MOUSE;tr|I7HPX6|I7HPX6_MOUSE	sp|Q9CQ69|QCR8_MOUSE	sp|Q9CQ69|QCR8_MOUSE Cytochrome b-c1 complex subunit 8 OS=Mus musculus OX=10090 GN=Uqcrq PE=1 SV=3	Uqcrq	TRUE	0.0134529	0.177307	0.512434	32.0464	31.5134	31.7047	31.6214	32.4488	31.5456	32.1946	32.6116	32.4242	31.8461	32.5532
sp|Q9CQ75|NDUA2_MOUSE	sp|Q9CQ75|NDUA2_MOUSE	sp|Q9CQ75|NDUA2_MOUSE NADH dehydrogenase [ubiquinone] 1 alpha subcomplex subunit 2 OS=Mus musculus OX=10090 GN=Ndufa2 PE=1 SV=3	Ndufa2	TRUE	0.0250817	0.227241	-0.477893	32.1	32.4165	32.3175	32.327	32.1551	32.0847	31.5677	31.6769	32.3322	32.5344	31.5883
tr|E9PXB9|E9PXB9_MOUSE;tr|Z4YN86|Z4YN86_MOUSE;sp|Q9CQ85|TIM22_MOUSE	tr|E9PXB9|E9PXB9_MOUSE;tr|Z4YN86|Z4YN86_MOUSE;sp|Q9CQ85|TIM22_MOUSE	tr|E9PXB9|E9PXB9_MOUSE Mitochondrial import inner membrane translocase subunit Tim22 OS=Mus musculus OX=10090 GN=Timm22 PE=1 SV=1;tr|Z4YN86|Z4YN86_MOUSE Mitochondrial import inner membrane translocase subunit Tim22 (Fragment) OS=Mus musculus OX=10090 GN=Ti	Timm22	TRUE	NA	NA	NA	NA	22.1938	NA	24.7421	21.9907	NA	21.8374	22.3775	NA	NA	NA
tr|D5MCW4|D5MCW4_MOUSE;sp|Q9CQ89|CUTA_MOUSE	tr|D5MCW4|D5MCW4_MOUSE;sp|Q9CQ89|CUTA_MOUSE	tr|D5MCW4|D5MCW4_MOUSE Protein CutA OS=Mus musculus OX=10090 GN=Cuta PE=1 SV=1;sp|Q9CQ89|CUTA_MOUSE Protein CutA OS=Mus musculus OX=10090 GN=Cuta PE=1 SV=3	Cuta	FALSE	NA	NA	NA	NA	21.1337	NA	20.3377	20.4827	21.1826	20.9403	21.1887	20.9519	NA	NA
sp|Q9CQ91|NDUA3_MOUSE;tr|D3Z670|D3Z670_MOUSE	sp|Q9CQ91|NDUA3_MOUSE;tr|D3Z670|D3Z670_MOUSE	sp|Q9CQ91|NDUA3_MOUSE NADH dehydrogenase [ubiquinone] 1 alpha subcomplex subunit 3 OS=Mus musculus OX=10090 GN=Ndufa3 PE=1 SV=1;tr|D3Z670|D3Z670_MOUSE Complex I-B9 OS=Mus musculus OX=10090 GN=Ndufa3 PE=1 SV=1	Ndufa3	TRUE	0.0197306	0.22345	-0.364657	28.491	29.3934	28.9685	28.9708	28.8447	28.8827	28.3912	27.31	27.6188	28.5009	28.029
sp|Q9CQA3|SDHB_MOUSE	sp|Q9CQA3|SDHB_MOUSE	sp|Q9CQA3|SDHB_MOUSE Succinate dehydrogenase [ubiquinone] iron-sulfur subunit, mitochondrial OS=Mus musculus OX=10090 GN=Sdhb PE=1 SV=1	Sdhb	TRUE	0.137979	0.529701	0.189694	33.0518	32.9698	33.2437	33.0568	33.1838	32.8607	32.8875	33.1856	32.9736	32.9239	33.2327
tr|Q05BF0|Q05BF0_MOUSE;sp|Q9CQA6|CHCH1_MOUSE	tr|Q05BF0|Q05BF0_MOUSE;sp|Q9CQA6|CHCH1_MOUSE	tr|Q05BF0|Q05BF0_MOUSE Chchd1 protein OS=Mus musculus OX=10090 GN=Chchd1 PE=1 SV=1;sp|Q9CQA6|CHCH1_MOUSE Coiled-coil-helix-coiled-coil-helix domain-containing protein 1 OS=Mus musculus OX=10090 GN=Chchd1 PE=1 SV=1	Chchd1	TRUE	NA	NA	NA	NA	21.7701	NA	20.0884	23.2443	22.1617	22.8642	23.5631	22.768	22.9604	22.7299
sp|Q9CQC7|NDUB4_MOUSE	sp|Q9CQC7|NDUB4_MOUSE	sp|Q9CQC7|NDUB4_MOUSE NADH dehydrogenase [ubiquinone] 1 beta subcomplex subunit 4 OS=Mus musculus OX=10090 GN=Ndufb4 PE=1 SV=3	Ndufb4	TRUE	0.00539456	0.116368	-0.5594	31.8196	32.2023	31.66	31.9431	31.6145	31.9781	31.3222	31.5063	31.8691	32.5039	31.5964
sp|Q9CQE3|RT17_MOUSE;tr|D3Z198|D3Z198_MOUSE;tr|D3YWF8|D3YWF8_MOUSE	sp|Q9CQE3|RT17_MOUSE;tr|D3Z198|D3Z198_MOUSE;tr|D3YWF8|D3YWF8_MOUSE	sp|Q9CQE3|RT17_MOUSE 28S ribosomal protein S17, mitochondrial OS=Mus musculus OX=10090 GN=Mrps17 PE=1 SV=1;tr|D3Z198|D3Z198_MOUSE 28S ribosomal protein S17, mitochondrial (Fragment) OS=Mus musculus OX=10090 GN=Mrps17 PE=1 SV=1;tr|D3YWF8|D3YWF8_MOUSE 28S ri	Mrps17	TRUE	NA	NA	NA	NA	NA	23.317	20.8613	21.596	NA	NA	21.74	21.9991	NA	21.9083
sp|Q9CQF0|RM11_MOUSE;tr|A0A494B9R3|A0A494B9R3_MOUSE;tr|A0A494B9H5|A0A494B9H5_MOUSE;tr|A0A494B915|A0A494B915_MOUSE	sp|Q9CQF0|RM11_MOUSE;tr|A0A494B9R3|A0A494B9R3_MOUSE	sp|Q9CQF0|RM11_MOUSE 39S ribosomal protein L11, mitochondrial OS=Mus musculus OX=10090 GN=Mrpl11 PE=1 SV=1;tr|A0A494B9R3|A0A494B9R3_MOUSE 39S ribosomal protein L11, mitochondrial OS=Mus musculus OX=10090 GN=Mrpl11 PE=1 SV=1	Mrpl11	TRUE	0.904445	0.955561	0.0203225	25.7728	25.5702	25.4549	25.2616	25.7604	25.5128	25.708	26.0589	26.1039	26.3646	25.9327
sp|Q9CQF4|MRES1_MOUSE	sp|Q9CQF4|MRES1_MOUSE	sp|Q9CQF4|MRES1_MOUSE Mitochondrial transcription rescue factor 1 OS=Mus musculus OX=10090 GN=Mtres1 PE=1 SV=1	Mtres1	TRUE	NA	NA	NA	NA	21.6678	21.9358	21.2761	21.5976	21.4384	21.4381	22.5357	NA	NA	21.9092
sp|Q9CQF8|RT63_MOUSE	sp|Q9CQF8|RT63_MOUSE	sp|Q9CQF8|RT63_MOUSE Ribosomal protein 63, mitochondrial OS=Mus musculus OX=10090 GN=Mrpl57 PE=1 SV=1	Mrpl57	TRUE	0.564102	0.813989	-0.198458	22.8813	23.3665	21.7622	22.886	23.2102	23.1534	23.5381	22.2599	22.7133	22.7836	23.1402
sp|Q9CQH3|NDUB5_MOUSE;tr|D3Z568|D3Z568_MOUSE;tr|D3YX99|D3YX99_MOUSE;tr|F6Y6V5|F6Y6V5_MOUSE;tr|D3Z6W9|D3Z6W9_MOUSE	sp|Q9CQH3|NDUB5_MOUSE;tr|D3Z568|D3Z568_MOUSE;tr|D3YX99|D3YX99_MOUSE	sp|Q9CQH3|NDUB5_MOUSE NADH dehydrogenase [ubiquinone] 1 beta subcomplex subunit 5, mitochondrial OS=Mus musculus OX=10090 GN=Ndufb5 PE=1 SV=1;tr|D3Z568|D3Z568_MOUSE Complex I-SGDH OS=Mus musculus OX=10090 GN=Ndufb5 PE=1 SV=1;tr|D3YX99|D3YX99_MOUSE Complex	Ndufb5	TRUE	0.00444553	0.105991	-0.637593	29.5688	30.196	29.0537	29.9755	29.3615	29.9888	29.4966	28.9132	29.3675	29.91	29.4247
sp|Q9CQJ1|HIG2A_MOUSE	sp|Q9CQJ1|HIG2A_MOUSE	sp|Q9CQJ1|HIG2A_MOUSE HIG1 domain family member 2A OS=Mus musculus OX=10090 GN=Higd2a PE=3 SV=1	Higd2a	TRUE	0.089696	0.439229	0.489585	26.9113	26.8274	26.9225	25.2801	26.5124	26.9388	27.585	27.4166	26.6089	27.6774	27.344
sp|Q9CQJ8|NDUB9_MOUSE	sp|Q9CQJ8|NDUB9_MOUSE	sp|Q9CQJ8|NDUB9_MOUSE NADH dehydrogenase [ubiquinone] 1 beta subcomplex subunit 9 OS=Mus musculus OX=10090 GN=Ndufb9 PE=1 SV=3	Ndufb9	TRUE	0.00163096	0.0738825	-0.671439	31.3664	31.9201	31.0899	31.6569	31.2988	31.6851	30.9015	30.8591	31.4366	31.8121	31.0044
sp|Q9CQL4|RM20_MOUSE;tr|V9GXI7|V9GXI7_MOUSE;tr|V9GX65|V9GX65_MOUSE	sp|Q9CQL4|RM20_MOUSE;tr|V9GXI7|V9GXI7_MOUSE;tr|V9GX65|V9GX65_MOUSE	sp|Q9CQL4|RM20_MOUSE 39S ribosomal protein L20, mitochondrial OS=Mus musculus OX=10090 GN=Mrpl20 PE=1 SV=1;tr|V9GXI7|V9GXI7_MOUSE 39S ribosomal protein L20, mitochondrial OS=Mus musculus OX=10090 GN=Mrpl20 PE=1 SV=1;tr|V9GX65|V9GX65_MOUSE 39S ribosomal pro	Mrpl20	TRUE	0.400755	0.71204	0.254832	22.4702	22.8179	22.6795	21.2527	22.7332	22.6134	22.6626	23.0726	22.7779	22.2521	21.8404
sp|Q9CQL5|RM18_MOUSE	sp|Q9CQL5|RM18_MOUSE	sp|Q9CQL5|RM18_MOUSE 39S ribosomal protein L18, mitochondrial OS=Mus musculus OX=10090 GN=Mrpl18 PE=1 SV=1	Mrpl18	TRUE	NA	NA	NA	NA	23.3308	21.2372	21.5825	21.6677	NA	23.5622	23.7613	21.8576	21.9614	23.8035
sp|Q9CQL6|RM35_MOUSE	sp|Q9CQL6|RM35_MOUSE	sp|Q9CQL6|RM35_MOUSE 39S ribosomal protein L35, mitochondrial OS=Mus musculus OX=10090 GN=Mrpl35 PE=2 SV=1	Mrpl35	TRUE	NA	NA	NA	NA	NA	NA	NA	22.3944	NA	19.8756	21.8701	22.5792	21.61	NA
sp|Q9CQN1|TRAP1_MOUSE	sp|Q9CQN1|TRAP1_MOUSE	sp|Q9CQN1|TRAP1_MOUSE Heat shock protein 75 kDa, mitochondrial OS=Mus musculus OX=10090 GN=Trap1 PE=1 SV=1	Trap1	TRUE	0.635208	0.85133	-0.118396	24.3974	23.7009	23.8154	24.8728	24.591	25.1069	24.8078	24.7228	25.591	23.0117	23.7541
sp|Q9CQN3|TOM6_MOUSE	sp|Q9CQN3|TOM6_MOUSE	sp|Q9CQN3|TOM6_MOUSE Mitochondrial import receptor subunit TOM6 homolog OS=Mus musculus OX=10090 GN=Tomm6 PE=3 SV=1	Tomm6	TRUE	NA	NA	NA	NA	26.4248	23.3128	22.8848	22.8516	23.1179	22.8581	20.3073	NA	21.0163	25.3172
sp|Q9CQN6|TM14C_MOUSE	sp|Q9CQN6|TM14C_MOUSE	sp|Q9CQN6|TM14C_MOUSE Transmembrane protein 14C OS=Mus musculus OX=10090 GN=Tmem14c PE=1 SV=1	Tmem14c	TRUE	NA	NA	NA	NA	21.047	21.5583	21.036	NA	NA	NA	NA	NA	22.2003	NA
sp|Q9CQN7|RM41_MOUSE	sp|Q9CQN7|RM41_MOUSE	sp|Q9CQN7|RM41_MOUSE 39S ribosomal protein L41, mitochondrial OS=Mus musculus OX=10090 GN=Mrpl41 PE=1 SV=1	Mrpl41	TRUE	0.922965	0.955561	0.0250728	25.0894	25.1058	24.2424	24.8781	25.7781	25.3488	25.5192	24.2482	24.2321	25.8195	25.7219
sp|Q9CQP0|RM33_MOUSE;tr|Q8R0E2|Q8R0E2_MOUSE	sp|Q9CQP0|RM33_MOUSE	sp|Q9CQP0|RM33_MOUSE 39S ribosomal protein L33, mitochondrial OS=Mus musculus OX=10090 GN=Mrpl33 PE=1 SV=1	Mrpl33	TRUE	0.0754932	0.432892	1.37513	23.5747	19.8857	24.0448	23.2359	24.5263	23.9449	23.8674	24.7724	23.0357	24.3337	24.1005
sp|Q9CQQ0|SMIM8_MOUSE	sp|Q9CQQ0|SMIM8_MOUSE	sp|Q9CQQ0|SMIM8_MOUSE Small integral membrane protein 8 OS=Mus musculus OX=10090 GN=Smim8 PE=1 SV=1	Smim8	TRUE	NA	NA	NA	NA	22.7636	22.6788	NA	NA	22.4443	22.3056	21.5924	NA	NA	21.3015
sp|Q9CQQ7|AT5F1_MOUSE;tr|A0A0G2JGX3|A0A0G2JGX3_MOUSE	sp|Q9CQQ7|AT5F1_MOUSE;tr|A0A0G2JGX3|A0A0G2JGX3_MOUSE	sp|Q9CQQ7|AT5F1_MOUSE ATP synthase F(0) complex subunit B1, mitochondrial OS=Mus musculus OX=10090 GN=Atp5pb PE=1 SV=1;tr|A0A0G2JGX3|A0A0G2JGX3_MOUSE ATP synthase F(0) complex subunit B1, mitochondrial (Fragment) OS=Mus musculus OX=10090 GN=Atp5pb PE=1 SV=	Atp5pb	TRUE	0.20605	0.601716	0.17759	31.6823	31.5787	32.0726	31.7337	31.8429	31.6616	31.7501	31.4464	31.2209	31.7725	31.7434
sp|Q9CQR4|ACO13_MOUSE	sp|Q9CQR4|ACO13_MOUSE	sp|Q9CQR4|ACO13_MOUSE Acyl-coenzyme A thioesterase 13 OS=Mus musculus OX=10090 GN=Acot13 PE=1 SV=1	Acot13	TRUE	0.555137	0.808607	0.0895411	29.3477	29.124	29.0788	28.8592	29.2398	29.0603	29.4578	30.2202	30.3369	29.1344	28.9659
tr|A0A3Q4L2U5|A0A3Q4L2U5_MOUSE;sp|Q9CQS4|S2546_MOUSE	tr|A0A3Q4L2U5|A0A3Q4L2U5_MOUSE;sp|Q9CQS4|S2546_MOUSE	tr|A0A3Q4L2U5|A0A3Q4L2U5_MOUSE Solute carrier family 25 member 46 OS=Mus musculus OX=10090 GN=Slc25a46 PE=1 SV=1;sp|Q9CQS4|S2546_MOUSE Solute carrier family 25 member 46 OS=Mus musculus OX=10090 GN=Slc25a46 PE=1 SV=1	Slc25a46	TRUE	0.125319	0.518671	-0.38599	24.1339	24.5379	24.7267	24.736	23.5122	24.6519	24.4055	22.2884	22.8153	24.8932	24.7716
sp|Q9CQU8|IMP1L_MOUSE	sp|Q9CQU8|IMP1L_MOUSE	sp|Q9CQU8|IMP1L_MOUSE Mitochondrial inner membrane protease subunit 1 OS=Mus musculus OX=10090 GN=Immp1l PE=1 SV=1	Immp1l	TRUE	NA	NA	NA	NA	NA	NA	NA	21.1061	21.2817	NA	NA	NA	NA	NA
sp|Q9CQV1|TIM16_MOUSE;tr|A0A1L1SQA2|A0A1L1SQA2_MOUSE;tr|D6RI93|D6RI93_MOUSE	sp|Q9CQV1|TIM16_MOUSE;tr|A0A1L1SQA2|A0A1L1SQA2_MOUSE	sp|Q9CQV1|TIM16_MOUSE Mitochondrial import inner membrane translocase subunit TIM16 OS=Mus musculus OX=10090 GN=Pam16 PE=1 SV=1;tr|A0A1L1SQA2|A0A1L1SQA2_MOUSE Predicted gene 9803 OS=Mus musculus OX=10090 GN=Gm9803 PE=1 SV=1	Pam16	TRUE	0.337713	0.67692	0.240293	26.7289	27.4113	27.0079	26.1145	27.2041	26.7452	26.8027	26.5276	26.0171	26.7559	26.7032
sp|Q9CQV7|TIM14_MOUSE;tr|D3Z5K6|D3Z5K6_MOUSE;tr|G3X8S1|G3X8S1_MOUSE	sp|Q9CQV7|TIM14_MOUSE;tr|D3Z5K6|D3Z5K6_MOUSE;tr|G3X8S1|G3X8S1_MOUSE	sp|Q9CQV7|TIM14_MOUSE Mitochondrial import inner membrane translocase subunit TIM14 OS=Mus musculus OX=10090 GN=Dnajc19 PE=1 SV=3;tr|D3Z5K6|D3Z5K6_MOUSE Mitochondrial import inner membrane translocase subunit TIM14 OS=Mus musculus OX=10090 GN=Dnajc19 PE=1	Dnajc19	TRUE	0.657322	0.871207	0.0859597	26.9456	27.5316	27.3703	27.1477	27.7557	26.6792	26.2073	26.4642	26.377	26.7777	27.1455
sp|Q9CQW7|COA8_MOUSE	sp|Q9CQW7|COA8_MOUSE	sp|Q9CQW7|COA8_MOUSE Cytochrome c oxidase assembly factor 8 OS=Mus musculus OX=10090 GN=Coa8 PE=1 SV=1	Coa8	TRUE	NA	NA	NA	NA	NA	22.8246	22.4296	NA	22.4273	22.6423	20.6967	20.4226	21.2322	20.5587
sp|Q9CQX2|CYB5B_MOUSE	sp|Q9CQX2|CYB5B_MOUSE	sp|Q9CQX2|CYB5B_MOUSE Cytochrome b5 type B OS=Mus musculus OX=10090 GN=Cyb5b PE=1 SV=1	Cyb5b	TRUE	0.263636	0.642103	-0.285809	26.1196	26.6683	26.333	26.3939	25.1184	26.5987	26.7091	25.3802	25.3386	26.313	26.3428
sp|Q9CQX8|RT36_MOUSE	sp|Q9CQX8|RT36_MOUSE	sp|Q9CQX8|RT36_MOUSE 28S ribosomal protein S36, mitochondrial OS=Mus musculus OX=10090 GN=Mrps36 PE=1 SV=1	Mrps36	TRUE	0.150884	0.541566	0.18819	29.2335	29.0764	29.2212	28.9837	29.2721	29.3175	29.338	29.5487	29.182	29.1373	29.258
sp|Q9CQY6|UQCC2_MOUSE;tr|D3Z4C9|D3Z4C9_MOUSE;tr|D3Z4D6|D3Z4D6_MOUSE	sp|Q9CQY6|UQCC2_MOUSE;tr|D3Z4C9|D3Z4C9_MOUSE	sp|Q9CQY6|UQCC2_MOUSE Ubiquinol-cytochrome-c reductase complex assembly factor 2 OS=Mus musculus OX=10090 GN=Uqcc2 PE=1 SV=1;tr|D3Z4C9|D3Z4C9_MOUSE Mitochondrial nucleoid factor 1 OS=Mus musculus OX=10090 GN=Uqcc2 PE=1 SV=1	Uqcc2	TRUE	0.707832	0.883328	0.0894921	26.6685	27.3224	27.0292	26.4865	27.3882	26.2737	26.3939	26.3619	26.0738	26.9626	26.3931
sp|Q9CQZ5|NDUA6_MOUSE;tr|A0A2R8W6V1|A0A2R8W6V1_MOUSE;tr|A0A2R8VI90|A0A2R8VI90_MOUSE;tr|A0A2R8VHX1|A0A2R8VHX1_MOUSE	sp|Q9CQZ5|NDUA6_MOUSE	sp|Q9CQZ5|NDUA6_MOUSE NADH dehydrogenase [ubiquinone] 1 alpha subcomplex subunit 6 OS=Mus musculus OX=10090 GN=Ndufa6 PE=1 SV=1	Ndufa6	TRUE	0.0032051	0.0946403	-0.540648	32.0497	32.3767	31.7743	32.2049	31.8365	31.9799	31.5511	31.8471	32.4106	32.6277	31.8878
sp|Q9CQZ6|NDUB3_MOUSE	sp|Q9CQZ6|NDUB3_MOUSE	sp|Q9CQZ6|NDUB3_MOUSE NADH dehydrogenase [ubiquinone] 1 beta subcomplex subunit 3 OS=Mus musculus OX=10090 GN=Ndufb3 PE=1 SV=1	Ndufb3	TRUE	0.0288238	0.2511	-0.660309	29.3622	29.766	29.6268	30.0393	29.7477	29.8875	28.7504	28.7745	29.0778	29.6915	28.2612
sp|Q9CR10|OXLD1_MOUSE	sp|Q9CR10|OXLD1_MOUSE	sp|Q9CR10|OXLD1_MOUSE Oxidoreductase-like domain-containing protein 1 OS=Mus musculus OX=10090 GN=Oxld1 PE=1 SV=1	Oxld1	TRUE	NA	NA	NA	NA	NA	NA	19.7163	NA	NA	21.0444	NA	NA	NA	NA
sp|Q9CR13|FMC1_MOUSE	sp|Q9CR13|FMC1_MOUSE	sp|Q9CR13|FMC1_MOUSE Protein FMC1 homolog OS=Mus musculus OX=10090 GN=Fmc1 PE=1 SV=1	Fmc1	TRUE	NA	NA	NA	NA	NA	NA	20.9714	21.134	21.3523	21.4772	21.9616	NA	NA	NA
tr|D3Z6C0|D3Z6C0_MOUSE;sp|Q9CR14|FANCL_MOUSE	tr|D3Z6C0|D3Z6C0_MOUSE;sp|Q9CR14|FANCL_MOUSE	tr|D3Z6C0|D3Z6C0_MOUSE E3 ubiquitin-protein ligase FANCL (Fragment) OS=Mus musculus OX=10090 GN=Fancl PE=4 SV=1;sp|Q9CR14|FANCL_MOUSE E3 ubiquitin-protein ligase FANCL OS=Mus musculus OX=10090 GN=Fancl PE=1 SV=1	Fancl	FALSE	NA	NA	NA	NA	NA	NA	NA	NA	NA	21.9123	NA	NA	NA	NA
tr|F6ZFT1|F6ZFT1_MOUSE;tr|F8WJ64|F8WJ64_MOUSE;sp|Q9CR21|ACPM_MOUSE	tr|F6ZFT1|F6ZFT1_MOUSE;tr|F8WJ64|F8WJ64_MOUSE;sp|Q9CR21|ACPM_MOUSE	tr|F6ZFT1|F6ZFT1_MOUSE Acyl carrier protein (Fragment) OS=Mus musculus OX=10090 GN=Ndufab1 PE=1 SV=1;tr|F8WJ64|F8WJ64_MOUSE Acyl carrier protein (Fragment) OS=Mus musculus OX=10090 GN=Ndufab1 PE=1 SV=1;sp|Q9CR21|ACPM_MOUSE Acyl carrier protein, mitochondri	Ndufab1	TRUE	0.00128639	0.0738825	-1.53198	22.9653	24.5282	22.1702	22.8898	22.1421	23.9545	21.7913	22.1566	23.1212	24.1627	22.7364
sp|Q9CR24|NUDT8_MOUSE	sp|Q9CR24|NUDT8_MOUSE	sp|Q9CR24|NUDT8_MOUSE Nucleoside diphosphate-linked moiety X motif 8 OS=Mus musculus OX=10090 GN=Nudt8 PE=1 SV=1	Nudt8	TRUE	NA	NA	NA	NA	NA	21.5147	21.1171	21.494	21.9663	21.9383	22.299	22.6874	21.5065	21.1865
sp|Q9CR57|RL14_MOUSE	sp|Q9CR57|RL14_MOUSE	sp|Q9CR57|RL14_MOUSE 60S ribosomal protein L14 OS=Mus musculus OX=10090 GN=Rpl14 PE=1 SV=3	Rpl14	FALSE	NA	NA	NA	NA	NA	NA	NA	NA	19.7208	22.2579	20.1005	22.5359	21.493	23.3551
sp|Q9CR59|G45IP_MOUSE	sp|Q9CR59|G45IP_MOUSE	sp|Q9CR59|G45IP_MOUSE Growth arrest and DNA damage-inducible proteins-interacting protein 1 OS=Mus musculus OX=10090 GN=Gadd45gip1 PE=1 SV=1	Gadd45gip1	TRUE	0.582282	0.82631	0.263583	23.59	22.6315	24.3984	23.5297	24.0834	23.801	22.3297	23.8648	23.0305	24.2982	23.9326
sp|Q9CR61|NDUB7_MOUSE	sp|Q9CR61|NDUB7_MOUSE	sp|Q9CR61|NDUB7_MOUSE NADH dehydrogenase [ubiquinone] 1 beta subcomplex subunit 7 OS=Mus musculus OX=10090 GN=Ndufb7 PE=1 SV=3	Ndufb7	TRUE	0.0035577	0.0948023	-0.65347	30.5635	30.8865	30.3276	30.7117	30.4373	30.676	29.7773	30.3435	30.9281	31.2489	30.2982
sp|Q9CR62|M2OM_MOUSE;tr|Q5SX46|Q5SX46_MOUSE;tr|Q5SX48|Q5SX48_MOUSE	sp|Q9CR62|M2OM_MOUSE;tr|Q5SX46|Q5SX46_MOUSE	sp|Q9CR62|M2OM_MOUSE Mitochondrial 2-oxoglutarate/malate carrier protein OS=Mus musculus OX=10090 GN=Slc25a11 PE=1 SV=3;tr|Q5SX46|Q5SX46_MOUSE Mitochondrial 2-oxoglutarate/malate carrier protein (Fragment) OS=Mus musculus OX=10090 GN=Slc25a11 PE=1 SV=1	Slc25a11	TRUE	0.164718	0.548435	0.287106	30.6406	30.4942	31.3152	30.6981	30.8646	30.3379	30.7272	30.3186	29.9316	31.0236	30.6955
sp|Q9CR68|UCRI_MOUSE	sp|Q9CR68|UCRI_MOUSE	sp|Q9CR68|UCRI_MOUSE Cytochrome b-c1 complex subunit Rieske, mitochondrial OS=Mus musculus OX=10090 GN=Uqcrfs1 PE=1 SV=1	Uqcrfs1	TRUE	0.516709	0.785097	0.0791324	33.2467	33.2573	33.4122	33.2255	33.3159	33.1613	33.4175	33.0364	33.1443	33.247	33.2491
tr|D3Z2K2|D3Z2K2_MOUSE;sp|Q9CR88|RT14_MOUSE	tr|D3Z2K2|D3Z2K2_MOUSE;sp|Q9CR88|RT14_MOUSE	tr|D3Z2K2|D3Z2K2_MOUSE 28S ribosomal protein S14, mitochondrial OS=Mus musculus OX=10090 GN=Mrps14 PE=1 SV=1;sp|Q9CR88|RT14_MOUSE 28S ribosomal protein S14, mitochondrial OS=Mus musculus OX=10090 GN=Mrps14 PE=1 SV=1	Mrps14	TRUE	NA	NA	NA	NA	NA	21.5121	21.5831	NA	21.9791	NA	21.8735	22.3431	NA	NA
sp|Q9CRA7|ATP5S_MOUSE;tr|A0A1Y7VK84|A0A1Y7VK84_MOUSE	sp|Q9CRA7|ATP5S_MOUSE;tr|A0A1Y7VK84|A0A1Y7VK84_MOUSE	sp|Q9CRA7|ATP5S_MOUSE ATP synthase subunit s, mitochondrial OS=Mus musculus OX=10090 GN=Dmac2l PE=1 SV=1;tr|A0A1Y7VK84|A0A1Y7VK84_MOUSE ATP synthase subunit s, mitochondrial (Fragment) OS=Mus musculus OX=10090 GN=Dmac2l PE=1 SV=1	Dmac2l	TRUE	NA	NA	NA	NA	21.7991	NA	21.4284	22.2122	NA	20.8791	NA	NA	NA	NA
sp|Q9CRB6|TPPP3_MOUSE	sp|Q9CRB6|TPPP3_MOUSE	sp|Q9CRB6|TPPP3_MOUSE Tubulin polymerization-promoting protein family member 3 OS=Mus musculus OX=10090 GN=Tppp3 PE=1 SV=1	Tppp3	FALSE	NA	NA	NA	NA	NA	NA	20.7299	NA	19.2754	19.6432	NA	NA	NA	NA
sp|Q9CRB8|MTFP1_MOUSE	sp|Q9CRB8|MTFP1_MOUSE	sp|Q9CRB8|MTFP1_MOUSE Mitochondrial fission process protein 1 OS=Mus musculus OX=10090 GN=Mtfp1 PE=1 SV=1	Mtfp1	TRUE	0.118626	0.517096	0.331514	27.0997	27.0367	27.8502	27.3046	27.7235	26.9309	26.9978	26.9267	26.3283	27.0693	26.8291
sp|Q9CRB9|MIC19_MOUSE;tr|Q9D9P1|Q9D9P1_MOUSE;tr|D3Z0L4|D3Z0L4_MOUSE;tr|S4R238|S4R238_MOUSE;tr|F6QFL0|F6QFL0_MOUSE	sp|Q9CRB9|MIC19_MOUSE;tr|Q9D9P1|Q9D9P1_MOUSE;tr|D3Z0L4|D3Z0L4_MOUSE;tr|S4R238|S4R238_MOUSE	sp|Q9CRB9|MIC19_MOUSE MICOS complex subunit Mic19 OS=Mus musculus OX=10090 GN=Chchd3 PE=1 SV=1;tr|Q9D9P1|Q9D9P1_MOUSE MICOS complex subunit Mic19 OS=Mus musculus OX=10090 GN=Chchd3 PE=1 SV=1;tr|D3Z0L4|D3Z0L4_MOUSE MICOS complex subunit Mic19 (Fragment) OS=	Chchd3	TRUE	0.207294	0.601716	0.166436	31.9994	32.0207	32.0928	31.8276	32.1153	31.5795	31.9084	32.1099	31.9103	32.243	32.1868
sp|Q9CRD0|OCAD1_MOUSE;tr|A0A0J9YUB6|A0A0J9YUB6_MOUSE;tr|A0A0J9YUK7|A0A0J9YUK7_MOUSE;tr|A0A0J9YTV6|A0A0J9YTV6_MOUSE	sp|Q9CRD0|OCAD1_MOUSE;tr|A0A0J9YUB6|A0A0J9YUB6_MOUSE	sp|Q9CRD0|OCAD1_MOUSE OCIA domain-containing protein 1 OS=Mus musculus OX=10090 GN=Ociad1 PE=1 SV=1;tr|A0A0J9YUB6|A0A0J9YUB6_MOUSE OCIA domain-containing protein 1 (Fragment) OS=Mus musculus OX=10090 GN=Ociad1 PE=1 SV=1	Ociad1	TRUE	0.76784	0.912807	0.0414592	27.4694	28.1721	28.219	28.0874	27.7547	27.5368	27.7614	26.6932	26.4234	27.0238	27.0225
sp|Q9CWD8|NUBPL_MOUSE	sp|Q9CWD8|NUBPL_MOUSE	sp|Q9CWD8|NUBPL_MOUSE Iron-sulfur protein NUBPL OS=Mus musculus OX=10090 GN=Nubpl PE=1 SV=2	Nubpl	TRUE	NA	NA	NA	NA	NA	NA	20.9673	21.542	NA	20.1591	NA	NA	NA	NA
sp|Q9CWE0|MFR1L_MOUSE;tr|D6RCX5|D6RCX5_MOUSE;tr|D3Z0X8|D3Z0X8_MOUSE;tr|D3YW54|D3YW54_MOUSE	sp|Q9CWE0|MFR1L_MOUSE;tr|D6RCX5|D6RCX5_MOUSE;tr|D3Z0X8|D3Z0X8_MOUSE;tr|D3YW54|D3YW54_MOUSE	sp|Q9CWE0|MFR1L_MOUSE Mitochondrial fission regulator 1-like OS=Mus musculus OX=10090 GN=Mtfr1l PE=1 SV=1;tr|D6RCX5|D6RCX5_MOUSE Mitochondrial fission regulator 1-like OS=Mus musculus OX=10090 GN=Mtfr1l PE=1 SV=1;tr|D3Z0X8|D3Z0X8_MOUSE Mitochondrial fissio	Mtfr1l	TRUE	0.257138	0.642103	-0.188273	25.8922	26.202	26.2293	25.6594	25.7689	25.6323	25.5064	25.6143	25.905	26.5328	25.8713
tr|A2AQ17|A2AQ17_MOUSE;sp|Q9CWX2|CIA30_MOUSE;tr|A0A0R4J081|A0A0R4J081_MOUSE	tr|A2AQ17|A2AQ17_MOUSE;sp|Q9CWX2|CIA30_MOUSE;tr|A0A0R4J081|A0A0R4J081_MOUSE	tr|A2AQ17|A2AQ17_MOUSE Complex I intermediate-associated protein 30, mitochondrial OS=Mus musculus OX=10090 GN=Ndufaf1 PE=1 SV=1;sp|Q9CWX2|CIA30_MOUSE Complex I intermediate-associated protein 30, mitochondrial OS=Mus musculus OX=10090 GN=Ndufaf1 PE=1 SV=2	Ndufaf1	TRUE	NA	NA	NA	NA	23.7695	21.6948	21.2805	23.0956	22.1125	23.1921	NA	21.7133	NA	20.5891
sp|Q9CXD6|MCUR1_MOUSE	sp|Q9CXD6|MCUR1_MOUSE	sp|Q9CXD6|MCUR1_MOUSE Mitochondrial calcium uniporter regulator 1 OS=Mus musculus OX=10090 GN=Mcur1 PE=1 SV=1	Mcur1	TRUE	0.92193	0.955561	-0.0213293	23.1398	23.7691	24.0423	23.3069	23.6976	23	23.1522	21.4285	22.3075	23.3686	23.3247
sp|Q9CXI0|COQ5_MOUSE;tr|F6X4L9|F6X4L9_MOUSE	sp|Q9CXI0|COQ5_MOUSE;tr|F6X4L9|F6X4L9_MOUSE	sp|Q9CXI0|COQ5_MOUSE 2-methoxy-6-polyprenyl-1,4-benzoquinol methylase, mitochondrial OS=Mus musculus OX=10090 GN=Coq5 PE=1 SV=2;tr|F6X4L9|F6X4L9_MOUSE 2-methoxy-6-polyprenyl-1,4-benzoquinol methylase, mitochondrial (Fragment) OS=Mus musculus OX=10090 GN=Co	Coq5	TRUE	0.734111	0.901225	0.191075	24.7083	25.6025	25.6603	25.9018	25.4127	25.4318	24.5188	24.0808	24.5286	21.5988	24.3464
sp|Q9CXJ1|SYEM_MOUSE	sp|Q9CXJ1|SYEM_MOUSE	sp|Q9CXJ1|SYEM_MOUSE Probable glutamate--tRNA ligase, mitochondrial OS=Mus musculus OX=10090 GN=Ears2 PE=1 SV=1	Ears2	TRUE	NA	NA	NA	NA	NA	NA	19.7631	20.3635	NA	20.8525	20.993	20.9759	NA	19.9725
sp|Q9CXJ4|MITOS_MOUSE;tr|F6ZFC5|F6ZFC5_MOUSE	sp|Q9CXJ4|MITOS_MOUSE	sp|Q9CXJ4|MITOS_MOUSE Mitochondrial potassium channel ATP-binding subunit OS=Mus musculus OX=10090 GN=Abcb8 PE=1 SV=1	Abcb8	TRUE	0.739737	0.901874	-0.141805	25.4139	24.6813	25.513	25.65	23.8753	25.7912	25.3864	25.4071	24.4841	26.8176	26.5333
sp|Q9CXT8|MPPB_MOUSE	sp|Q9CXT8|MPPB_MOUSE	sp|Q9CXT8|MPPB_MOUSE Mitochondrial-processing peptidase subunit beta OS=Mus musculus OX=10090 GN=Pmpcb PE=1 SV=1	Pmpcb	TRUE	0.686364	0.878841	-0.0984144	23.7791	23.8584	24.0708	23.8225	24.1874	24.4571	23.9176	24.6215	24.2606	22.7429	21.8521
sp|Q9CXV1|DHSD_MOUSE	sp|Q9CXV1|DHSD_MOUSE	sp|Q9CXV1|DHSD_MOUSE Succinate dehydrogenase [ubiquinone] cytochrome b small subunit, mitochondrial OS=Mus musculus OX=10090 GN=Sdhd PE=1 SV=2	Sdhd	TRUE	NA	NA	NA	NA	NA	NA	23.3317	NA	20.9313	NA	22.7146	NA	NA	23.3806
sp|Q9CXW2|RT22_MOUSE	sp|Q9CXW2|RT22_MOUSE	sp|Q9CXW2|RT22_MOUSE 28S ribosomal protein S22, mitochondrial OS=Mus musculus OX=10090 GN=Mrps22 PE=1 SV=1	Mrps22	TRUE	0.00200226	0.0755853	0.728553	23.7318	23.0222	23.5319	23.5821	24.4747	23.3952	24.2239	24.027	23.6479	23.1902	24.223
sp|Q9CXW4|RL11_MOUSE;tr|A2BH06|A2BH06_MOUSE	sp|Q9CXW4|RL11_MOUSE;tr|A2BH06|A2BH06_MOUSE	sp|Q9CXW4|RL11_MOUSE 60S ribosomal protein L11 OS=Mus musculus OX=10090 GN=Rpl11 PE=1 SV=4;tr|A2BH06|A2BH06_MOUSE 60S ribosomal protein L11 (Fragment) OS=Mus musculus OX=10090 GN=Rpl11 PE=1 SV=1	Rpl11	FALSE	NA	NA	NA	NA	NA	NA	NA	NA	NA	21.2847	NA	NA	NA	22.8924
sp|Q9CXZ1|NDUS4_MOUSE;tr|E9QPX3|E9QPX3_MOUSE;tr|A0A338P7A0|A0A338P7A0_MOUSE	sp|Q9CXZ1|NDUS4_MOUSE;tr|E9QPX3|E9QPX3_MOUSE;tr|A0A338P7A0|A0A338P7A0_MOUSE	sp|Q9CXZ1|NDUS4_MOUSE NADH dehydrogenase [ubiquinone] iron-sulfur protein 4, mitochondrial OS=Mus musculus OX=10090 GN=Ndufs4 PE=1 SV=3;tr|E9QPX3|E9QPX3_MOUSE NADH dehydrogenase [ubiquinone] iron-sulfur protein 4, mitochondrial OS=Mus musculus OX=10090 GN=	Ndufs4	TRUE	0.00258328	0.0900173	-0.633699	31.1936	31.6361	31.1174	31.6136	31.2641	31.4173	30.4707	30.6347	31.3082	31.5772	30.897
sp|Q9CY16|RT28_MOUSE	sp|Q9CY16|RT28_MOUSE	sp|Q9CY16|RT28_MOUSE 28S ribosomal protein S28, mitochondrial OS=Mus musculus OX=10090 GN=Mrps28 PE=1 SV=1	Mrps28	TRUE	0.241146	0.642103	0.312338	23.5741	22.5871	23.771	23.4337	24.0587	23.5399	23.1791	23.9015	23.7242	23.8045	23.7409
sp|Q9CY73|RM44_MOUSE	sp|Q9CY73|RM44_MOUSE	sp|Q9CY73|RM44_MOUSE 39S ribosomal protein L44, mitochondrial OS=Mus musculus OX=10090 GN=Mrpl44 PE=1 SV=3	Mrpl44	TRUE	NA	NA	NA	NA	NA	24.0445	23.3113	23.7272	23.1073	23.1103	22.8492	22.5807	22.7761	23.037
tr|D3Z143|D3Z143_MOUSE;tr|D3YWL4|D3YWL4_MOUSE;tr|D3Z0A8|D3Z0A8_MOUSE;tr|D3YYG8|D3YYG8_MOUSE;tr|D3Z398|D3Z398_MOUSE;tr|D3Z252|D3Z252_MOUSE;sp|Q9CYH2|PXL2A_MOUSE;tr|Q3U125|Q3U125_MOUSE	tr|D3Z143|D3Z143_MOUSE;tr|D3YWL4|D3YWL4_MOUSE;tr|D3Z0A8|D3Z0A8_MOUSE;tr|D3YYG8|D3YYG8_MOUSE;tr|D3Z398|D3Z398_MOUSE;tr|D3Z252|D3Z252_MOUSE;sp|Q9CYH2|PXL2A_MOUSE;tr|Q3U125|Q3U125_MOUSE	tr|D3Z143|D3Z143_MOUSE Peroxiredoxin-like 2A (Fragment) OS=Mus musculus OX=10090 GN=Prxl2a PE=1 SV=1;tr|D3YWL4|D3YWL4_MOUSE Peroxiredoxin-like 2A (Fragment) OS=Mus musculus OX=10090 GN=Prxl2a PE=1 SV=1;tr|D3Z0A8|D3Z0A8_MOUSE Peroxiredoxin-like 2A (Fragment	Prxl2a	TRUE	NA	NA	NA	NA	21.102	NA	20.4221	21.1922	20.8262	20.8588	NA	NA	NA	NA
tr|F6VQ81|F6VQ81_MOUSE;tr|V9GWU5|V9GWU5_MOUSE;tr|Q3TUJ9|Q3TUJ9_MOUSE;tr|Q8BKP1|Q8BKP1_MOUSE;tr|Q3TAI4|Q3TAI4_MOUSE;sp|Q9CYZ2|TPD54_MOUSE;tr|A2AUD5|A2AUD5_MOUSE	tr|F6VQ81|F6VQ81_MOUSE;tr|V9GWU5|V9GWU5_MOUSE;tr|Q3TUJ9|Q3TUJ9_MOUSE;tr|Q8BKP1|Q8BKP1_MOUSE;tr|Q3TAI4|Q3TAI4_MOUSE;sp|Q9CYZ2|TPD54_MOUSE;tr|A2AUD5|A2AUD5_MOUSE	tr|F6VQ81|F6VQ81_MOUSE Tumor protein D54 (Fragment) OS=Mus musculus OX=10090 GN=Tpd52l2 PE=1 SV=1;tr|V9GWU5|V9GWU5_MOUSE Tumor protein D54 (Fragment) OS=Mus musculus OX=10090 GN=Tpd52l2 PE=1 SV=8;tr|Q3TUJ9|Q3TUJ9_MOUSE Tumor protein D54 OS=Mus musculus OX=	Tpd52l2	FALSE	NA	NA	NA	NA	NA	NA	20.9514	NA	NA	NA	NA	NA	NA	NA
sp|Q9CZ13|QCR1_MOUSE;tr|A0A0A6YW82|A0A0A6YW82_MOUSE;tr|A0A0A6YWX6|A0A0A6YWX6_MOUSE;tr|A0A0A6YVZ0|A0A0A6YVZ0_MOUSE	sp|Q9CZ13|QCR1_MOUSE	sp|Q9CZ13|QCR1_MOUSE Cytochrome b-c1 complex subunit 1, mitochondrial OS=Mus musculus OX=10090 GN=Uqcrc1 PE=1 SV=2	Uqcrc1	TRUE	0.193889	0.594186	0.165328	33.4398	33.5593	33.8249	33.7168	33.6619	33.4936	33.7158	33.0563	32.8969	33.1191	33.3535
sp|Q9CZ83|RM55_MOUSE	sp|Q9CZ83|RM55_MOUSE	sp|Q9CZ83|RM55_MOUSE 39S ribosomal protein L55, mitochondrial OS=Mus musculus OX=10090 GN=Mrpl55 PE=1 SV=1	Mrpl55	TRUE	0.789036	0.923538	-0.0968942	23.5158	23.3724	22.1372	22.2122	23.3306	23.6143	23.7588	24.1695	23.916	24.7064	23.9409
sp|Q9CZB0|C560_MOUSE;tr|D3Z1A8|D3Z1A8_MOUSE;tr|F8WGB3|F8WGB3_MOUSE	sp|Q9CZB0|C560_MOUSE;tr|D3Z1A8|D3Z1A8_MOUSE;tr|F8WGB3|F8WGB3_MOUSE	sp|Q9CZB0|C560_MOUSE Succinate dehydrogenase cytochrome b560 subunit, mitochondrial OS=Mus musculus OX=10090 GN=Sdhc PE=1 SV=1;tr|D3Z1A8|D3Z1A8_MOUSE Succinate dehydrogenase cytochrome b560 subunit, mitochondrial (Fragment) OS=Mus musculus OX=10090 GN=Sdhc	Sdhc	TRUE	0.670027	0.87219	-0.200578	22.1315	21.9746	23.3421	23.0565	21.1012	23.1958	22.6475	20.9892	21.162	21.7701	22.076
sp|Q9CZD5|IF3M_MOUSE	sp|Q9CZD5|IF3M_MOUSE	sp|Q9CZD5|IF3M_MOUSE Translation initiation factor IF-3, mitochondrial OS=Mus musculus OX=10090 GN=Mtif3 PE=1 SV=1	Mtif3	TRUE	0.0244135	0.227241	1.17031	22.6875	23.0463	22.3997	22.1055	23.5211	22.2663	23.6627	23.5158	21.3445	21.7491	23.264
sp|Q9CZN7|GLYM_MOUSE	sp|Q9CZN7|GLYM_MOUSE	sp|Q9CZN7|GLYM_MOUSE Serine hydroxymethyltransferase, mitochondrial OS=Mus musculus OX=10090 GN=Shmt2 PE=1 SV=1	Shmt2	TRUE	NA	NA	NA	NA	20.5425	NA	23.1117	23.385	24.7432	24.4056	23.732	24.3674	NA	23.0487
sp|Q9CZP5|BCS1_MOUSE	sp|Q9CZP5|BCS1_MOUSE	sp|Q9CZP5|BCS1_MOUSE Mitochondrial chaperone BCS1 OS=Mus musculus OX=10090 GN=Bcs1l PE=1 SV=1	Bcs1l	TRUE	NA	NA	NA	NA	NA	19.5708	18.7142	NA	21.7616	21.9142	NA	NA	21.9199	21.6892
sp|Q9CZR8|EFTS_MOUSE;tr|Q9CX33|Q9CX33_MOUSE	sp|Q9CZR8|EFTS_MOUSE	sp|Q9CZR8|EFTS_MOUSE Elongation factor Ts, mitochondrial OS=Mus musculus OX=10090 GN=Tsfm PE=1 SV=1	Tsfm	TRUE	0.192051	0.594186	0.96475	24.5622	24.3641	24.3553	24.0288	24.8359	25.2183	25.5973	25.4204	25.874	20.914	25.014
sp|Q9CZS1|AL1B1_MOUSE;tr|G3UYH1|G3UYH1_MOUSE	sp|Q9CZS1|AL1B1_MOUSE	sp|Q9CZS1|AL1B1_MOUSE Aldehyde dehydrogenase X, mitochondrial OS=Mus musculus OX=10090 GN=Aldh1b1 PE=1 SV=1	Aldh1b1	TRUE	NA	NA	NA	NA	21.443	21.9792	22.4485	NA	22.8632	22.5278	22.315	21.4643	21.3633	23.6639
sp|Q9CZU6|CISY_MOUSE;tr|Q80X68|Q80X68_MOUSE	sp|Q9CZU6|CISY_MOUSE	sp|Q9CZU6|CISY_MOUSE Citrate synthase, mitochondrial OS=Mus musculus OX=10090 GN=Cs PE=1 SV=1	Cs	TRUE	0.814533	0.929646	0.0324456	30.1372	29.8495	29.8	29.7241	29.43	30.5967	30.736	30.8123	30.7738	29.6609	29.9889
sp|Q9CZW5|TOM70_MOUSE	sp|Q9CZW5|TOM70_MOUSE	sp|Q9CZW5|TOM70_MOUSE Mitochondrial import receptor subunit TOM70 OS=Mus musculus OX=10090 GN=Tomm70 PE=1 SV=2	Tomm70	TRUE	0.14252	0.541566	-0.494802	25.7361	26.2818	25.7347	26.8182	25.0932	25.8638	26.2339	24.7294	25.0924	25.8613	25.6522
sp|Q9D023|MPC2_MOUSE;tr|A0A0A6YY89|A0A0A6YY89_MOUSE;sp|G5E869|ZN142_MOUSE	sp|Q9D023|MPC2_MOUSE;tr|A0A0A6YY89|A0A0A6YY89_MOUSE	sp|Q9D023|MPC2_MOUSE Mitochondrial pyruvate carrier 2 OS=Mus musculus OX=10090 GN=Mpc2 PE=1 SV=1;tr|A0A0A6YY89|A0A0A6YY89_MOUSE Mitochondrial pyruvate carrier 2 OS=Mus musculus OX=10090 GN=Mpc2 PE=1 SV=1	Mpc2	TRUE	0.815551	0.929646	0.0273389	27.2815	27.739	27.7995	27.4467	27.5592	26.9609	27.1201	26.7917	26.8634	27.329	27.2053
sp|Q9D051|ODPB_MOUSE	sp|Q9D051|ODPB_MOUSE	sp|Q9D051|ODPB_MOUSE Pyruvate dehydrogenase E1 component subunit beta, mitochondrial OS=Mus musculus OX=10090 GN=Pdhb PE=1 SV=1	Pdhb	TRUE	0.695503	0.878841	0.0501583	31.7189	31.6439	31.9988	31.5911	31.5256	31.6105	31.5103	32.011	32.0067	31.6168	31.674
sp|Q9D0G0|RT30_MOUSE	sp|Q9D0G0|RT30_MOUSE	sp|Q9D0G0|RT30_MOUSE 28S ribosomal protein S30, mitochondrial OS=Mus musculus OX=10090 GN=Mrps30 PE=1 SV=1	Mrps30	TRUE	NA	NA	NA	NA	NA	21.7079	22.1739	22.6104	20.563	23.1751	22.1862	22.6894	21.8936	NA
sp|Q9D0K2|SCOT1_MOUSE;tr|Q3UJQ9|Q3UJQ9_MOUSE	sp|Q9D0K2|SCOT1_MOUSE;tr|Q3UJQ9|Q3UJQ9_MOUSE	sp|Q9D0K2|SCOT1_MOUSE Succinyl-CoA:3-ketoacid coenzyme A transferase 1, mitochondrial OS=Mus musculus OX=10090 GN=Oxct1 PE=1 SV=1;tr|Q3UJQ9|Q3UJQ9_MOUSE Succinyl-CoA:3-ketoacid-coenzyme A transferase OS=Mus musculus OX=10090 GN=Oxct1 PE=1 SV=1	Oxct1	TRUE	0.876003	0.949352	-0.0237157	28.644	27.2213	27.6494	28.1764	28.0042	29.0855	28.9514	29.9992	30.3066	28.4895	28.5566
sp|Q9D0L4|ADCK1_MOUSE	sp|Q9D0L4|ADCK1_MOUSE	sp|Q9D0L4|ADCK1_MOUSE AarF domain-containing protein kinase 1 OS=Mus musculus OX=10090 GN=Adck1 PE=1 SV=1	Adck1	TRUE	NA	NA	NA	NA	NA	NA	21.2532	NA	NA	NA	NA	NA	22.8019	NA
sp|Q9D0M3|CY1_MOUSE;tr|A0A2R8VHK1|A0A2R8VHK1_MOUSE	sp|Q9D0M3|CY1_MOUSE;tr|A0A2R8VHK1|A0A2R8VHK1_MOUSE	sp|Q9D0M3|CY1_MOUSE Cytochrome c1, heme protein, mitochondrial OS=Mus musculus OX=10090 GN=Cyc1 PE=1 SV=1;tr|A0A2R8VHK1|A0A2R8VHK1_MOUSE Cytochrome c1, heme protein, mitochondrial (Fragment) OS=Mus musculus OX=10090 GN=Cyc1 PE=1 SV=1	Cyc1	TRUE	0.0299405	0.255906	0.353204	30.2105	30.3754	30.6659	30.4526	30.6101	30.1797	30.4318	29.9696	29.2908	29.8709	30.258
sp|Q9D0Q7|RM45_MOUSE;tr|F6QAU7|F6QAU7_MOUSE	sp|Q9D0Q7|RM45_MOUSE	sp|Q9D0Q7|RM45_MOUSE 39S ribosomal protein L45, mitochondrial OS=Mus musculus OX=10090 GN=Mrpl45 PE=1 SV=1	Mrpl45	TRUE	0.282067	0.658641	0.174901	25.1405	25.1478	25.2261	24.789	25.2185	25.237	25.3975	25.1371	24.6689	25.4228	25.1607
sp|Q9D0S9|HINT2_MOUSE	sp|Q9D0S9|HINT2_MOUSE	sp|Q9D0S9|HINT2_MOUSE Histidine triad nucleotide-binding protein 2, mitochondrial OS=Mus musculus OX=10090 GN=Hint2 PE=1 SV=1	Hint2	TRUE	0.740612	0.901874	-0.0644467	27.2348	26.8454	26.38	26.2693	26.7503	27.2444	27.4128	28.4323	28.9669	27.0093	27.0377
sp|Q9D0Y8|RM52_MOUSE	sp|Q9D0Y8|RM52_MOUSE	sp|Q9D0Y8|RM52_MOUSE 39S ribosomal protein L52, mitochondrial OS=Mus musculus OX=10090 GN=Mrpl52 PE=1 SV=1	Mrpl52	TRUE	0.15183	0.541566	0.270542	23.6819	23.3407	23.1636	22.7757	23.2839	23.6854	24.0947	24.2958	23.6435	24.2879	24.2479
sp|Q9D172|GAL3A_MOUSE;tr|A0A1W2P7B6|A0A1W2P7B6_MOUSE;tr|A0A1W2P870|A0A1W2P870_MOUSE	sp|Q9D172|GAL3A_MOUSE;tr|A0A1W2P7B6|A0A1W2P7B6_MOUSE	sp|Q9D172|GAL3A_MOUSE Glutamine amidotransferase-like class 1 domain-containing protein 3A, mitochondrial OS=Mus musculus OX=10090 GN=Gatd3a PE=1 SV=1;tr|A0A1W2P7B6|A0A1W2P7B6_MOUSE Glutamine amidotransferase-like class 1 domain-containing protein 3A, mito	Gatd3a	TRUE	0.37058	0.704658	0.144765	30.2561	29.795	29.7403	30.2186	30.2341	30.5918	30.5935	31.1407	31.0576	29.2558	29.9339
sp|Q9D173|TOM7_MOUSE	sp|Q9D173|TOM7_MOUSE	sp|Q9D173|TOM7_MOUSE Mitochondrial import receptor subunit TOM7 homolog OS=Mus musculus OX=10090 GN=Tomm7 PE=3 SV=1	Tomm7	TRUE	NA	NA	NA	NA	NA	22.2093	NA	22.773	21.4071	21.5956	22.2355	NA	22.4785	22.1115
sp|Q9D1B9|RM28_MOUSE;tr|A0A494BBN2|A0A494BBN2_MOUSE;tr|A0A494BB47|A0A494BB47_MOUSE;tr|F6U4U1|F6U4U1_MOUSE	sp|Q9D1B9|RM28_MOUSE;tr|A0A494BBN2|A0A494BBN2_MOUSE;tr|A0A494BB47|A0A494BB47_MOUSE;tr|F6U4U1|F6U4U1_MOUSE	sp|Q9D1B9|RM28_MOUSE 39S ribosomal protein L28, mitochondrial OS=Mus musculus OX=10090 GN=Mrpl28 PE=1 SV=3;tr|A0A494BBN2|A0A494BBN2_MOUSE 39S ribosomal protein L28, mitochondrial OS=Mus musculus OX=10090 GN=Mrpl28 PE=1 SV=1;tr|A0A494BB47|A0A494BB47_MOUSE 3	Mrpl28	TRUE	0.595459	0.827433	0.183092	24.1216	24.79	24.5176	24.7132	25.125	22.8499	24.0992	23.8163	23.2648	24.5324	23.5075
sp|Q9D1C3|PREY_MOUSE	sp|Q9D1C3|PREY_MOUSE	sp|Q9D1C3|PREY_MOUSE Protein preY, mitochondrial OS=Mus musculus OX=10090 GN=Pyurf PE=1 SV=1	Pyurf	TRUE	NA	NA	NA	NA	23.3991	23.0836	NA	NA	23.9735	23.8205	23.8539	24.1738	23.6432	23.2066
sp|Q9D1G1|RAB1B_MOUSE;tr|A0A494B945|A0A494B945_MOUSE;tr|A0A494BA38|A0A494BA38_MOUSE;tr|A0A494BBL7|A0A494BBL7_MOUSE	sp|Q9D1G1|RAB1B_MOUSE;tr|A0A494B945|A0A494B945_MOUSE;tr|A0A494BA38|A0A494BA38_MOUSE	sp|Q9D1G1|RAB1B_MOUSE Ras-related protein Rab-1B OS=Mus musculus OX=10090 GN=Rab1b PE=1 SV=1;tr|A0A494B945|A0A494B945_MOUSE Ras-related protein Rab-1B (Fragment) OS=Mus musculus OX=10090 GN=Rab1b PE=1 SV=1;tr|A0A494BA38|A0A494BA38_MOUSE Ras-related protein	Rab1b	FALSE	0.402337	0.71204	0.403971	22.6436	22.9595	22.6791	24.2798	23.2312	23.0503	23.5731	21.1506	20.5471	21.3715	23.5941
sp|Q9D1H6|NDUF4_MOUSE;tr|A2AJX3|A2AJX3_MOUSE	sp|Q9D1H6|NDUF4_MOUSE	sp|Q9D1H6|NDUF4_MOUSE NADH dehydrogenase [ubiquinone] 1 alpha subcomplex assembly factor 4 OS=Mus musculus OX=10090 GN=Ndufaf4 PE=1 SV=1	Ndufaf4	TRUE	NA	NA	NA	NA	26.9045	26.8477	26.7232	26.4619	25.5672	25.6619	25.0418	24.3429	NA	24.5612
sp|Q9D1H8|RM53_MOUSE	sp|Q9D1H8|RM53_MOUSE	sp|Q9D1H8|RM53_MOUSE 39S ribosomal protein L53, mitochondrial OS=Mus musculus OX=10090 GN=Mrpl53 PE=1 SV=1	Mrpl53	TRUE	0.0699659	0.419447	0.656603	24.1101	24.9508	24.3808	22.8943	24.404	24.2137	24.7752	24.7285	23.5964	23.2538	23.9036
sp|Q9D1I5|MCEE_MOUSE;tr|A0A0U1RQ27|A0A0U1RQ27_MOUSE	sp|Q9D1I5|MCEE_MOUSE;tr|A0A0U1RQ27|A0A0U1RQ27_MOUSE	sp|Q9D1I5|MCEE_MOUSE Methylmalonyl-CoA epimerase, mitochondrial OS=Mus musculus OX=10090 GN=Mcee PE=1 SV=1;tr|A0A0U1RQ27|A0A0U1RQ27_MOUSE Methylmalonyl-CoA epimerase, mitochondrial OS=Mus musculus OX=10090 GN=Mcee PE=1 SV=1	Mcee	TRUE	0.459424	0.73373	0.141607	26.3698	26.6253	26.1596	26.0081	26.4301	26.6037	26.5537	26.9415	26.6974	25.5604	26.118
sp|Q9D1I6|RM14_MOUSE	sp|Q9D1I6|RM14_MOUSE	sp|Q9D1I6|RM14_MOUSE 39S ribosomal protein L14, mitochondrial OS=Mus musculus OX=10090 GN=Mrpl14 PE=1 SV=1	Mrpl14	TRUE	0.607429	0.833835	0.166322	24.0144	24.7364	23.7998	23.1851	23.7289	23.1925	24.434	24.1516	24.047	24.4951	24.3735
sp|Q9D1L0|CHCH2_MOUSE;tr|D3Z5B1|D3Z5B1_MOUSE;tr|B2RPU8|B2RPU8_MOUSE	sp|Q9D1L0|CHCH2_MOUSE;tr|D3Z5B1|D3Z5B1_MOUSE;tr|B2RPU8|B2RPU8_MOUSE	sp|Q9D1L0|CHCH2_MOUSE Coiled-coil-helix-coiled-coil-helix domain-containing protein 2 OS=Mus musculus OX=10090 GN=Chchd2 PE=2 SV=1;tr|D3Z5B1|D3Z5B1_MOUSE Zinc finger, BED type-containing 5 (Fragment) OS=Mus musculus OX=10090 GN=Zbed5 PE=4 SV=8;tr|B2RPU8|B2	Chchd2	TRUE	0.466951	0.742207	0.137576	23.5674	23.6835	23.394	23.7326	23.97	23.7059	23.4254	23.035	22.5067	23.8641	24.3563
sp|Q9D1L9|LTOR5_MOUSE;tr|G3UW70|G3UW70_MOUSE	sp|Q9D1L9|LTOR5_MOUSE;tr|G3UW70|G3UW70_MOUSE	sp|Q9D1L9|LTOR5_MOUSE Ragulator complex protein LAMTOR5 OS=Mus musculus OX=10090 GN=Lamtor5 PE=1 SV=1;tr|G3UW70|G3UW70_MOUSE Late endosomal/lysosomal adaptor and MAPK and MTOR activator 5 OS=Mus musculus OX=10090 GN=Lamtor5 PE=1 SV=1	Lamtor5	TRUE	NA	NA	NA	NA	NA	NA	NA	21.4417	20.9062	20.4753	NA	NA	NA	20.5677
sp|Q9D1N9|RM21_MOUSE	sp|Q9D1N9|RM21_MOUSE	sp|Q9D1N9|RM21_MOUSE 39S ribosomal protein L21, mitochondrial OS=Mus musculus OX=10090 GN=Mrpl21 PE=1 SV=1	Mrpl21	TRUE	0.232416	0.638922	-0.253874	24.1268	24.822	23.819	23.7963	23.8131	23.951	24.0415	24.1427	24.1756	24.524	24.1832
sp|Q9D1P0|RM13_MOUSE;tr|F7CXG9|F7CXG9_MOUSE;tr|G5E909|G5E909_MOUSE	sp|Q9D1P0|RM13_MOUSE;tr|F7CXG9|F7CXG9_MOUSE	sp|Q9D1P0|RM13_MOUSE 39S ribosomal protein L13, mitochondrial OS=Mus musculus OX=10090 GN=Mrpl13 PE=1 SV=1;tr|F7CXG9|F7CXG9_MOUSE 39S ribosomal protein L13, mitochondrial (Fragment) OS=Mus musculus OX=10090 GN=Mrpl13 PE=1 SV=1	Mrpl13	TRUE	0.536776	0.795006	0.232771	23.3651	24.2205	24.6804	23.8174	23.3963	23.2553	24.9642	21.7383	22.4744	22.4761	22.6283
sp|Q9D273|MMAB_MOUSE;tr|D3Z1G7|D3Z1G7_MOUSE	sp|Q9D273|MMAB_MOUSE;tr|D3Z1G7|D3Z1G7_MOUSE	sp|Q9D273|MMAB_MOUSE Corrinoid adenosyltransferase OS=Mus musculus OX=10090 GN=Mmab PE=1 SV=1;tr|D3Z1G7|D3Z1G7_MOUSE Corrinoid adenosyltransferase OS=Mus musculus OX=10090 GN=Mmab PE=1 SV=1	Mmab	TRUE	0.838579	0.937589	0.0942339	23.7269	23.7387	23.3763	23.635	25.0331	24.293	24.3569	25.0153	24.0005	22.7319	21.0887
sp|Q9D2G2|ODO2_MOUSE	sp|Q9D2G2|ODO2_MOUSE	sp|Q9D2G2|ODO2_MOUSE Dihydrolipoyllysine-residue succinyltransferase component of 2-oxoglutarate dehydrogenase complex, mitochondrial OS=Mus musculus OX=10090 GN=Dlst PE=1 SV=1	Dlst	TRUE	0.968908	0.979721	0.00444651	30.5776	30.2909	30.3789	30.2803	30.1859	30.6455	30.5921	30.979	31.0292	30.6308	30.7631
sp|Q9D2R6|COA3_MOUSE;tr|E9Q6W2|E9Q6W2_MOUSE	sp|Q9D2R6|COA3_MOUSE;tr|E9Q6W2|E9Q6W2_MOUSE	sp|Q9D2R6|COA3_MOUSE Cytochrome c oxidase assembly factor 3 homolog, mitochondrial OS=Mus musculus OX=10090 GN=Coa3 PE=1 SV=1;tr|E9Q6W2|E9Q6W2_MOUSE Cytochrome c oxidase assembly factor 3 OS=Mus musculus OX=10090 GN=Coa3 PE=1 SV=1	Coa3	TRUE	0.564985	0.813989	-0.118066	26.9655	27.2469	27.1487	26.7064	25.9106	26.8466	27.2529	27.1067	26.94	27.3828	27.1133
sp|Q9D2R8|RT33_MOUSE	sp|Q9D2R8|RT33_MOUSE	sp|Q9D2R8|RT33_MOUSE 28S ribosomal protein S33, mitochondrial OS=Mus musculus OX=10090 GN=Mrps33 PE=1 SV=1	Mrps33	TRUE	NA	NA	NA	NA	NA	NA	NA	23.6489	NA	20.2185	24.0795	NA	22.8804	NA
sp|Q9D338|RM19_MOUSE	sp|Q9D338|RM19_MOUSE	sp|Q9D338|RM19_MOUSE 39S ribosomal protein L19, mitochondrial OS=Mus musculus OX=10090 GN=Mrpl19 PE=1 SV=1	Mrpl19	TRUE	0.542148	0.796315	0.127564	23.0995	23.338	24.0651	22.9792	23.0217	23.3656	22.8678	22.4347	22.4945	23.0016	23.4272
sp|Q9D3D9|ATPD_MOUSE;tr|D3Z7S4|D3Z7S4_MOUSE	sp|Q9D3D9|ATPD_MOUSE	sp|Q9D3D9|ATPD_MOUSE ATP synthase subunit delta, mitochondrial OS=Mus musculus OX=10090 GN=Atp5f1d PE=1 SV=1	Atp5f1d	FALSE	0.206015	0.601716	0.189273	32.5035	32.4459	32.8162	32.3231	32.7565	32.1887	32.3136	32.4957	32.3097	32.777	32.6088
sp|Q9D404|OXSM_MOUSE	sp|Q9D404|OXSM_MOUSE	sp|Q9D404|OXSM_MOUSE 3-oxoacyl-[acyl-carrier-protein] synthase, mitochondrial OS=Mus musculus OX=10090 GN=Oxsm PE=1 SV=1	Oxsm	TRUE	NA	NA	NA	NA	23.7149	21.3067	21.7721	NA	21.5806	21.3115	21.3053	20.9988	NA	NA
tr|A0A494BAB5|A0A494BAB5_MOUSE;sp|Q9D5T0|ATAD1_MOUSE;tr|A0A494B9L7|A0A494B9L7_MOUSE;tr|A0A494B9Y0|A0A494B9Y0_MOUSE	tr|A0A494BAB5|A0A494BAB5_MOUSE;sp|Q9D5T0|ATAD1_MOUSE;tr|A0A494B9L7|A0A494B9L7_MOUSE;tr|A0A494B9Y0|A0A494B9Y0_MOUSE	tr|A0A494BAB5|A0A494BAB5_MOUSE ATPase family AAA domain-containing protein 1 OS=Mus musculus OX=10090 GN=Atad1 PE=1 SV=1;sp|Q9D5T0|ATAD1_MOUSE ATPase family AAA domain-containing protein 1 OS=Mus musculus OX=10090 GN=Atad1 PE=1 SV=1;tr|A0A494B9L7|A0A494B9L	Atad1	TRUE	0.394064	0.706838	-0.127341	26.0223	26.0949	26.3462	26.1288	25.7185	26.0304	25.8464	25.7793	25.7853	26.3906	26.1029
sp|Q9D6J5|NDUB8_MOUSE;tr|Q3V406|Q3V406_MOUSE;tr|E9Q9J5|E9Q9J5_MOUSE;tr|F6VCY0|F6VCY0_MOUSE	sp|Q9D6J5|NDUB8_MOUSE;tr|Q3V406|Q3V406_MOUSE;tr|E9Q9J5|E9Q9J5_MOUSE	sp|Q9D6J5|NDUB8_MOUSE NADH dehydrogenase [ubiquinone] 1 beta subcomplex subunit 8, mitochondrial OS=Mus musculus OX=10090 GN=Ndufb8 PE=1 SV=1;tr|Q3V406|Q3V406_MOUSE NADH dehydrogenase [ubiquinone] 1 beta subcomplex subunit 8, mitochondrial OS=Mus musculus	Ndufb8	TRUE	0.0396551	0.302089	-0.743655	29.0849	29.6009	29.2131	30.1729	28.1784	29.719	28.9403	28.3206	28.3872	29.4035	28.9128
sp|Q9D6J6|NDUV2_MOUSE;tr|M0QWP9|M0QWP9_MOUSE;tr|D6RGN4|D6RGN4_MOUSE	sp|Q9D6J6|NDUV2_MOUSE	sp|Q9D6J6|NDUV2_MOUSE NADH dehydrogenase [ubiquinone] flavoprotein 2, mitochondrial OS=Mus musculus OX=10090 GN=Ndufv2 PE=1 SV=2	Ndufv2	TRUE	0.000803048	0.0738825	-0.747237	30.6272	31.3607	30.5673	31.0149	30.5554	30.8316	29.982	30.0081	30.6968	31.0999	30.1549
sp|Q9D6K8|FUND2_MOUSE	sp|Q9D6K8|FUND2_MOUSE	sp|Q9D6K8|FUND2_MOUSE FUN14 domain-containing protein 2 OS=Mus musculus OX=10090 GN=Fundc2 PE=1 SV=1	Fundc2	TRUE	0.667348	0.871207	-0.129836	24.1832	25.2706	24.5707	24.866	24.0522	24.464	23.9847	23.8212	23.0085	23.6316	24.1626
sp|Q9D6M3|GHC1_MOUSE;tr|E9PV90|E9PV90_MOUSE;tr|E9PY45|E9PY45_MOUSE;tr|E9Q6M6|E9Q6M6_MOUSE;tr|Q80X52|Q80X52_MOUSE;tr|E9Q579|E9Q579_MOUSE;tr|A0A0J9YTY6|A0A0J9YTY6_MOUSE;tr|V9GWS2|V9GWS2_MOUSE;tr|A0A0J9YUX4|A0A0J9YUX4_MOUSE;sp|Q9DB41|GHC2_MOUSE;tr|A0A0J9YVJ3|A0A0J9YVJ3_MOUSE;tr|G3UY41|G3UY41_MOUSE;tr|G3UX09|G3UX09_MOUSE;tr|A0A0J9YUJ4|A0A0J9YUJ4_MOUSE	sp|Q9D6M3|GHC1_MOUSE;tr|E9PV90|E9PV90_MOUSE;tr|E9PY45|E9PY45_MOUSE;tr|E9Q6M6|E9Q6M6_MOUSE;tr|Q80X52|Q80X52_MOUSE;tr|E9Q579|E9Q579_MOUSE;tr|A0A0J9YTY6|A0A0J9YTY6_MOUSE;tr|V9GWS2|V9GWS2_MOUSE	sp|Q9D6M3|GHC1_MOUSE Mitochondrial glutamate carrier 1 OS=Mus musculus OX=10090 GN=Slc25a22 PE=1 SV=1;tr|E9PV90|E9PV90_MOUSE Mitochondrial glutamate carrier 1 (Fragment) OS=Mus musculus OX=10090 GN=Slc25a22 PE=1 SV=1;tr|E9PY45|E9PY45_MOUSE Mitochondrial gl	Slc25a22	TRUE	0.150121	0.541566	-0.215761	25.346	26.2109	25.6899	26.083	25.944	25.5703	25.4284	24.097	24.4432	24.9622	25.0316
sp|Q9D6R2|IDH3A_MOUSE;tr|A0A1L1STE6|A0A1L1STE6_MOUSE;tr|A0A1L1SQF9|A0A1L1SQF9_MOUSE	sp|Q9D6R2|IDH3A_MOUSE;tr|A0A1L1STE6|A0A1L1STE6_MOUSE	sp|Q9D6R2|IDH3A_MOUSE Isocitrate dehydrogenase [NAD] subunit alpha, mitochondrial OS=Mus musculus OX=10090 GN=Idh3a PE=1 SV=1;tr|A0A1L1STE6|A0A1L1STE6_MOUSE Isocitrate dehydrogenase [NAD] subunit, mitochondrial OS=Mus musculus OX=10090 GN=Idh3a PE=1 SV=1	Idh3a	TRUE	0.444753	0.724665	0.100262	29.6424	28.9965	29.0894	29.2627	29.2098	29.9661	30.0701	30.6134	30.658	29.0782	29.48
sp|Q9D6S7|RRFM_MOUSE	sp|Q9D6S7|RRFM_MOUSE	sp|Q9D6S7|RRFM_MOUSE Ribosome-recycling factor, mitochondrial OS=Mus musculus OX=10090 GN=Mrrf PE=1 SV=1	Mrrf	TRUE	NA	NA	NA	NA	25.272	24.8349	24.8952	23.8369	24.6484	24.5191	NA	22.7709	25.0198	24.5364
sp|Q9D6U8|F162A_MOUSE;tr|A0A338P6X2|A0A338P6X2_MOUSE	sp|Q9D6U8|F162A_MOUSE;tr|A0A338P6X2|A0A338P6X2_MOUSE	sp|Q9D6U8|F162A_MOUSE Protein FAM162A OS=Mus musculus OX=10090 GN=Fam162a PE=1 SV=1;tr|A0A338P6X2|A0A338P6X2_MOUSE Protein FAM162A OS=Mus musculus OX=10090 GN=Fam162a PE=1 SV=1	Fam162a	TRUE	0.431423	0.718509	-0.138788	27.4827	27.6388	27.8532	27.663	27.1875	27.5627	27.684	26.5643	27.1308	27.7654	27.7778
tr|A0A1B0GT40|A0A1B0GT40_MOUSE;sp|Q9D6Y7|MSRA_MOUSE	tr|A0A1B0GT40|A0A1B0GT40_MOUSE;sp|Q9D6Y7|MSRA_MOUSE	tr|A0A1B0GT40|A0A1B0GT40_MOUSE Peptide-methionine (S)-S-oxide reductase OS=Mus musculus OX=10090 GN=Msra PE=1 SV=1;sp|Q9D6Y7|MSRA_MOUSE Mitochondrial peptide methionine sulfoxide reductase OS=Mus musculus OX=10090 GN=Msra PE=1 SV=1	Msra	TRUE	0.8659	0.945187	-0.0299473	21.5775	21.322	21.3471	20.9566	21.4199	22.095	21.6361	22.3674	22.204	21.3849	21.0424
sp|Q9D773|RM02_MOUSE;tr|B1B1D8|B1B1D8_MOUSE;tr|B1B1D7|B1B1D7_MOUSE	sp|Q9D773|RM02_MOUSE;tr|B1B1D8|B1B1D8_MOUSE	sp|Q9D773|RM02_MOUSE 39S ribosomal protein L2, mitochondrial OS=Mus musculus OX=10090 GN=Mrpl2 PE=1 SV=1;tr|B1B1D8|B1B1D8_MOUSE 39S ribosomal protein L2, mitochondrial OS=Mus musculus OX=10090 GN=Mrpl2 PE=1 SV=1	Mrpl2	TRUE	0.666728	0.871207	-0.0906546	25.5235	25.3905	24.8235	25.0244	25.5972	25.1358	25.3209	25.9375	26.0781	26.2153	25.7118
sp|Q9D7A8|ARMC1_MOUSE	sp|Q9D7A8|ARMC1_MOUSE	sp|Q9D7A8|ARMC1_MOUSE Armadillo repeat-containing protein 1 OS=Mus musculus OX=10090 GN=Armc1 PE=1 SV=1	Armc1	FALSE	0.993973	0.996172	-0.00144453	24.3809	25.1313	24.6787	24.3718	25.017	23.9359	24.0348	23.6978	23.7077	24.7612	24.4726
tr|D3YTT4|D3YTT4_MOUSE;tr|A0A0R4J0P1|A0A0R4J0P1_MOUSE;sp|Q9D7B6|ACAD8_MOUSE	tr|D3YTT4|D3YTT4_MOUSE;tr|A0A0R4J0P1|A0A0R4J0P1_MOUSE;sp|Q9D7B6|ACAD8_MOUSE	tr|D3YTT4|D3YTT4_MOUSE Isobutyryl-CoA dehydrogenase, mitochondrial OS=Mus musculus OX=10090 GN=Acad8 PE=1 SV=1;tr|A0A0R4J0P1|A0A0R4J0P1_MOUSE Isobutyryl-CoA dehydrogenase, mitochondrial OS=Mus musculus OX=10090 GN=Acad8 PE=1 SV=1;sp|Q9D7B6|ACAD8_MOUSE Isob	Acad8	TRUE	NA	NA	NA	NA	NA	NA	22.4389	20.5706	23.1339	22.4971	23.5134	22.6276	NA	21.3726
sp|Q9D7J4|COX20_MOUSE	sp|Q9D7J4|COX20_MOUSE	sp|Q9D7J4|COX20_MOUSE Cytochrome c oxidase assembly protein COX20, mitochondrial OS=Mus musculus OX=10090 GN=Cox20 PE=1 SV=1	Cox20	TRUE	0.736479	0.90169	-0.133063	24.5023	26.0393	25.6959	25.8246	24.8906	25.1606	24.9288	23.1698	21.5665	24.2532	23.4939
sp|Q9D7J9|ECHD3_MOUSE	sp|Q9D7J9|ECHD3_MOUSE	sp|Q9D7J9|ECHD3_MOUSE Enoyl-CoA hydratase domain-containing protein 3, mitochondrial OS=Mus musculus OX=10090 GN=Echdc3 PE=1 SV=1	Echdc3	TRUE	0.512276	0.785097	-0.130368	24.5644	24.2716	24.0986	24.0573	24.3438	24.8329	24.4135	25.5015	25.1763	24.8099	24.1387
sp|Q9D7N3|RT09_MOUSE	sp|Q9D7N3|RT09_MOUSE	sp|Q9D7N3|RT09_MOUSE 28S ribosomal protein S9, mitochondrial OS=Mus musculus OX=10090 GN=Mrps9 PE=1 SV=3	Mrps9	TRUE	0.00606696	0.118944	0.533574	23.4628	22.9461	23.643	23.4504	23.7186	23.0304	23.8372	23.945	23.5738	22.9792	23.504
sp|Q9D7N6|RM30_MOUSE;tr|A0A0A6YXW4|A0A0A6YXW4_MOUSE	sp|Q9D7N6|RM30_MOUSE	sp|Q9D7N6|RM30_MOUSE 39S ribosomal protein L30, mitochondrial OS=Mus musculus OX=10090 GN=Mrpl30 PE=1 SV=1	Mrpl30	TRUE	0.0130004	0.177307	1.01042	24.2552	22.8526	25.0737	24.6467	25.0235	23.8561	24.8413	23.8765	23.5404	23.8541	24.9869
tr|D3Z0K9|D3Z0K9_MOUSE;sp|Q9D7P6|ISCU_MOUSE;tr|D3Z7W0|D3Z7W0_MOUSE	tr|D3Z0K9|D3Z0K9_MOUSE;sp|Q9D7P6|ISCU_MOUSE;tr|D3Z7W0|D3Z7W0_MOUSE	tr|D3Z0K9|D3Z0K9_MOUSE Iron-sulfur cluster assembly enzyme ISCU, mitochondrial (Fragment) OS=Mus musculus OX=10090 GN=Iscu PE=1 SV=1;sp|Q9D7P6|ISCU_MOUSE Iron-sulfur cluster assembly enzyme ISCU, mitochondrial OS=Mus musculus OX=10090 GN=Iscu PE=1 SV=1;tr|	Iscu	TRUE	NA	NA	NA	NA	22.3309	22.0372	21.8573	22.6262	21.9724	22.4683	20.6383	23.4067	22.7694	NA
sp|Q9D880|TIM50_MOUSE	sp|Q9D880|TIM50_MOUSE	sp|Q9D880|TIM50_MOUSE Mitochondrial import inner membrane translocase subunit TIM50 OS=Mus musculus OX=10090 GN=Timm50 PE=1 SV=1	Timm50	TRUE	0.449068	0.726528	0.173486	25.8584	26.4613	26.2524	26.1058	25.8093	26.2405	26.3993	25.2967	25.1114	24.9395	25.9681
sp|Q9D8B4|NDUAB_MOUSE;tr|G5E814|G5E814_MOUSE;tr|A0A3B2W441|A0A3B2W441_MOUSE;tr|A0A3B2W4A5|A0A3B2W4A5_MOUSE	sp|Q9D8B4|NDUAB_MOUSE;tr|G5E814|G5E814_MOUSE;tr|A0A3B2W441|A0A3B2W441_MOUSE	sp|Q9D8B4|NDUAB_MOUSE NADH dehydrogenase [ubiquinone] 1 alpha subcomplex subunit 11 OS=Mus musculus OX=10090 GN=Ndufa11 PE=1 SV=2;tr|G5E814|G5E814_MOUSE Complex I-B14.7 OS=Mus musculus OX=10090 GN=Ndufa11 PE=1 SV=1;tr|A0A3B2W441|A0A3B2W441_MOUSE Complex I-	Ndufa11	TRUE	0.000526998	0.0738825	-1.82542	26.7237	28.029	26.3707	27.7146	24.8157	27.3727	26.4902	25.3814	27.1633	27.9025	25.9969
sp|Q9D8E6|RL4_MOUSE	sp|Q9D8E6|RL4_MOUSE	sp|Q9D8E6|RL4_MOUSE 60S ribosomal protein L4 OS=Mus musculus OX=10090 GN=Rpl4 PE=1 SV=3	Rpl4	FALSE	NA	NA	NA	NA	NA	NA	NA	NA	NA	NA	NA	NA	NA	19.8716
sp|Q9D8H7|OMA1_MOUSE	sp|Q9D8H7|OMA1_MOUSE	sp|Q9D8H7|OMA1_MOUSE Metalloendopeptidase OMA1, mitochondrial OS=Mus musculus OX=10090 GN=Oma1 PE=1 SV=1	Oma1	TRUE	NA	NA	NA	NA	NA	22.6144	21.4988	NA	21.5738	21.2915	21.1131	20.742	21.5228	21.088
sp|Q9D8P4|RM17_MOUSE;tr|H3BJT9|H3BJT9_MOUSE;tr|H3BIZ3|H3BIZ3_MOUSE;tr|A0A1B0GSV1|A0A1B0GSV1_MOUSE	sp|Q9D8P4|RM17_MOUSE;tr|H3BJT9|H3BJT9_MOUSE;tr|H3BIZ3|H3BIZ3_MOUSE	sp|Q9D8P4|RM17_MOUSE 39S ribosomal protein L17, mitochondrial OS=Mus musculus OX=10090 GN=Mrpl17 PE=1 SV=1;tr|H3BJT9|H3BJT9_MOUSE 39S ribosomal protein L17, mitochondrial (Fragment) OS=Mus musculus OX=10090 GN=Mrpl17 PE=1 SV=1;tr|H3BIZ3|H3BIZ3_MOUSE 39S ri	Mrpl17	TRUE	0.411556	0.713694	0.155388	24.308	23.4412	23.7108	24.0522	24.4065	24.6153	24.8732	24.4673	24.0274	25.0156	24.4708
sp|Q9D8S4|ORN_MOUSE	sp|Q9D8S4|ORN_MOUSE	sp|Q9D8S4|ORN_MOUSE Oligoribonuclease, mitochondrial OS=Mus musculus OX=10090 GN=Rexo2 PE=1 SV=2	Rexo2	TRUE	NA	NA	NA	NA	20.7221	20.1143	19.4001	20.0621	20.9194	21.2044	21.2381	NA	NA	NA
sp|Q9D8T7|SLIRP_MOUSE;tr|F8WHU8|F8WHU8_MOUSE;tr|F7DE82|F7DE82_MOUSE	sp|Q9D8T7|SLIRP_MOUSE;tr|F8WHU8|F8WHU8_MOUSE	sp|Q9D8T7|SLIRP_MOUSE SRA stem-loop-interacting RNA-binding protein, mitochondrial OS=Mus musculus OX=10090 GN=Slirp PE=1 SV=2;tr|F8WHU8|F8WHU8_MOUSE SRA stem-loop-interacting RNA-binding protein, mitochondrial (Fragment) OS=Mus musculus OX=10090 GN=Slirp	Slirp	TRUE	NA	NA	NA	NA	26.1166	NA	26.3083	NA	26.7738	NA	NA	28.2905	27.4742	NA
sp|Q9D8W7|OCAD2_MOUSE;tr|A0A0J9YUI7|A0A0J9YUI7_MOUSE;tr|A0A0J9YU93|A0A0J9YU93_MOUSE;tr|A0A0J9YU56|A0A0J9YU56_MOUSE	sp|Q9D8W7|OCAD2_MOUSE;tr|A0A0J9YUI7|A0A0J9YUI7_MOUSE;tr|A0A0J9YU93|A0A0J9YU93_MOUSE;tr|A0A0J9YU56|A0A0J9YU56_MOUSE	sp|Q9D8W7|OCAD2_MOUSE OCIA domain-containing protein 2 OS=Mus musculus OX=10090 GN=Ociad2 PE=1 SV=1;tr|A0A0J9YUI7|A0A0J9YUI7_MOUSE OCIA domain-containing protein 2 (Fragment) OS=Mus musculus OX=10090 GN=Ociad2 PE=1 SV=3;tr|A0A0J9YU93|A0A0J9YU93_MOUSE OCIA	Ociad2	TRUE	NA	NA	NA	NA	21.5848	NA	22.2518	20.8525	20.5483	20.2856	21.329	20.6103	21.6922	21.4306
sp|Q9D8Y1|T126A_MOUSE;tr|D6RG44|D6RG44_MOUSE	sp|Q9D8Y1|T126A_MOUSE;tr|D6RG44|D6RG44_MOUSE	sp|Q9D8Y1|T126A_MOUSE Transmembrane protein 126A OS=Mus musculus OX=10090 GN=Tmem126a PE=1 SV=1;tr|D6RG44|D6RG44_MOUSE Transmembrane protein 126A OS=Mus musculus OX=10090 GN=Tmem126a PE=1 SV=1	Tmem126a	TRUE	0.179553	0.572798	0.79307	24.5916	23.0964	25.6102	23.2129	25.3715	24.6034	24.7188	24.3044	24.6224	25.44	24.9357
tr|I3ITR1|I3ITR1_MOUSE;sp|Q9D924|ISCA1_MOUSE	tr|I3ITR1|I3ITR1_MOUSE;sp|Q9D924|ISCA1_MOUSE	tr|I3ITR1|I3ITR1_MOUSE cDNA sequence AK157302 OS=Mus musculus OX=10090 GN=AK157302 PE=3 SV=1;sp|Q9D924|ISCA1_MOUSE Iron-sulfur cluster assembly 1 homolog, mitochondrial OS=Mus musculus OX=10090 GN=Isca1 PE=2 SV=1	AK157302	FALSE	NA	NA	NA	NA	21.4228	21.0591	21.1481	21.3875	21.4028	21.372	20.8409	NA	20.3416	NA
sp|Q9D952|EVPL_MOUSE	sp|Q9D952|EVPL_MOUSE	sp|Q9D952|EVPL_MOUSE Envoplakin OS=Mus musculus OX=10090 GN=Evpl PE=1 SV=3	Evpl	FALSE	NA	NA	NA	NA	NA	NA	NA	NA	24.8712	23.8824	NA	NA	NA	NA
sp|Q9DA03|LYRM7_MOUSE;tr|D6RD13|D6RD13_MOUSE	sp|Q9DA03|LYRM7_MOUSE	sp|Q9DA03|LYRM7_MOUSE Complex III assembly factor LYRM7 OS=Mus musculus OX=10090 GN=Lyrm7 PE=3 SV=2	Lyrm7	TRUE	0.323179	0.670446	-0.158907	23.7005	23.6786	23.5585	24.2306	23.5711	23.3126	23.3598	24.2666	24.3981	23.2796	23.349
sp|Q9DB15|RM12_MOUSE	sp|Q9DB15|RM12_MOUSE	sp|Q9DB15|RM12_MOUSE 39S ribosomal protein L12, mitochondrial OS=Mus musculus OX=10090 GN=Mrpl12 PE=1 SV=2	Mrpl12	TRUE	0.0684317	0.419447	0.502192	27.5127	28.1298	27.6935	26.9091	27.8195	27.2192	27.683	27.4551	26.8569	27.193	28.1678
sp|Q9DB20|ATPO_MOUSE;tr|A0A338P776|A0A338P776_MOUSE;tr|A0A338P7G3|A0A338P7G3_MOUSE;tr|F7D3P8|F7D3P8_MOUSE;tr|F6XVM5|F6XVM5_MOUSE	sp|Q9DB20|ATPO_MOUSE;tr|A0A338P776|A0A338P776_MOUSE	sp|Q9DB20|ATPO_MOUSE ATP synthase subunit O, mitochondrial OS=Mus musculus OX=10090 GN=Atp5po PE=1 SV=1;tr|A0A338P776|A0A338P776_MOUSE ATP synthase subunit O, mitochondrial (Fragment) OS=Mus musculus OX=10090 GN=Atp5o PE=1 SV=1	Atp5po	FALSE	0.0515685	0.343537	0.284361	34.2282	34.1338	34.2673	34.0775	34.4602	33.9394	34.1889	34.4204	34.2701	34.0091	34.5149
sp|Q9DB60|PXL2B_MOUSE;tr|B1AS14|B1AS14_MOUSE	sp|Q9DB60|PXL2B_MOUSE;tr|B1AS14|B1AS14_MOUSE	sp|Q9DB60|PXL2B_MOUSE Prostamide/prostaglandin F synthase OS=Mus musculus OX=10090 GN=Prxl2b PE=1 SV=1;tr|B1AS14|B1AS14_MOUSE Prostamide/prostaglandin F synthase (Fragment) OS=Mus musculus OX=10090 GN=Prxl2b PE=1 SV=1	Prxl2b	FALSE	0.23128	0.638922	-0.600905	24.0881	22.5755	23.9937	24.714	24.1742	25.0952	23.3514	23.8035	25.1954	24.3625	23.6153
tr|G3UZG6|G3UZG6_MOUSE;sp|Q9DB73|NB5R1_MOUSE	tr|G3UZG6|G3UZG6_MOUSE;sp|Q9DB73|NB5R1_MOUSE	tr|G3UZG6|G3UZG6_MOUSE Cytochrome-b5 reductase (Fragment) OS=Mus musculus OX=10090 GN=Cyb5r1 PE=1 SV=1;sp|Q9DB73|NB5R1_MOUSE NADH-cytochrome b5 reductase 1 OS=Mus musculus OX=10090 GN=Cyb5r1 PE=1 SV=1	Cyb5r1	FALSE	NA	NA	NA	NA	NA	NA	21.0481	NA	20.4248	NA	NA	NA	NA	NA
sp|Q9DB77|QCR2_MOUSE;tr|A0A140LI98|A0A140LI98_MOUSE	sp|Q9DB77|QCR2_MOUSE	sp|Q9DB77|QCR2_MOUSE Cytochrome b-c1 complex subunit 2, mitochondrial OS=Mus musculus OX=10090 GN=Uqcrc2 PE=1 SV=1	Uqcrc2	TRUE	0.195439	0.594186	0.162198	33.773	33.7601	33.9853	33.808	33.7649	33.7072	33.9519	33.7469	33.5567	33.6276	33.8215
sp|Q9DBC0|SELO_MOUSE	sp|Q9DBC0|SELO_MOUSE	sp|Q9DBC0|SELO_MOUSE Protein adenylyltransferase SelO, mitochondrial OS=Mus musculus OX=10090 GN=Selenoo PE=1 SV=4	Selenoo	TRUE	NA	NA	NA	NA	NA	NA	19.619	20.2245	19.7879	20.017	NA	NA	NA	NA
sp|Q9DBG5|PLIN3_MOUSE	sp|Q9DBG5|PLIN3_MOUSE	sp|Q9DBG5|PLIN3_MOUSE Perilipin-3 OS=Mus musculus OX=10090 GN=Plin3 PE=1 SV=1	Plin3	FALSE	NA	NA	NA	NA	NA	NA	22.684	20.3296	23.1583	NA	24.3006	25.068	NA	22.0521
sp|Q9DBL1|ACDSB_MOUSE;tr|E9Q5L3|E9Q5L3_MOUSE;tr|A0A140LHL4|A0A140LHL4_MOUSE	sp|Q9DBL1|ACDSB_MOUSE;tr|E9Q5L3|E9Q5L3_MOUSE	sp|Q9DBL1|ACDSB_MOUSE Short/branched chain specific acyl-CoA dehydrogenase, mitochondrial OS=Mus musculus OX=10090 GN=Acadsb PE=1 SV=1;tr|E9Q5L3|E9Q5L3_MOUSE Short/branched chain-specific acyl-CoA dehydrogenase, mitochondrial OS=Mus musculus OX=10090 GN=Ac	Acadsb	TRUE	0.0703709	0.419447	-0.256675	25.4405	25.3126	25.3176	25.3209	25.0173	25.4575	25.047	25.9383	26.233	25.5202	25.2404
sp|Q9DBN4|P33MX_MOUSE;tr|D3Z1F7|D3Z1F7_MOUSE;tr|D3YXF2|D3YXF2_MOUSE	sp|Q9DBN4|P33MX_MOUSE;tr|D3Z1F7|D3Z1F7_MOUSE	sp|Q9DBN4|P33MX_MOUSE Putative monooxygenase p33MONOX OS=Mus musculus OX=10090 GN=P33monox PE=1 SV=1;tr|D3Z1F7|D3Z1F7_MOUSE Putative monooxygenase p33MONOX OS=Mus musculus OX=10090 GN=4833439L19Rik PE=1 SV=1	P33monox	FALSE	NA	NA	NA	NA	20.7036	NA	22.6478	20.7004	20.0767	20.0542	NA	NA	20.1051	20.0301
sp|Q9DC61|MPPA_MOUSE;tr|A2AIW9|A2AIW9_MOUSE	sp|Q9DC61|MPPA_MOUSE;tr|A2AIW9|A2AIW9_MOUSE	sp|Q9DC61|MPPA_MOUSE Mitochondrial-processing peptidase subunit alpha OS=Mus musculus OX=10090 GN=Pmpca PE=1 SV=1;tr|A2AIW9|A2AIW9_MOUSE Alpha-MPP OS=Mus musculus OX=10090 GN=Pmpca PE=1 SV=1	Pmpca	TRUE	0.5496	0.803126	-0.130523	23.8283	23.9091	23.1793	23.2161	23.7049	24.011	24.2777	24.2837	24.6414	23.6903	23.3696
tr|A0A0R3P9C8|A0A0R3P9C8_MOUSE;sp|Q9DC69|NDUA9_MOUSE	tr|A0A0R3P9C8|A0A0R3P9C8_MOUSE;sp|Q9DC69|NDUA9_MOUSE	tr|A0A0R3P9C8|A0A0R3P9C8_MOUSE NADH dehydrogenase [ubiquinone] 1 alpha subcomplex subunit 9, mitochondrial OS=Mus musculus OX=10090 GN=Ndufa9 PE=1 SV=1;sp|Q9DC69|NDUA9_MOUSE NADH dehydrogenase [ubiquinone] 1 alpha subcomplex subunit 9, mitochondrial OS=Mus	Ndufa9	TRUE	0.00150224	0.0738825	-0.602301	30.5216	31.0682	30.6229	31.1211	30.5422	31.0662	30.3659	29.4942	30.0491	30.8094	30.0771
sp|Q9DC70|NDUS7_MOUSE	sp|Q9DC70|NDUS7_MOUSE	sp|Q9DC70|NDUS7_MOUSE NADH dehydrogenase [ubiquinone] iron-sulfur protein 7, mitochondrial OS=Mus musculus OX=10090 GN=Ndufs7 PE=1 SV=1	Ndufs7	TRUE	0.0248992	0.227241	-0.653914	29.3853	30.5714	30.2292	30.1148	29.0469	28.9556	29.1009	28.2796	29.122	29.7974	28.6351
sp|Q9DC71|RT15_MOUSE	sp|Q9DC71|RT15_MOUSE	sp|Q9DC71|RT15_MOUSE 28S ribosomal protein S15, mitochondrial OS=Mus musculus OX=10090 GN=Mrps15 PE=1 SV=2	Mrps15	TRUE	NA	NA	NA	NA	NA	22.5092	NA	NA	21.9314	NA	22.9147	22.3975	NA	22.8404
tr|Q3U8Y1|Q3U8Y1_MOUSE;sp|Q9DCA2|RT11_MOUSE	tr|Q3U8Y1|Q3U8Y1_MOUSE;sp|Q9DCA2|RT11_MOUSE	tr|Q3U8Y1|Q3U8Y1_MOUSE 28S ribosomal protein S11, mitochondrial OS=Mus musculus OX=10090 GN=Mrps11 PE=1 SV=1;sp|Q9DCA2|RT11_MOUSE 28S ribosomal protein S11, mitochondrial OS=Mus musculus OX=10090 GN=Mrps11 PE=1 SV=2	Mrps11	TRUE	NA	NA	NA	NA	22.3539	22.8588	21.6079	24.2535	23.4512	23.8999	22.8718	21.8646	NA	24.3029
tr|A0A1Y7VK19|A0A1Y7VK19_MOUSE;sp|Q9DCB8|ISCA2_MOUSE	tr|A0A1Y7VK19|A0A1Y7VK19_MOUSE;sp|Q9DCB8|ISCA2_MOUSE	tr|A0A1Y7VK19|A0A1Y7VK19_MOUSE Iron-sulfur cluster assembly 2 homolog, mitochondrial (Fragment) OS=Mus musculus OX=10090 GN=Isca2 PE=1 SV=1;sp|Q9DCB8|ISCA2_MOUSE Iron-sulfur cluster assembly 2 homolog, mitochondrial OS=Mus musculus OX=10090 GN=Isca2 PE=1 S	Isca2	TRUE	0.536918	0.795006	-0.192451	23.2709	24.0734	22.6696	23.6526	23.7286	23.0181	23.714	23.8851	24.1715	21.9198	21.8759
tr|A0A1D5RLZ6|A0A1D5RLZ6_MOUSE;sp|Q9DCC8|TOM20_MOUSE	tr|A0A1D5RLZ6|A0A1D5RLZ6_MOUSE;sp|Q9DCC8|TOM20_MOUSE	tr|A0A1D5RLZ6|A0A1D5RLZ6_MOUSE Mitochondrial import receptor subunit TOM20 homolog OS=Mus musculus OX=10090 GN=Tomm20 PE=1 SV=1;sp|Q9DCC8|TOM20_MOUSE Mitochondrial import receptor subunit TOM20 homolog OS=Mus musculus OX=10090 GN=Tomm20 PE=1 SV=1	Tomm20	TRUE	NA	NA	NA	NA	26.5512	26.4938	26.3678	NA	26.2117	NA	NA	NA	NA	26.4377
sp|Q9DCJ5|NDUA8_MOUSE	sp|Q9DCJ5|NDUA8_MOUSE	sp|Q9DCJ5|NDUA8_MOUSE NADH dehydrogenase [ubiquinone] 1 alpha subcomplex subunit 8 OS=Mus musculus OX=10090 GN=Ndufa8 PE=1 SV=3	Ndufa8	TRUE	0.022497	0.227241	-0.49418	32.5191	32.6959	32.0448	32.4869	32.4415	32.6601	32.4201	32.1241	33.0636	32.9242	32.3294
sp|Q9DCJ7|AKIP_MOUSE	sp|Q9DCJ7|AKIP_MOUSE	sp|Q9DCJ7|AKIP_MOUSE Aurora kinase A-interacting protein OS=Mus musculus OX=10090 GN=Aurkaip1 PE=2 SV=2	Aurkaip1	TRUE	NA	NA	NA	NA	NA	NA	NA	NA	NA	21.3642	NA	NA	NA	21.3756
sp|Q9DCM0|ETHE1_MOUSE	sp|Q9DCM0|ETHE1_MOUSE	sp|Q9DCM0|ETHE1_MOUSE Persulfide dioxygenase ETHE1, mitochondrial OS=Mus musculus OX=10090 GN=Ethe1 PE=1 SV=2	Ethe1	TRUE	0.353039	0.68718	-0.135021	25.0888	25.1179	24.7906	24.4705	24.1148	25.0209	24.945	26.1715	26.3253	24.8468	25.0845
sp|Q9DCM2|GSTK1_MOUSE;tr|A0A0N4SVE5|A0A0N4SVE5_MOUSE	sp|Q9DCM2|GSTK1_MOUSE;tr|A0A0N4SVE5|A0A0N4SVE5_MOUSE	sp|Q9DCM2|GSTK1_MOUSE Glutathione S-transferase kappa 1 OS=Mus musculus OX=10090 GN=Gstk1 PE=1 SV=3;tr|A0A0N4SVE5|A0A0N4SVE5_MOUSE Glutathione S-transferase kappa 1 OS=Mus musculus OX=10090 GN=Gstk1 PE=1 SV=1	Gstk1	TRUE	NA	NA	NA	NA	22.3825	21.8088	22.0915	22.2161	23.2047	23.5307	22.7083	22.1005	NA	21.2327
sp|Q9DCN2|NB5R3_MOUSE;tr|F2Z456|F2Z456_MOUSE	sp|Q9DCN2|NB5R3_MOUSE;tr|F2Z456|F2Z456_MOUSE	sp|Q9DCN2|NB5R3_MOUSE NADH-cytochrome b5 reductase 3 OS=Mus musculus OX=10090 GN=Cyb5r3 PE=1 SV=3;tr|F2Z456|F2Z456_MOUSE NADH-cytochrome b5 reductase OS=Mus musculus OX=10090 GN=Cyb5r3 PE=1 SV=1	Cyb5r3	TRUE	NA	NA	NA	NA	NA	NA	22.5704	NA	23.387	22.838	20.3391	20.69	21.7953	23.1201
sp|Q9DCS3|MECR_MOUSE;tr|A2A845|A2A845_MOUSE	sp|Q9DCS3|MECR_MOUSE;tr|A2A845|A2A845_MOUSE	sp|Q9DCS3|MECR_MOUSE Enoyl-[acyl-carrier-protein] reductase, mitochondrial OS=Mus musculus OX=10090 GN=Mecr PE=1 SV=2;tr|A2A845|A2A845_MOUSE Enoyl-[acyl-carrier-protein] reductase, mitochondrial (Fragment) OS=Mus musculus OX=10090 GN=Mecr PE=1 SV=1	Mecr	TRUE	0.504613	0.782291	-0.266734	24.0196	23.624	21.6027	23.3178	23.1437	24.0564	24.4044	25.3993	24.9713	24.7952	24.8811
sp|Q9DCS9|NDUBA_MOUSE;tr|D3YUK4|D3YUK4_MOUSE	sp|Q9DCS9|NDUBA_MOUSE;tr|D3YUK4|D3YUK4_MOUSE	sp|Q9DCS9|NDUBA_MOUSE NADH dehydrogenase [ubiquinone] 1 beta subcomplex subunit 10 OS=Mus musculus OX=10090 GN=Ndufb10 PE=1 SV=3;tr|D3YUK4|D3YUK4_MOUSE Complex I-PDSW (Fragment) OS=Mus musculus OX=10090 GN=Ndufb10 PE=1 SV=1	Ndufb10	TRUE	0.00434846	0.105991	-0.613906	31.8524	32.1244	31.4293	31.9606	31.621	32.021	31.64	31.4964	32.1616	32.5289	31.5404
sp|Q9DCT2|NDUS3_MOUSE	sp|Q9DCT2|NDUS3_MOUSE	sp|Q9DCT2|NDUS3_MOUSE NADH dehydrogenase [ubiquinone] iron-sulfur protein 3, mitochondrial OS=Mus musculus OX=10090 GN=Ndufs3 PE=1 SV=2	Ndufs3	TRUE	0.0206298	0.227241	-0.501678	29.7763	30.3899	29.8396	30.4642	29.6532	30.4823	29.6841	28.8227	29.207	29.5921	29.6276
sp|Q9DCT8|CRIP2_MOUSE;tr|A0A0G2JF37|A0A0G2JF37_MOUSE	sp|Q9DCT8|CRIP2_MOUSE	sp|Q9DCT8|CRIP2_MOUSE Cysteine-rich protein 2 OS=Mus musculus OX=10090 GN=Crip2 PE=1 SV=1	Crip2	FALSE	NA	NA	NA	NA	NA	NA	23.3067	22.6883	22.4535	21.8369	23.0544	23.5701	NA	23.4837
tr|A0A1L1SU24|A0A1L1SU24_MOUSE;tr|A0A1L1STN5|A0A1L1STN5_MOUSE;tr|A0A1L1SSY9|A0A1L1SSY9_MOUSE;sp|Q9DCU6|RM04_MOUSE;tr|A0A1L1SRY8|A0A1L1SRY8_MOUSE;tr|A0A1L1SV70|A0A1L1SV70_MOUSE	tr|A0A1L1SU24|A0A1L1SU24_MOUSE;tr|A0A1L1STN5|A0A1L1STN5_MOUSE;tr|A0A1L1SSY9|A0A1L1SSY9_MOUSE;sp|Q9DCU6|RM04_MOUSE;tr|A0A1L1SRY8|A0A1L1SRY8_MOUSE	tr|A0A1L1SU24|A0A1L1SU24_MOUSE 39S ribosomal protein L4, mitochondrial OS=Mus musculus OX=10090 GN=Mrpl4 PE=1 SV=1;tr|A0A1L1STN5|A0A1L1STN5_MOUSE 39S ribosomal protein L4, mitochondrial OS=Mus musculus OX=10090 GN=Mrpl4 PE=1 SV=1;tr|A0A1L1SSY9|A0A1L1SSY9_M	Mrpl4	TRUE	0.132282	0.526489	0.514245	22.9335	21.7286	22.114	21.8962	23.3291	23.354	23.2993	23.7251	22.5486	23.8543	23.4855
sp|Q9DCV4|RMD1_MOUSE;tr|A2AGJ2|A2AGJ2_MOUSE	sp|Q9DCV4|RMD1_MOUSE	sp|Q9DCV4|RMD1_MOUSE Regulator of microtubule dynamics protein 1 OS=Mus musculus OX=10090 GN=Rmdn1 PE=1 SV=2	Rmdn1	TRUE	NA	NA	NA	NA	25.5545	25.0653	24.7473	25.5556	23.8896	23.8545	21.1371	NA	21.3588	22.0893
sp|Q9DCW4|ETFB_MOUSE;tr|A0A0N4SVE0|A0A0N4SVE0_MOUSE;tr|A0A0U1RNP5|A0A0U1RNP5_MOUSE;tr|A0A0U1RNR3|A0A0U1RNR3_MOUSE;tr|A0A0N4SWE9|A0A0N4SWE9_MOUSE;tr|A0A0U1RNK9|A0A0U1RNK9_MOUSE;tr|A0A0U1RQB4|A0A0U1RQB4_MOUSE	sp|Q9DCW4|ETFB_MOUSE;tr|A0A0N4SVE0|A0A0N4SVE0_MOUSE;tr|A0A0U1RNP5|A0A0U1RNP5_MOUSE;tr|A0A0U1RNR3|A0A0U1RNR3_MOUSE	sp|Q9DCW4|ETFB_MOUSE Electron transfer flavoprotein subunit beta OS=Mus musculus OX=10090 GN=Etfb PE=1 SV=3;tr|A0A0N4SVE0|A0A0N4SVE0_MOUSE Electron transfer flavoprotein subunit beta OS=Mus musculus OX=10090 GN=Etfbl PE=3 SV=1;tr|A0A0U1RNP5|A0A0U1RNP5_MOUS	Etfb	TRUE	0.272206	0.649226	0.171627	32.2808	31.7578	31.5328	31.8828	32.3585	32.2886	32.5523	33.0973	33.064	31.9815	32.2921
sp|Q9DCX2|ATP5H_MOUSE;tr|B1ASE2|B1ASE2_MOUSE	sp|Q9DCX2|ATP5H_MOUSE;tr|B1ASE2|B1ASE2_MOUSE	sp|Q9DCX2|ATP5H_MOUSE ATP synthase subunit d, mitochondrial OS=Mus musculus OX=10090 GN=Atp5pd PE=1 SV=3;tr|B1ASE2|B1ASE2_MOUSE ATP synthase subunit d, mitochondrial (Fragment) OS=Mus musculus OX=10090 GN=Atp5h PE=1 SV=1	Atp5pd	FALSE	0.309133	0.664462	0.129674	33.894	33.9011	33.9728	33.7596	33.9576	33.5941	33.7035	33.9518	34.0218	33.869	34.2083
sp|Q9DCZ4|MIC26_MOUSE	sp|Q9DCZ4|MIC26_MOUSE	sp|Q9DCZ4|MIC26_MOUSE MICOS complex subunit Mic26 OS=Mus musculus OX=10090 GN=Apoo PE=1 SV=2	Apoo	TRUE	0.121519	0.517096	0.225441	28.3405	28.8145	28.8513	28.7156	28.7391	28.3584	28.5923	27.6014	27.2485	28.0017	28.4819
sp|Q9EP89|LACTB_MOUSE;tr|A0A1L1SVF9|A0A1L1SVF9_MOUSE	sp|Q9EP89|LACTB_MOUSE	sp|Q9EP89|LACTB_MOUSE Serine beta-lactamase-like protein LACTB, mitochondrial OS=Mus musculus OX=10090 GN=Lactb PE=1 SV=1	Lactb	TRUE	NA	NA	NA	NA	24.3547	24.2245	24.7309	22.9674	23.6911	24.1776	23.313	NA	24.205	23.2971
sp|Q9EPB5|SERHL_MOUSE;tr|Q3U3G8|Q3U3G8_MOUSE	sp|Q9EPB5|SERHL_MOUSE;tr|Q3U3G8|Q3U3G8_MOUSE	sp|Q9EPB5|SERHL_MOUSE Serine hydrolase-like protein OS=Mus musculus OX=10090 GN=Serhl PE=1 SV=1;tr|Q3U3G8|Q3U3G8_MOUSE Serine hydrolase-like protein OS=Mus musculus OX=10090 GN=Serhl PE=1 SV=1	Serhl	FALSE	NA	NA	NA	NA	NA	NA	20.0861	NA	NA	NA	NA	20.0008	NA	NA
sp|Q9EQ20|MMSA_MOUSE;tr|A0A1Y7VJ32|A0A1Y7VJ32_MOUSE	sp|Q9EQ20|MMSA_MOUSE	sp|Q9EQ20|MMSA_MOUSE Methylmalonate-semialdehyde dehydrogenase [acylating], mitochondrial OS=Mus musculus OX=10090 GN=Aldh6a1 PE=1 SV=1	Aldh6a1	TRUE	0.830456	0.935308	-0.0293388	28.0965	27.6063	27.7131	27.7777	27.6069	27.9502	28.0255	29.1112	29.4623	27.7592	27.9524
sp|Q9EQI8|RM46_MOUSE	sp|Q9EQI8|RM46_MOUSE	sp|Q9EQI8|RM46_MOUSE 39S ribosomal protein L46, mitochondrial OS=Mus musculus OX=10090 GN=Mrpl46 PE=1 SV=1	Mrpl46	TRUE	0.806714	0.929646	0.0352768	24.962	24.9603	25.3926	25.0396	25.0133	24.8949	24.8295	25.2027	25.4581	24.369	24.4602
sp|Q9EQP2|EHD4_MOUSE	sp|Q9EQP2|EHD4_MOUSE	sp|Q9EQP2|EHD4_MOUSE EH domain-containing protein 4 OS=Mus musculus OX=10090 GN=Ehd4 PE=1 SV=1	Ehd4	FALSE	NA	NA	NA	NA	23.9989	23.6509	24.025	25.8029	NA	20.545	20.3349	21.2751	21.8383	19.6138
tr|A0A0R4J1B9|A0A0R4J1B9_MOUSE;sp|Q9ER88|RT29_MOUSE;tr|G3X9M0|G3X9M0_MOUSE;tr|G3UWM7|G3UWM7_MOUSE;tr|G3UWZ6|G3UWZ6_MOUSE	tr|A0A0R4J1B9|A0A0R4J1B9_MOUSE;sp|Q9ER88|RT29_MOUSE;tr|G3X9M0|G3X9M0_MOUSE	tr|A0A0R4J1B9|A0A0R4J1B9_MOUSE 28S ribosomal protein S29, mitochondrial OS=Mus musculus OX=10090 GN=Dap3 PE=1 SV=1;sp|Q9ER88|RT29_MOUSE 28S ribosomal protein S29, mitochondrial OS=Mus musculus OX=10090 GN=Dap3 PE=1 SV=1;tr|G3X9M0|G3X9M0_MOUSE 28S ribosomal	Dap3	TRUE	0.0164974	0.191935	0.480638	22.1811	21.5541	21.834	21.9773	22.6495	22.0197	22.8128	22.4847	22.4028	21.7501	22.3262
sp|Q9ERI6|RDH14_MOUSE	sp|Q9ERI6|RDH14_MOUSE	sp|Q9ERI6|RDH14_MOUSE Retinol dehydrogenase 14 OS=Mus musculus OX=10090 GN=Rdh14 PE=1 SV=1	Rdh14	TRUE	NA	NA	NA	NA	24.4159	21.4683	20.8148	23.6848	21.3703	23.512	22.4846	NA	23.6576	22.8334
sp|Q9ERS2|NDUAD_MOUSE	sp|Q9ERS2|NDUAD_MOUSE	sp|Q9ERS2|NDUAD_MOUSE NADH dehydrogenase [ubiquinone] 1 alpha subcomplex subunit 13 OS=Mus musculus OX=10090 GN=Ndufa13 PE=1 SV=3	Ndufa13	TRUE	0.00750027	0.130678	-0.519322	30.3683	30.7673	30.3272	30.9038	30.2584	30.7822	29.9267	29.8379	30.0961	30.5904	30.193
sp|Q9ESW4|AGK_MOUSE;tr|A0A0J9YU24|A0A0J9YU24_MOUSE	sp|Q9ESW4|AGK_MOUSE	sp|Q9ESW4|AGK_MOUSE Acylglycerol kinase, mitochondrial OS=Mus musculus OX=10090 GN=Agk PE=1 SV=1	Agk	TRUE	NA	NA	NA	NA	22.4445	21.3912	21.6837	23.7197	23.736	22.4879	NA	NA	22.3928	22.5828
sp|Q9ET78|JPH2_MOUSE	sp|Q9ET78|JPH2_MOUSE	sp|Q9ET78|JPH2_MOUSE Junctophilin-2 OS=Mus musculus OX=10090 GN=Jph2 PE=1 SV=2	Jph2	FALSE	NA	NA	NA	NA	NA	NA	20.7604	NA	22.0368	21.5377	20.8452	NA	22.8622	23.6876
sp|Q9JHI5|IVD_MOUSE	sp|Q9JHI5|IVD_MOUSE	sp|Q9JHI5|IVD_MOUSE Isovaleryl-CoA dehydrogenase, mitochondrial OS=Mus musculus OX=10090 GN=Ivd PE=1 SV=1	Ivd	TRUE	0.771755	0.912807	0.0717767	26.9694	25.8088	26.2143	26.8078	26.0434	27.4998	27.6524	28.1442	28.3626	26.1884	26.972
sp|Q9JHS4|CLPX_MOUSE;tr|Q6P8N8|Q6P8N8_MOUSE;tr|F7BB92|F7BB92_MOUSE	sp|Q9JHS4|CLPX_MOUSE;tr|Q6P8N8|Q6P8N8_MOUSE;tr|F7BB92|F7BB92_MOUSE	sp|Q9JHS4|CLPX_MOUSE ATP-dependent Clp protease ATP-binding subunit clpX-like, mitochondrial OS=Mus musculus OX=10090 GN=Clpx PE=1 SV=2;tr|Q6P8N8|Q6P8N8_MOUSE ATP-dependent Clp protease ATP-binding subunit clpX-like, mitochondrial OS=Mus musculus OX=10090	Clpx	TRUE	NA	NA	NA	NA	22.7823	22.0967	24.0537	23.2825	21.5919	22.8248	20.8379	NA	NA	NA
sp|Q9JHW2|NIT2_MOUSE;tr|A0A338P6G0|A0A338P6G0_MOUSE;tr|A0A338P7A1|A0A338P7A1_MOUSE	sp|Q9JHW2|NIT2_MOUSE;tr|A0A338P6G0|A0A338P6G0_MOUSE;tr|A0A338P7A1|A0A338P7A1_MOUSE	sp|Q9JHW2|NIT2_MOUSE Omega-amidase NIT2 OS=Mus musculus OX=10090 GN=Nit2 PE=1 SV=1;tr|A0A338P6G0|A0A338P6G0_MOUSE Omega-amidase NIT2 OS=Mus musculus OX=10090 GN=Nit2 PE=1 SV=1;tr|A0A338P7A1|A0A338P7A1_MOUSE Omega-amidase NIT2 (Fragment) OS=Mus musculus OX=	Nit2	TRUE	NA	NA	NA	NA	NA	NA	NA	NA	22.1304	22.6467	23.8078	24.1353	NA	NA
sp|Q9JI39|ABCBA_MOUSE	sp|Q9JI39|ABCBA_MOUSE	sp|Q9JI39|ABCBA_MOUSE ATP-binding cassette sub-family B member 10, mitochondrial OS=Mus musculus OX=10090 GN=Abcb10 PE=1 SV=1	Abcb10	TRUE	NA	NA	NA	NA	NA	22.5482	22.411	NA	22.4109	22.4675	21.0809	21.8949	22.6357	22.2309
sp|Q9JI91|ACTN2_MOUSE;tr|A0A1Y7VMW4|A0A1Y7VMW4_MOUSE;sp|O88990|ACTN3_MOUSE	sp|Q9JI91|ACTN2_MOUSE;tr|A0A1Y7VMW4|A0A1Y7VMW4_MOUSE	sp|Q9JI91|ACTN2_MOUSE Alpha-actinin-2 OS=Mus musculus OX=10090 GN=Actn2 PE=1 SV=2;tr|A0A1Y7VMW4|A0A1Y7VMW4_MOUSE Alpha-actinin-2 (Fragment) OS=Mus musculus OX=10090 GN=Actn2 PE=1 SV=2	Actn2	FALSE	NA	NA	NA	NA	NA	NA	21.7873	22.4684	21.0935	NA	22.6304	24.5167	NA	NA
sp|Q9JIK9|RT34_MOUSE	sp|Q9JIK9|RT34_MOUSE	sp|Q9JIK9|RT34_MOUSE 28S ribosomal protein S34, mitochondrial OS=Mus musculus OX=10090 GN=Mrps34 PE=1 SV=1	Mrps34	TRUE	0.20987	0.601716	0.443478	22.7462	20.9979	21.6326	22.805	24.5334	23.2017	22.6608	23.2035	23.0788	22.5391	22.8096
tr|F6XUR8|F6XUR8_MOUSE;tr|F6TCV0|F6TCV0_MOUSE;tr|S4R1B3|S4R1B3_MOUSE;tr|D3YX27|D3YX27_MOUSE;sp|Q9JIY5|HTRA2_MOUSE;tr|S4R1A8|S4R1A8_MOUSE;tr|D3YX28|D3YX28_MOUSE	tr|F6XUR8|F6XUR8_MOUSE;tr|F6TCV0|F6TCV0_MOUSE;tr|S4R1B3|S4R1B3_MOUSE;tr|D3YX27|D3YX27_MOUSE;sp|Q9JIY5|HTRA2_MOUSE;tr|S4R1A8|S4R1A8_MOUSE;tr|D3YX28|D3YX28_MOUSE	tr|F6XUR8|F6XUR8_MOUSE Serine protease HTRA2, mitochondrial (Fragment) OS=Mus musculus OX=10090 GN=Htra2 PE=1 SV=1;tr|F6TCV0|F6TCV0_MOUSE Serine protease HTRA2, mitochondrial (Fragment) OS=Mus musculus OX=10090 GN=Htra2 PE=1 SV=1;tr|S4R1B3|S4R1B3_MOUSE Ser	Htra2	TRUE	NA	NA	NA	NA	21.4809	NA	NA	20.8857	21.031	22.3664	NA	NA	NA	NA
tr|F6TNB3|F6TNB3_MOUSE;tr|Q6NV52|Q6NV52_MOUSE;sp|Q9JJ11|TACC3_MOUSE;tr|Q99LH8|Q99LH8_MOUSE	tr|F6TNB3|F6TNB3_MOUSE;tr|Q6NV52|Q6NV52_MOUSE;sp|Q9JJ11|TACC3_MOUSE;tr|Q99LH8|Q99LH8_MOUSE	tr|F6TNB3|F6TNB3_MOUSE Transforming acidic coiled-coil-containing protein 3 (Fragment) OS=Mus musculus OX=10090 GN=Tacc3 PE=1 SV=2;tr|Q6NV52|Q6NV52_MOUSE Transforming acidic coiled-coil-containing protein 3 OS=Mus musculus OX=10090 GN=Tacc3 PE=1 SV=1;sp|Q9	Tacc3	FALSE	NA	NA	NA	NA	22.2503	NA	NA	NA	NA	NA	NA	NA	NA	NA
sp|Q9JJL8|SYSM_MOUSE	sp|Q9JJL8|SYSM_MOUSE	sp|Q9JJL8|SYSM_MOUSE Serine--tRNA ligase, mitochondrial OS=Mus musculus OX=10090 GN=Sars2 PE=1 SV=2	Sars2	TRUE	NA	NA	NA	NA	NA	NA	NA	21.3923	NA	21.0631	NA	NA	NA	NA
sp|Q9JJW5|MYOZ2_MOUSE;tr|D6RGM5|D6RGM5_MOUSE	sp|Q9JJW5|MYOZ2_MOUSE	sp|Q9JJW5|MYOZ2_MOUSE Myozenin-2 OS=Mus musculus OX=10090 GN=Myoz2 PE=1 SV=1	Myoz2	FALSE	0.459998	0.73373	-0.333413	22.3563	21.648	21.0109	22.7223	23.9817	21.6479	21.3094	22.7211	24.6393	21.9576	21.9249
sp|Q9JK42|PDK2_MOUSE	sp|Q9JK42|PDK2_MOUSE	sp|Q9JK42|PDK2_MOUSE [Pyruvate dehydrogenase (acetyl-transferring)] kinase isozyme 2, mitochondrial OS=Mus musculus OX=10090 GN=Pdk2 PE=1 SV=2	Pdk2	TRUE	NA	NA	NA	NA	21.7713	22.0176	22.2306	22.1041	22.5906	22.0225	21.9428	23.4146	21.5262	NA
sp|Q9JKF7|RM39_MOUSE	sp|Q9JKF7|RM39_MOUSE	sp|Q9JKF7|RM39_MOUSE 39S ribosomal protein L39, mitochondrial OS=Mus musculus OX=10090 GN=Mrpl39 PE=1 SV=4	Mrpl39	TRUE	0.089408	0.439229	0.587498	23.3031	21.9998	23.703	21.9544	22.9809	23.385	23.6552	23.6457	23.6001	24.1074	23.9994
sp|Q9JKL4|NDUF3_MOUSE;tr|A0A0A6YVW1|A0A0A6YVW1_MOUSE	sp|Q9JKL4|NDUF3_MOUSE	sp|Q9JKL4|NDUF3_MOUSE NADH dehydrogenase [ubiquinone] 1 alpha subcomplex assembly factor 3 OS=Mus musculus OX=10090 GN=Ndufaf3 PE=1 SV=1	Ndufaf3	TRUE	0.259998	0.642103	0.143035	25.41	25.8668	25.8459	25.1648	25.433	24.7629	25.076	25.2945	25.2135	25.6846	25.7582
sp|Q9JKS4|LDB3_MOUSE;tr|E9PYJ9|E9PYJ9_MOUSE	sp|Q9JKS4|LDB3_MOUSE;tr|E9PYJ9|E9PYJ9_MOUSE	sp|Q9JKS4|LDB3_MOUSE LIM domain-binding protein 3 OS=Mus musculus OX=10090 GN=Ldb3 PE=1 SV=1;tr|E9PYJ9|E9PYJ9_MOUSE LIM domain-binding protein 3 OS=Mus musculus OX=10090 GN=Ldb3 PE=1 SV=1	Ldb3	FALSE	NA	NA	NA	NA	22.1818	NA	23.3235	23.8622	23.3168	22.5809	25.0051	26.2431	23.7599	23.9136
sp|Q9JL60|GMEB1_MOUSE	sp|Q9JL60|GMEB1_MOUSE	sp|Q9JL60|GMEB1_MOUSE Glucocorticoid modulatory element-binding protein 1 OS=Mus musculus OX=10090 GN=Gmeb1 PE=1 SV=2	Gmeb1	FALSE	0.834138	0.935308	-0.093167	24.1093	23.8621	22.9494	22.7225	23.7319	22.4762	23.7431	24.5686	25.1444	26.5744	25.3206
tr|A0A1L1ST61|A0A1L1ST61_MOUSE;tr|A0A1L1SV00|A0A1L1SV00_MOUSE;sp|Q9JLR9|HIG1A_MOUSE;tr|Q8R472|Q8R472_MOUSE;tr|A0A1L1SR69|A0A1L1SR69_MOUSE	tr|A0A1L1ST61|A0A1L1ST61_MOUSE;tr|A0A1L1SV00|A0A1L1SV00_MOUSE;sp|Q9JLR9|HIG1A_MOUSE;tr|Q8R472|Q8R472_MOUSE;tr|A0A1L1SR69|A0A1L1SR69_MOUSE	tr|A0A1L1ST61|A0A1L1ST61_MOUSE HIG1 domain family member 1A, mitochondrial (Fragment) OS=Mus musculus OX=10090 GN=Higd1a PE=1 SV=1;tr|A0A1L1SV00|A0A1L1SV00_MOUSE HIG1 domain family member 1A, mitochondrial (Fragment) OS=Mus musculus OX=10090 GN=Higd1a PE=1	Higd1a	TRUE	0.334639	0.67692	0.233624	28.668	28.7734	29.0163	27.9862	28.9585	28.2298	28.5893	28.8628	28.697	29.0698	28.4975
tr|A0A0M3HEP9|A0A0M3HEP9_MOUSE;tr|J3QMN4|J3QMN4_MOUSE;tr|A0A0U1RPV8|A0A0U1RPV8_MOUSE;tr|A0A0U1RQA4|A0A0U1RQA4_MOUSE;tr|J3QMQ8|J3QMQ8_MOUSE;sp|Q9JLT4|TRXR2_MOUSE;tr|A0A0M3HEQ0|A0A0M3HEQ0_MOUSE;tr|Q9D8I4|Q9D8I4_MOUSE;tr|A0A0U1RPS1|A0A0U1RPS1_MOUSE;tr|A0A0U1RPC6|A0A0U1RPC6_MOUSE;tr|D3Z0K8|D3Z0K8_MOUSE;sp|Q9JMH6|TRXR1_MOUSE	tr|A0A0M3HEP9|A0A0M3HEP9_MOUSE;tr|J3QMN4|J3QMN4_MOUSE;tr|A0A0U1RPV8|A0A0U1RPV8_MOUSE;tr|A0A0U1RQA4|A0A0U1RQA4_MOUSE;tr|J3QMQ8|J3QMQ8_MOUSE;sp|Q9JLT4|TRXR2_MOUSE;tr|A0A0M3HEQ0|A0A0M3HEQ0_MOUSE;tr|Q9D8I4|Q9D8I4_MOUSE;tr|A0A0U1RPS1|A0A0U1RPS1_MOUSE;tr|A0A0U1RPC6|A0A0U1RPC6_MOUSE;tr|D3Z0K8|D3Z0K8_MOUSE	tr|A0A0M3HEP9|A0A0M3HEP9_MOUSE Thioredoxin reductase 2, mitochondrial OS=Mus musculus OX=10090 GN=Txnrd2 PE=1 SV=1;tr|J3QMN4|J3QMN4_MOUSE Thioredoxin-disulfide reductase OS=Mus musculus OX=10090 GN=Txnrd2 PE=1 SV=1;tr|A0A0U1RPV8|A0A0U1RPV8_MOUSE Thioredoxi	Txnrd2	TRUE	0.0842264	0.439229	-2.01385	23.3721	22.6408	22.3405	21.9595	21.9529	22.545	22.6181	22.9503	27.0523	27.6977	21.9643
tr|A0A0R4J023|A0A0R4J023_MOUSE;sp|Q9JLZ3|AUHM_MOUSE;tr|F6RT60|F6RT60_MOUSE;tr|F6R307|F6R307_MOUSE;tr|A0A0R4J1L8|A0A0R4J1L8_MOUSE;tr|E9Q6L3|E9Q6L3_MOUSE;tr|E9QMT1|E9QMT1_MOUSE	tr|A0A0R4J023|A0A0R4J023_MOUSE;sp|Q9JLZ3|AUHM_MOUSE;tr|F6RT60|F6RT60_MOUSE;tr|F6R307|F6R307_MOUSE	tr|A0A0R4J023|A0A0R4J023_MOUSE Methylglutaconyl-CoA hydratase, mitochondrial OS=Mus musculus OX=10090 GN=Auh PE=1 SV=1;sp|Q9JLZ3|AUHM_MOUSE Methylglutaconyl-CoA hydratase, mitochondrial OS=Mus musculus OX=10090 GN=Auh PE=1 SV=1;tr|F6RT60|F6RT60_MOUSE Methy	Auh	TRUE	0.560062	0.813167	0.112725	28.9332	29.1334	28.6383	28.5928	29.1615	28.5997	29.0122	28.8815	28.9642	29.094	29.2543
sp|Q9QUI0|RHOA_MOUSE;tr|A0A0A6YXF6|A0A0A6YXF6_MOUSE	sp|Q9QUI0|RHOA_MOUSE;tr|A0A0A6YXF6|A0A0A6YXF6_MOUSE	sp|Q9QUI0|RHOA_MOUSE Transforming protein RhoA OS=Mus musculus OX=10090 GN=Rhoa PE=1 SV=1;tr|A0A0A6YXF6|A0A0A6YXF6_MOUSE Transforming protein RhoA (Fragment) OS=Mus musculus OX=10090 GN=Rhoa PE=1 SV=1	Rhoa	FALSE	NA	NA	NA	NA	22.8075	23.2057	22.964	22.6123	21.708	22.1812	21.9667	NA	21.2754	22.037
sp|Q9QXX4|CMC2_MOUSE	sp|Q9QXX4|CMC2_MOUSE	sp|Q9QXX4|CMC2_MOUSE Calcium-binding mitochondrial carrier protein Aralar2 OS=Mus musculus OX=10090 GN=Slc25a13 PE=1 SV=1	Slc25a13	TRUE	0.288889	0.661335	0.219638	29.9059	30.323	30.6084	30.2742	29.8455	29.9851	30.133	29.5621	28.754	29.6441	29.9294
tr|Q8BH80|Q8BH80_MOUSE;sp|Q9QY76|VAPB_MOUSE	tr|Q8BH80|Q8BH80_MOUSE;sp|Q9QY76|VAPB_MOUSE	tr|Q8BH80|Q8BH80_MOUSE Vesicle-associated membrane protein, associated protein B and C OS=Mus musculus OX=10090 GN=Vapb PE=1 SV=1;sp|Q9QY76|VAPB_MOUSE Vesicle-associated membrane protein-associated protein B OS=Mus musculus OX=10090 GN=Vapb PE=1 SV=3	Vapb	FALSE	NA	NA	NA	NA	NA	NA	21.898	21.2014	22.1613	21.8733	21.6464	NA	22.336	22.4474
sp|Q9QYA2|TOM40_MOUSE	sp|Q9QYA2|TOM40_MOUSE	sp|Q9QYA2|TOM40_MOUSE Mitochondrial import receptor subunit TOM40 homolog OS=Mus musculus OX=10090 GN=Tomm40 PE=1 SV=3	Tomm40	TRUE	0.690188	0.878841	-0.124367	23.6538	24.5174	24.8492	23.7657	22.3553	23.8535	24.4289	22.7846	22.6739	23.7697	23.5403
sp|Q9QYG0|NDRG2_MOUSE;tr|A0A2I3BQM5|A0A2I3BQM5_MOUSE;tr|A0A2I3BQR5|A0A2I3BQR5_MOUSE	sp|Q9QYG0|NDRG2_MOUSE;tr|A0A2I3BQM5|A0A2I3BQM5_MOUSE;tr|A0A2I3BQR5|A0A2I3BQR5_MOUSE	sp|Q9QYG0|NDRG2_MOUSE Protein NDRG2 OS=Mus musculus OX=10090 GN=Ndrg2 PE=1 SV=1;tr|A0A2I3BQM5|A0A2I3BQM5_MOUSE N-myc downstream-regulated gene 2 protein (Fragment) OS=Mus musculus OX=10090 GN=Ndrg2 PE=1 SV=1;tr|A0A2I3BQR5|A0A2I3BQR5_MOUSE N-myc downstream-	Ndrg2	FALSE	NA	NA	NA	NA	NA	NA	NA	NA	21.2583	NA	22.3215	22.9152	NA	22.1977
sp|Q9QYN3|KLK11_MOUSE	sp|Q9QYN3|KLK11_MOUSE	sp|Q9QYN3|KLK11_MOUSE Kallikrein-11 OS=Mus musculus OX=10090 GN=Klk11 PE=2 SV=1	Klk11	FALSE	NA	NA	NA	NA	NA	NA	NA	NA	NA	NA	NA	NA	NA	25.5252
sp|Q9QYR9|ACOT2_MOUSE;sp|O55137|ACOT1_MOUSE;sp|Q32Q92|ACOT6_MOUSE;sp|Q8BWN8|ACOT4_MOUSE;tr|A0A1Y7VMZ4|A0A1Y7VMZ4_MOUSE;tr|Q91YQ6|Q91YQ6_MOUSE;sp|Q6Q2Z6|ACOT5_MOUSE;sp|Q9QYR7|ACOT3_MOUSE	sp|Q9QYR9|ACOT2_MOUSE	sp|Q9QYR9|ACOT2_MOUSE Acyl-coenzyme A thioesterase 2, mitochondrial OS=Mus musculus OX=10090 GN=Acot2 PE=1 SV=2	Acot2	TRUE	0.631103	0.848338	0.101672	27.3894	26.3411	26.9105	26.6739	26.8345	27.8719	27.9448	28.5688	29.254	26.5517	26.9423
sp|Q9QZ23|NFU1_MOUSE;tr|A0A0N4SUH8|A0A0N4SUH8_MOUSE	sp|Q9QZ23|NFU1_MOUSE;tr|A0A0N4SUH8|A0A0N4SUH8_MOUSE	sp|Q9QZ23|NFU1_MOUSE NFU1 iron-sulfur cluster scaffold homolog, mitochondrial OS=Mus musculus OX=10090 GN=Nfu1 PE=1 SV=2;tr|A0A0N4SUH8|A0A0N4SUH8_MOUSE NFU1 iron-sulfur cluster scaffold homolog, mitochondrial OS=Mus musculus OX=10090 GN=Nfu1 PE=1 SV=1	Nfu1	TRUE	NA	NA	NA	NA	22.5037	NA	21.9004	22.509	23.1525	22.4569	23.3166	23.6296	22.713	22.5842
sp|Q9QZH6|ECSIT_MOUSE;tr|A0A0R4J174|A0A0R4J174_MOUSE;tr|J3KMM6|J3KMM6_MOUSE	sp|Q9QZH6|ECSIT_MOUSE;tr|A0A0R4J174|A0A0R4J174_MOUSE;tr|J3KMM6|J3KMM6_MOUSE	sp|Q9QZH6|ECSIT_MOUSE Evolutionarily conserved signaling intermediate in Toll pathway, mitochondrial OS=Mus musculus OX=10090 GN=Ecsit PE=1 SV=2;tr|A0A0R4J174|A0A0R4J174_MOUSE Evolutionarily conserved signaling intermediate in Toll pathway, mitochondrial O	Ecsit	TRUE	0.0233402	0.227241	-0.503569	25.8877	26.1779	26.245	26.8086	26.0278	26.256	25.3765	25.1742	25.6319	25.8232	25.3561
sp|Q9R0H0|ACOX1_MOUSE	sp|Q9R0H0|ACOX1_MOUSE	sp|Q9R0H0|ACOX1_MOUSE Peroxisomal acyl-coenzyme A oxidase 1 OS=Mus musculus OX=10090 GN=Acox1 PE=1 SV=5	Acox1	FALSE	NA	NA	NA	NA	NA	NA	20.5259	NA	NA	NA	NA	NA	NA	22.4375
sp|Q9R0X4|ACOT9_MOUSE;sp|Q32MW3|ACO10_MOUSE	sp|Q9R0X4|ACOT9_MOUSE;sp|Q32MW3|ACO10_MOUSE	sp|Q9R0X4|ACOT9_MOUSE Acyl-coenzyme A thioesterase 9, mitochondrial OS=Mus musculus OX=10090 GN=Acot9 PE=1 SV=1;sp|Q32MW3|ACO10_MOUSE Acyl-coenzyme A thioesterase 10, mitochondrial OS=Mus musculus OX=10090 GN=Acot10 PE=2 SV=1	Acot9	TRUE	NA	NA	NA	NA	20.0909	NA	22.287	22.0501	23.1251	22.3699	23.919	22.9873	NA	22.3942
sp|Q9R112|SQOR_MOUSE;tr|F6ZKZ3|F6ZKZ3_MOUSE;tr|H3BLH2|H3BLH2_MOUSE	sp|Q9R112|SQOR_MOUSE;tr|F6ZKZ3|F6ZKZ3_MOUSE	sp|Q9R112|SQOR_MOUSE Sulfide:quinone oxidoreductase, mitochondrial OS=Mus musculus OX=10090 GN=Sqor PE=1 SV=3;tr|F6ZKZ3|F6ZKZ3_MOUSE Sulfide:quinone oxidoreductase, mitochondrial OS=Mus musculus OX=10090 GN=Sqor PE=1 SV=1	Sqor	TRUE	0.110855	0.4972	0.491788	24.5704	24.994	25.1575	25.6924	26.0762	23.8316	24.0307	23.6864	23.6578	23.4467	25.1307
tr|G5E898|G5E898_MOUSE;sp|Q9R269|PEPL_MOUSE	tr|G5E898|G5E898_MOUSE;sp|Q9R269|PEPL_MOUSE	tr|G5E898|G5E898_MOUSE Periplakin OS=Mus musculus OX=10090 GN=Ppl PE=1 SV=1;sp|Q9R269|PEPL_MOUSE Periplakin OS=Mus musculus OX=10090 GN=Ppl PE=1 SV=1	Ppl	FALSE	NA	NA	NA	NA	NA	NA	22.7126	NA	21.9022	NA	22.7215	NA	NA	NA
sp|Q9WTP6|KAD2_MOUSE;tr|F7BP55|F7BP55_MOUSE	sp|Q9WTP6|KAD2_MOUSE	sp|Q9WTP6|KAD2_MOUSE Adenylate kinase 2, mitochondrial OS=Mus musculus OX=10090 GN=Ak2 PE=1 SV=5	Ak2	TRUE	0.797494	0.9251	0.0546808	26.0012	25.7871	25.1771	26.1999	26.5103	25.8738	26.4755	25.0057	24.7512	27.257	26.9739
sp|Q9WTP7|KAD3_MOUSE;tr|F6RP11|F6RP11_MOUSE	sp|Q9WTP7|KAD3_MOUSE	sp|Q9WTP7|KAD3_MOUSE GTP:AMP phosphotransferase AK3, mitochondrial OS=Mus musculus OX=10090 GN=Ak3 PE=1 SV=3	Ak3	TRUE	0.41706	0.713694	-0.144542	25.9851	25.3803	25.2084	25.0032	25.2645	25.9432	26.1087	27.2571	27.6314	26.3289	25.7255
tr|A0A2I3BS49|A0A2I3BS49_MOUSE;tr|Q9CXU4|Q9CXU4_MOUSE;sp|Q9WTQ8|TIM23_MOUSE	tr|A0A2I3BS49|A0A2I3BS49_MOUSE;tr|Q9CXU4|Q9CXU4_MOUSE;sp|Q9WTQ8|TIM23_MOUSE	tr|A0A2I3BS49|A0A2I3BS49_MOUSE Mitochondrial import inner membrane translocase subunit Tim23 OS=Mus musculus OX=10090 GN=Timm23 PE=1 SV=1;tr|Q9CXU4|Q9CXU4_MOUSE Mitochondrial import inner membrane translocase subunit TIM23 OS=Mus musculus OX=10090 GN=Timm2	Timm23	TRUE	NA	NA	NA	NA	21.217	23.4923	22.3798	22.2564	22.7198	21.0358	NA	NA	NA	21.1207
sp|Q9WTR5|CAD13_MOUSE	sp|Q9WTR5|CAD13_MOUSE	sp|Q9WTR5|CAD13_MOUSE Cadherin-13 OS=Mus musculus OX=10090 GN=Cdh13 PE=1 SV=2	Cdh13	FALSE	NA	NA	NA	NA	NA	NA	20.0999	NA	20.8631	NA	NA	NA	NA	21.7172
sp|Q9WTT4|VATG2_MOUSE	sp|Q9WTT4|VATG2_MOUSE	sp|Q9WTT4|VATG2_MOUSE V-type proton ATPase subunit G 2 OS=Mus musculus OX=10090 GN=Atp6v1g2 PE=1 SV=1	Atp6v1g2	FALSE	NA	NA	NA	NA	NA	NA	NA	20.7903	NA	NA	NA	NA	NA	NA
sp|Q9WU79|PROD_MOUSE;tr|A0A0R4J1T9|A0A0R4J1T9_MOUSE;tr|A0A338P738|A0A338P738_MOUSE;tr|F6PYI8|F6PYI8_MOUSE;tr|F6YFQ5|F6YFQ5_MOUSE;tr|E9PUR5|E9PUR5_MOUSE	sp|Q9WU79|PROD_MOUSE;tr|A0A0R4J1T9|A0A0R4J1T9_MOUSE	sp|Q9WU79|PROD_MOUSE Proline dehydrogenase 1, mitochondrial OS=Mus musculus OX=10090 GN=Prodh PE=1 SV=2;tr|A0A0R4J1T9|A0A0R4J1T9_MOUSE Proline dehydrogenase OS=Mus musculus OX=10090 GN=Prodh PE=1 SV=1	Prodh	TRUE	NA	NA	NA	NA	24.7168	24.2939	23.2283	23.7636	23.1937	24.4052	22.5313	NA	NA	23.9469
sp|Q9WUM4|COR1C_MOUSE;tr|F6WME2|F6WME2_MOUSE;tr|E9PZJ0|E9PZJ0_MOUSE;tr|E9PVJ1|E9PVJ1_MOUSE;tr|E9PX03|E9PX03_MOUSE;tr|B9EIZ7|B9EIZ7_MOUSE;sp|Q920M5|CORO6_MOUSE	sp|Q9WUM4|COR1C_MOUSE;tr|F6WME2|F6WME2_MOUSE;tr|E9PZJ0|E9PZJ0_MOUSE;tr|E9PVJ1|E9PVJ1_MOUSE;tr|E9PX03|E9PX03_MOUSE;tr|B9EIZ7|B9EIZ7_MOUSE;sp|Q920M5|CORO6_MOUSE	sp|Q9WUM4|COR1C_MOUSE Coronin-1C OS=Mus musculus OX=10090 GN=Coro1c PE=1 SV=2;tr|F6WME2|F6WME2_MOUSE Coronin-6 (Fragment) OS=Mus musculus OX=10090 GN=Coro6 PE=4 SV=1;tr|E9PZJ0|E9PZJ0_MOUSE Coronin-1C (Fragment) OS=Mus musculus OX=10090 GN=Coro1c PE=1 SV=1;	Coro1c	FALSE	NA	NA	NA	NA	NA	NA	21.9691	NA	NA	NA	NA	NA	NA	NA
sp|Q9WUM5|SUCA_MOUSE;tr|A0A0N4SVU4|A0A0N4SVU4_MOUSE	sp|Q9WUM5|SUCA_MOUSE	sp|Q9WUM5|SUCA_MOUSE Succinate--CoA ligase [ADP/GDP-forming] subunit alpha, mitochondrial OS=Mus musculus OX=10090 GN=Suclg1 PE=1 SV=4	Suclg1	TRUE	0.791021	0.923538	0.0319691	31.2682	31.4731	31.3399	30.9447	31.0884	31.0961	31.3003	31.716	31.792	30.955	30.976
tr|Q3TCD4|Q3TCD4_MOUSE;sp|Q9WUR2|ECI2_MOUSE;tr|E9PYC6|E9PYC6_MOUSE;tr|E9Q858|E9Q858_MOUSE;tr|E9PUY9|E9PUY9_MOUSE;tr|E9PYA9|E9PYA9_MOUSE;tr|E9PVM6|E9PVM6_MOUSE;tr|E9Q7A8|E9Q7A8_MOUSE;tr|E9PY42|E9PY42_MOUSE;sp|Q78JN3|ECI3_MOUSE	tr|Q3TCD4|Q3TCD4_MOUSE;sp|Q9WUR2|ECI2_MOUSE;tr|E9PYC6|E9PYC6_MOUSE;tr|E9Q858|E9Q858_MOUSE;tr|E9PUY9|E9PUY9_MOUSE;tr|E9PYA9|E9PYA9_MOUSE;tr|E9PVM6|E9PVM6_MOUSE;tr|E9Q7A8|E9Q7A8_MOUSE	tr|Q3TCD4|Q3TCD4_MOUSE Enoyl-CoA delta isomerase 2 OS=Mus musculus OX=10090 GN=Eci2 PE=1 SV=1;sp|Q9WUR2|ECI2_MOUSE Enoyl-CoA delta isomerase 2 OS=Mus musculus OX=10090 GN=Eci2 PE=1 SV=2;tr|E9PYC6|E9PYC6_MOUSE Enoyl-CoA delta isomerase 2 (Fragment) OS=Mus m	Eci2	TRUE	0.324123	0.670446	-0.167131	27.0875	26.8586	26.9592	27.2395	27.4025	27.2993	26.7373	27.4552	27.5426	26.9153	26.4654
sp|Q9WUR9|KAD4_MOUSE;tr|A2ARF6|A2ARF6_MOUSE;tr|F6TEU8|F6TEU8_MOUSE;tr|A2ARF5|A2ARF5_MOUSE	sp|Q9WUR9|KAD4_MOUSE;tr|A2ARF6|A2ARF6_MOUSE	sp|Q9WUR9|KAD4_MOUSE Adenylate kinase 4, mitochondrial OS=Mus musculus OX=10090 GN=Ak4 PE=1 SV=1;tr|A2ARF6|A2ARF6_MOUSE Nucleoside-diphosphate kinase (Fragment) OS=Mus musculus OX=10090 GN=Ak4 PE=1 SV=1	Ak4	TRUE	NA	NA	NA	NA	24.2034	23.813	24.0806	NA	24.467	23.7275	25.4577	26.1661	23.9145	23.129
sp|Q9WV85|NDK3_MOUSE	sp|Q9WV85|NDK3_MOUSE	sp|Q9WV85|NDK3_MOUSE Nucleoside diphosphate kinase 3 OS=Mus musculus OX=10090 GN=Nme3 PE=1 SV=3	Nme3	TRUE	NA	NA	NA	NA	NA	NA	20.2474	NA	20.7771	20.8655	NA	NA	20.5245	19.8844
sp|Q9WV96|T10B_MOUSE;tr|D6RG99|D6RG99_MOUSE;tr|A0A1B0GRJ5|A0A1B0GRJ5_MOUSE;tr|D3YVK5|D3YVK5_MOUSE;tr|A0A1B0GSU2|A0A1B0GSU2_MOUSE;tr|D3YVK4|D3YVK4_MOUSE;tr|A0A1B0GRP8|A0A1B0GRP8_MOUSE;tr|D6RJ48|D6RJ48_MOUSE;tr|D3YVK6|D3YVK6_MOUSE	sp|Q9WV96|T10B_MOUSE;tr|D6RG99|D6RG99_MOUSE;tr|A0A1B0GRJ5|A0A1B0GRJ5_MOUSE;tr|D3YVK5|D3YVK5_MOUSE;tr|A0A1B0GSU2|A0A1B0GSU2_MOUSE;tr|D3YVK4|D3YVK4_MOUSE	sp|Q9WV96|T10B_MOUSE Mitochondrial import inner membrane translocase subunit Tim10 B OS=Mus musculus OX=10090 GN=Timm10b PE=1 SV=1;tr|D6RG99|D6RG99_MOUSE Mitochondrial import inner membrane translocase subunit Tim10 B OS=Mus musculus OX=10090 GN=Timm10b PE	Timm10b	TRUE	0.816775	0.929646	-0.0422876	26.3043	26.2697	26.5272	25.9501	26.2012	25.7957	25.7922	26.4514	26.4636	27.1482	26.4439
sp|Q9WV98|TIM9_MOUSE;tr|A0A1Y7VIZ6|A0A1Y7VIZ6_MOUSE;tr|A0A1Y7VL11|A0A1Y7VL11_MOUSE	sp|Q9WV98|TIM9_MOUSE;tr|A0A1Y7VIZ6|A0A1Y7VIZ6_MOUSE;tr|A0A1Y7VL11|A0A1Y7VL11_MOUSE	sp|Q9WV98|TIM9_MOUSE Mitochondrial import inner membrane translocase subunit Tim9 OS=Mus musculus OX=10090 GN=Timm9 PE=1 SV=1;tr|A0A1Y7VIZ6|A0A1Y7VIZ6_MOUSE Mitochondrial import inner membrane translocase subunit Tim9 OS=Mus musculus OX=10090 GN=Timm9 PE=1	Timm9	TRUE	0.29194	0.661335	0.181402	27.4779	27.8636	27.7309	27.2528	27.6227	27.0918	27.4684	27.3849	26.876	27.8519	27.6362
sp|Q9WVA2|TIM8A_MOUSE;sp|Q4FZG7|TI8AB_MOUSE	sp|Q9WVA2|TIM8A_MOUSE	sp|Q9WVA2|TIM8A_MOUSE Mitochondrial import inner membrane translocase subunit Tim8 A OS=Mus musculus OX=10090 GN=Timm8a1 PE=1 SV=1	Timm8a1	TRUE	0.793449	0.923991	0.0446452	26.8622	27.5167	27.5214	27.0336	27.3514	26.0638	26.4178	25.721	25.6514	27.9341	27.4112
sp|Q9WVK4|EHD1_MOUSE	sp|Q9WVK4|EHD1_MOUSE	sp|Q9WVK4|EHD1_MOUSE EH domain-containing protein 1 OS=Mus musculus OX=10090 GN=Ehd1 PE=1 SV=1	Ehd1	FALSE	NA	NA	NA	NA	23.8656	23.1944	22.9533	23.5195	21.7535	21.2911	22.9725	23.6403	NA	22.2481
tr|D3YU58|D3YU58_MOUSE;sp|Q9WVM3|APC7_MOUSE	tr|D3YU58|D3YU58_MOUSE;sp|Q9WVM3|APC7_MOUSE	tr|D3YU58|D3YU58_MOUSE Anaphase-promoting complex subunit 7 OS=Mus musculus OX=10090 GN=Anapc7 PE=1 SV=1;sp|Q9WVM3|APC7_MOUSE Anaphase-promoting complex subunit 7 OS=Mus musculus OX=10090 GN=Anapc7 PE=1 SV=3	Anapc7	FALSE	NA	NA	NA	NA	NA	23.9582	NA	NA	NA	NA	NA	NA	NA	NA
sp|Q9Z0V7|TI17B_MOUSE	sp|Q9Z0V7|TI17B_MOUSE	sp|Q9Z0V7|TI17B_MOUSE Mitochondrial import inner membrane translocase subunit Tim17-B OS=Mus musculus OX=10090 GN=Timm17b PE=1 SV=1	Timm17b	TRUE	NA	NA	NA	NA	23.7959	23.7302	22.4238	21.3399	NA	20.8072	NA	NA	NA	21.3203
sp|Q9Z0V8|TI17A_MOUSE;tr|D3Z1K5|D3Z1K5_MOUSE	sp|Q9Z0V8|TI17A_MOUSE;tr|D3Z1K5|D3Z1K5_MOUSE	sp|Q9Z0V8|TI17A_MOUSE Mitochondrial import inner membrane translocase subunit Tim17-A OS=Mus musculus OX=10090 GN=Timm17a PE=1 SV=1;tr|D3Z1K5|D3Z1K5_MOUSE Mitochondrial import inner membrane translocase subunit Tim17-A (Fragment) OS=Mus musculus OX=10090 G	Timm17a	TRUE	NA	NA	NA	NA	NA	NA	NA	NA	NA	NA	NA	NA	22.0109	NA
sp|Q9Z0X1|AIFM1_MOUSE;tr|B1AU25|B1AU25_MOUSE	sp|Q9Z0X1|AIFM1_MOUSE;tr|B1AU25|B1AU25_MOUSE	sp|Q9Z0X1|AIFM1_MOUSE Apoptosis-inducing factor 1, mitochondrial OS=Mus musculus OX=10090 GN=Aifm1 PE=1 SV=1;tr|B1AU25|B1AU25_MOUSE Apoptosis-inducing factor 1, mitochondrial OS=Mus musculus OX=10090 GN=Aifm1 PE=1 SV=1	Aifm1	TRUE	0.0953936	0.445498	0.217117	31.9788	31.9758	32.0766	31.7884	32.1387	31.8324	32.0121	31.9612	31.6541	32.1005	32.2482
sp|Q9Z1J3|NFS1_MOUSE;tr|F7CZD1|F7CZD1_MOUSE;tr|F6TXD3|F6TXD3_MOUSE;tr|A6QRH3|A6QRH3_MOUSE	sp|Q9Z1J3|NFS1_MOUSE	sp|Q9Z1J3|NFS1_MOUSE Cysteine desulfurase, mitochondrial OS=Mus musculus OX=10090 GN=Nfs1 PE=1 SV=3	Nfs1	TRUE	0.011761	0.1721	1.14429	23.7165	21.069	23.4114	22.5789	23.8476	23.8817	24.4464	25.3165	25.205	22.9874	24.4215
sp|Q9Z1P6|NDUA7_MOUSE;tr|G3UXZ4|G3UXZ4_MOUSE	sp|Q9Z1P6|NDUA7_MOUSE	sp|Q9Z1P6|NDUA7_MOUSE NADH dehydrogenase [ubiquinone] 1 alpha subcomplex subunit 7 OS=Mus musculus OX=10090 GN=Ndufa7 PE=1 SV=3	Ndufa7	TRUE	0.016428	0.191935	-0.624914	31.6686	32.1149	31.6582	31.9251	31.3756	31.4813	31.402	31.1987	31.9318	32.452	31.146
sp|Q9Z2G9|HTAI2_MOUSE;tr|Q3U816|Q3U816_MOUSE	sp|Q9Z2G9|HTAI2_MOUSE;tr|Q3U816|Q3U816_MOUSE	sp|Q9Z2G9|HTAI2_MOUSE Oxidoreductase HTATIP2 OS=Mus musculus OX=10090 GN=Htatip2 PE=1 SV=3;tr|Q3U816|Q3U816_MOUSE Oxidoreductase HTATIP2 OS=Mus musculus OX=10090 GN=Htatip2 PE=1 SV=1	Htatip2	TRUE	NA	NA	NA	NA	22.3859	20.1326	22.2213	23.3944	22.2815	22.4038	NA	NA	23.1925	22.6938
sp|Q9Z2I0|LETM1_MOUSE	sp|Q9Z2I0|LETM1_MOUSE	sp|Q9Z2I0|LETM1_MOUSE Mitochondrial proton/calcium exchanger protein OS=Mus musculus OX=10090 GN=Letm1 PE=1 SV=1	Letm1	TRUE	0.932358	0.955561	0.0181038	28.4769	29.1087	29.6714	29.1659	28.535	28.2764	28.6962	27.4468	27.4258	28.3626	28.0805
sp|Q9Z2I8|SUCB2_MOUSE;tr|A0A0N4SWD1|A0A0N4SWD1_MOUSE	sp|Q9Z2I8|SUCB2_MOUSE	sp|Q9Z2I8|SUCB2_MOUSE Succinate--CoA ligase [GDP-forming] subunit beta, mitochondrial OS=Mus musculus OX=10090 GN=Suclg2 PE=1 SV=3	Suclg2	TRUE	0.846521	0.937589	0.0714646	25.7005	25.0463	25.6657	26.6252	25.5719	25.9379	25.5828	26.3368	26.5725	24.1421	25.5242
sp|Q9Z2I9|SUCB1_MOUSE	sp|Q9Z2I9|SUCB1_MOUSE	sp|Q9Z2I9|SUCB1_MOUSE Succinate--CoA ligase [ADP-forming] subunit beta, mitochondrial OS=Mus musculus OX=10090 GN=Sucla2 PE=1 SV=2	Sucla2	TRUE	0.299184	0.664364	0.133453	29.6424	29.0412	29.3182	29.3125	29.3031	29.9092	30.143	30.613	30.674	28.9415	29.1682
tr|D3Z7C0|D3Z7C0_MOUSE;sp|Q9Z2Q5|RM40_MOUSE	tr|D3Z7C0|D3Z7C0_MOUSE;sp|Q9Z2Q5|RM40_MOUSE	tr|D3Z7C0|D3Z7C0_MOUSE 39S ribosomal protein L40, mitochondrial OS=Mus musculus OX=10090 GN=Mrpl40 PE=1 SV=1;sp|Q9Z2Q5|RM40_MOUSE 39S ribosomal protein L40, mitochondrial OS=Mus musculus OX=10090 GN=Mrpl40 PE=1 SV=2	Mrpl40	TRUE	0.0165242	0.191935	0.697044	24.7236	23.7999	24.4715	24.7378	25.1949	25.4401	25.4457	24.6992	23.3049	24.5925	25.5491
sp|Q9Z2Z6|MCAT_MOUSE	sp|Q9Z2Z6|MCAT_MOUSE	sp|Q9Z2Z6|MCAT_MOUSE Mitochondrial carnitine/acylcarnitine carrier protein OS=Mus musculus OX=10090 GN=Slc25a20 PE=1 SV=1	Slc25a20	TRUE	0.663246	0.871207	0.0806956	27.0659	28.1737	28.0147	27.5033	27.7265	26.6522	27.3729	26.0647	26.2555	26.5428	26.3523
tr|A0A087WS23|A0A087WS23_MOUSE;tr|F8VQC7|F8VQC7_MOUSE;tr|A0A087WPX0|A0A087WPX0_MOUSE;tr|A0A087WQG4|A0A087WQG4_MOUSE;tr|A0A087WP14|A0A087WP14_MOUSE;tr|A0A087WRS1|A0A087WRS1_MOUSE;tr|A0A087WPW5|A0A087WPW5_MOUSE;tr|A0A087WQI3|A0A087WQI3_MOUSE;tr|A0A087WQQ5|A0A087WQQ5_MOUSE;tr|A0A087WP85|A0A087WP85_MOUSE;tr|A0A087WQF8|A0A087WQF8_MOUSE;tr|A0A087WQ25|A0A087WQ25_MOUSE;tr|A0A087WP48|A0A087WP48_MOUSE;tr|A…	tr|A0A087WS23|A0A087WS23_MOUSE;tr|F8VQC7|F8VQC7_MOUSE;tr|A0A087WPX0|A0A087WPX0_MOUSE;tr|A0A087WQG4|A0A087WQG4_MOUSE;tr|A0A087WP14|A0A087WP14_MOUSE;tr|A0A087WRS1|A0A087WRS1_MOUSE;tr|A0A087WPW5|A0A087WPW5_MOUSE;tr|A0A087WQI3|A0A087WQI3_MOUSE;tr|A0A087WQQ5|A0A087WQQ5_MOUSE;tr|A0A087WP85|A0A087WP85_MOUSE;tr|A0A087WQF8|A0A087WQF8_MOUSE;tr|A0A087WQ25|A0A087WQ25_MOUSE;tr|A0A087WP48|A0A087WP48_MOUSE;tr|A…	tr|A0A087WS23|A0A087WS23_MOUSE Kinectin OS=Mus musculus OX=10090 GN=Ktn1 PE=1 SV=1;tr|F8VQC7|F8VQC7_MOUSE Kinectin OS=Mus musculus OX=10090 GN=Ktn1 PE=1 SV=1;tr|A0A087WPX0|A0A087WPX0_MOUSE Kinectin OS=Mus musculus OX=10090 GN=Ktn1 PE=1 SV=1;tr|A0A087WQG4|A	Ktn1	FALSE	NA	NA	NA	NA	23.1005	22.2864	22.4133	NA	21.6426	23.137	NA	20.2812	21.7028	21.2238
tr|A0A087WQH8|A0A087WQH8_MOUSE	tr|A0A087WQH8|A0A087WQH8_MOUSE	tr|A0A087WQH8|A0A087WQH8_MOUSE Probable UDP-sugar transporter protein SLC35A4 OS=Mus musculus OX=10090 GN=Slc35a4 PE=1 SV=1	Slc35a4	FALSE	NA	NA	NA	NA	NA	23.4966	23.4867	NA	23.3956	23.2668	23.1199	21.9917	23.1455	22.6516
tr|A0A0J9YTR2|A0A0J9YTR2_MOUSE	tr|A0A0J9YTR2|A0A0J9YTR2_MOUSE	tr|A0A0J9YTR2|A0A0J9YTR2_MOUSE RIKEN cDNA 0610012G03 gene OS=Mus musculus OX=10090 GN=0610012G03Rik PE=1 SV=1	0610012G03Rik	FALSE	0.134008	0.526489	-0.399869	22.6066	23.6421	23.3222	23.3944	23.6059	21.8379	21.8639	21.7239	22.4059	22.7526	21.5175
tr|A0A0R4J083|A0A0R4J083_MOUSE;sp|P51174|ACADL_MOUSE	tr|A0A0R4J083|A0A0R4J083_MOUSE;sp|P51174|ACADL_MOUSE	tr|A0A0R4J083|A0A0R4J083_MOUSE Long-chain specific acyl-CoA dehydrogenase, mitochondrial OS=Mus musculus OX=10090 GN=Acadl PE=1 SV=1;sp|P51174|ACADL_MOUSE Long-chain specific acyl-CoA dehydrogenase, mitochondrial OS=Mus musculus OX=10090 GN=Acadl PE=1 SV=2	Acadl	TRUE	0.779052	0.916651	0.0325452	30.6594	29.8857	29.9697	30.0883	30.0529	31.1725	31.0828	31.9387	31.9311	30.1379	30.3341
tr|A0A0R4J1J1|A0A0R4J1J1_MOUSE	tr|A0A0R4J1J1|A0A0R4J1J1_MOUSE	tr|A0A0R4J1J1|A0A0R4J1J1_MOUSE Probable hydrolase PNKD OS=Mus musculus OX=10090 GN=Pnkd PE=1 SV=1	Pnkd	TRUE	0.164869	0.548435	0.343947	24.6239	24.4501	25.507	24.2283	24.8013	24.4073	24.859	24.3636	24.4326	24.7416	24.4486
tr|A0A0R4J1R7|A0A0R4J1R7_MOUSE;sp|Q9CZL5|PHS2_MOUSE	tr|A0A0R4J1R7|A0A0R4J1R7_MOUSE;sp|Q9CZL5|PHS2_MOUSE	tr|A0A0R4J1R7|A0A0R4J1R7_MOUSE 4a-hydroxytetrahydrobiopterin dehydratase OS=Mus musculus OX=10090 GN=Pcbd2 PE=1 SV=1;sp|Q9CZL5|PHS2_MOUSE Pterin-4-alpha-carbinolamine dehydratase 2 OS=Mus musculus OX=10090 GN=Pcbd2 PE=1 SV=2	Pcbd2	TRUE	NA	NA	NA	NA	NA	NA	21.7382	22.0254	22.3427	22.5841	22.6128	22.3903	NA	21.7365
tr|A0A140LHT6|A0A140LHT6_MOUSE;tr|E9QPQ8|E9QPQ8_MOUSE;sp|Q8JZS9|RM48_MOUSE;tr|A0A140LI38|A0A140LI38_MOUSE;tr|A0A140LHD4|A0A140LHD4_MOUSE	tr|A0A140LHT6|A0A140LHT6_MOUSE;tr|E9QPQ8|E9QPQ8_MOUSE;sp|Q8JZS9|RM48_MOUSE	tr|A0A140LHT6|A0A140LHT6_MOUSE 39S ribosomal protein L48, mitochondrial OS=Mus musculus OX=10090 GN=Mrpl48 PE=1 SV=1;tr|E9QPQ8|E9QPQ8_MOUSE 39S ribosomal protein L48, mitochondrial OS=Mus musculus OX=10090 GN=Mrpl48 PE=1 SV=1;sp|Q8JZS9|RM48_MOUSE 39S ribos	Mrpl48	TRUE	0.733233	0.901225	0.10389	22.1381	22.4865	22.656	22.443	22.5191	22.5321	21.4523	22.1304	21.1076	21.8616	22.1923
tr|A0A1B0GR85|A0A1B0GR85_MOUSE	tr|A0A1B0GR85|A0A1B0GR85_MOUSE	tr|A0A1B0GR85|A0A1B0GR85_MOUSE RIKEN cDNA 2900026A02 gene OS=Mus musculus OX=10090 GN=2900026A02Rik PE=1 SV=1	2900026A02Rik	FALSE	NA	NA	NA	NA	NA	NA	22.8678	23.2923	NA	22.2621	22.8273	22.7656	NA	NA
tr|A0A1W2P7G5|A0A1W2P7G5_MOUSE;tr|A0A1W2P7J1|A0A1W2P7J1_MOUSE;tr|E9Q3H6|E9Q3H6_MOUSE;tr|G5E8J7|G5E8J7_MOUSE;sp|Q3THF9|CQ10B_MOUSE;tr|A0A0R4J066|A0A0R4J066_MOUSE	tr|A0A1W2P7G5|A0A1W2P7G5_MOUSE;tr|A0A1W2P7J1|A0A1W2P7J1_MOUSE;tr|E9Q3H6|E9Q3H6_MOUSE	tr|A0A1W2P7G5|A0A1W2P7G5_MOUSE Coenzyme Q10A OS=Mus musculus OX=10090 GN=Coq10a PE=1 SV=1;tr|A0A1W2P7J1|A0A1W2P7J1_MOUSE Coenzyme Q10A OS=Mus musculus OX=10090 GN=Coq10a PE=1 SV=1;tr|E9Q3H6|E9Q3H6_MOUSE Coenzyme Q10A OS=Mus musculus OX=10090 GN=Coq10a PE=1	Coq10a	TRUE	0.00850228	0.137555	0.498526	27.0973	27.5979	27.9511	27.125	27.9754	26.5839	26.9989	26.86	26.5713	26.3622	26.9476
tr|A0A338P6I9|A0A338P6I9_MOUSE	tr|A0A338P6I9|A0A338P6I9_MOUSE	tr|A0A338P6I9|A0A338P6I9_MOUSE Uncharacterized protein OS=Mus musculus OX=10090 PE=4 SV=1	NA	FALSE	NA	NA	NA	NA	24.2149	NA	22.2437	23.2948	22.4438	22.3511	22.7588	23.0125	NA	22.7625
tr|A0A384DV63|A0A384DV63_MOUSE	tr|A0A384DV63|A0A384DV63_MOUSE	tr|A0A384DV63|A0A384DV63_MOUSE HSPB1-associated protein 1 OS=Mus musculus OX=10090 GN=Hspbap1 PE=1 SV=1	Hspbap1	FALSE	NA	NA	NA	NA	NA	NA	21.9352	NA	NA	21.4764	NA	22.0416	NA	22.5327
tr|A0A494B9G1|A0A494B9G1_MOUSE	tr|A0A494B9G1|A0A494B9G1_MOUSE	tr|A0A494B9G1|A0A494B9G1_MOUSE 39S ribosomal protein L49, mitochondrial (Fragment) OS=Mus musculus OX=10090 GN=Mrpl49 PE=1 SV=1	Mrpl49	TRUE	0.437635	0.721979	-0.147387	22.8258	23.1077	22.6062	22.5202	22.9171	22.6639	22.7362	22.7067	22.8432	23.3623	22.7941
tr|A0A571BDS0|A0A571BDS0_MOUSE;sp|O70373|XIRP1_MOUSE;tr|E9QQ93|E9QQ93_MOUSE	tr|A0A571BDS0|A0A571BDS0_MOUSE;sp|O70373|XIRP1_MOUSE;tr|E9QQ93|E9QQ93_MOUSE	tr|A0A571BDS0|A0A571BDS0_MOUSE Xin actin-binding repeat-containing protein 1 OS=Mus musculus OX=10090 GN=Xirp1 PE=1 SV=1;sp|O70373|XIRP1_MOUSE Xin actin-binding repeat-containing protein 1 OS=Mus musculus OX=10090 GN=Xirp1 PE=1 SV=2;tr|E9QQ93|E9QQ93_MOUSE	Xirp1	FALSE	NA	NA	NA	NA	NA	24.841	NA	NA	NA	NA	NA	20.0168	NA	NA
tr|A0A5F8MPY0|A0A5F8MPY0_MOUSE	tr|A0A5F8MPY0|A0A5F8MPY0_MOUSE	tr|A0A5F8MPY0|A0A5F8MPY0_MOUSE Pigb opposite strand 1 OS=Mus musculus OX=10090 GN=Pigbos1 PE=4 SV=1	Pigbos1	TRUE	NA	NA	NA	NA	22.884	22.3188	NA	23.1872	22.9379	22.7754	21.678	21.1929	NA	NA
tr|A0A668KL51|A0A668KL51_MOUSE	tr|A0A668KL51|A0A668KL51_MOUSE	tr|A0A668KL51|A0A668KL51_MOUSE Isocitrate dehydrogenase [NAD] subunit, mitochondrial OS=Mus musculus OX=10090 GN=Idh3b PE=1 SV=1	Idh3b	TRUE	0.426844	0.718509	-0.146872	27.7019	27.4369	27.2141	27.4833	27.0125	27.3255	27.8165	28.6647	29.0847	27.5465	27.4347
tr|A2AEC9|A2AEC9_MOUSE	tr|A2AEC9|A2AEC9_MOUSE	tr|A2AEC9|A2AEC9_MOUSE Syntaxin-binding protein 3 OS=Mus musculus OX=10090 GN=Stxbp3 PE=1 SV=1	Stxbp3	FALSE	NA	NA	NA	NA	NA	NA	21.7291	NA	NA	NA	NA	NA	NA	21.5486
tr|A2AKU9|A2AKU9_MOUSE	tr|A2AKU9|A2AKU9_MOUSE	tr|A2AKU9|A2AKU9_MOUSE ATP synthase subunit gamma OS=Mus musculus OX=10090 GN=Atp5c1 PE=1 SV=1	Atp5c1	TRUE	0.150356	0.541566	0.210828	32.4706	32.4504	32.7677	32.4355	32.4824	32.4162	32.5347	32.5067	31.9746	32.5491	32.5883
tr|A4QPC5|A4QPC5_MOUSE;sp|P21844|CMA1_MOUSE	tr|A4QPC5|A4QPC5_MOUSE;sp|P21844|CMA1_MOUSE	tr|A4QPC5|A4QPC5_MOUSE Chymase OS=Mus musculus OX=10090 GN=Cma1 PE=1 SV=1;sp|P21844|CMA1_MOUSE Chymase OS=Mus musculus OX=10090 GN=Cma1 PE=1 SV=2	Cma1	FALSE	0.583196	0.82631	-1.14899	27.2518	22.7057	29.6431	29.1575	29.1506	28.5076	23.1291	28.9004	29.0145	29.7463	22.5635
tr|A8DUK4|A8DUK4_MOUSE;sp|P02088|HBB1_MOUSE;tr|E9Q223|E9Q223_MOUSE;sp|P02089|HBB2_MOUSE;CON__Q3SX09;CON__P02070;sp|P02104|HBE_MOUSE	tr|A8DUK4|A8DUK4_MOUSE;sp|P02088|HBB1_MOUSE;tr|E9Q223|E9Q223_MOUSE	tr|A8DUK4|A8DUK4_MOUSE Beta-globin OS=Mus musculus OX=10090 GN=Hbb-bs PE=1 SV=1;sp|P02088|HBB1_MOUSE Hemoglobin subunit beta-1 OS=Mus musculus OX=10090 GN=Hbb-b1 PE=1 SV=2;tr|E9Q223|E9Q223_MOUSE Hemoglobin, beta adult s chain (Fragment) OS=Mus musculus OX=	NA	FALSE	0.195329	0.594186	-0.372289	27.5762	29.6133	28.7407	29.3994	29.8151	26.5755	25.5087	26.3122	26.8509	26.3728	26.5737
tr|B2RXT3|B2RXT3_MOUSE;tr|E9Q7L0|E9Q7L0_MOUSE	tr|B2RXT3|B2RXT3_MOUSE;tr|E9Q7L0|E9Q7L0_MOUSE	tr|B2RXT3|B2RXT3_MOUSE Ogdhl protein OS=Mus musculus OX=10090 GN=Ogdhl PE=1 SV=1;tr|E9Q7L0|E9Q7L0_MOUSE Oxoglutarate dehydrogenase-like OS=Mus musculus OX=10090 GN=Ogdhl PE=1 SV=1	Ogdhl	TRUE	0.0844348	0.439229	-0.358497	27.2272	27.1275	26.5656	27.0932	26.4292	27.2902	27.2742	27.566	28.2587	27.2626	27.4047
tr|D3Z7X0|D3Z7X0_MOUSE;tr|D3Z2B3|D3Z2B3_MOUSE;tr|F6RGT6|F6RGT6_MOUSE	tr|D3Z7X0|D3Z7X0_MOUSE;tr|D3Z2B3|D3Z2B3_MOUSE	tr|D3Z7X0|D3Z7X0_MOUSE Acyl-Coenzyme A dehydrogenase family, member 12 OS=Mus musculus OX=10090 GN=Acad12 PE=1 SV=1;tr|D3Z2B3|D3Z2B3_MOUSE Acyl-Coenzyme A dehydrogenase family, member 12 OS=Mus musculus OX=10090 GN=Acad12 PE=1 SV=1	Acad12	TRUE	0.907956	0.955561	0.0194056	26.369	26.0229	25.5111	25.7157	25.8455	26.9365	26.8444	26.4749	26.2999	26.8213	27.2174
tr|D9J303|D9J303_MOUSE;tr|F8WJI6|F8WJI6_MOUSE;tr|E9Q8P5|E9Q8P5_MOUSE;tr|D9J2Z9|D9J2Z9_MOUSE;tr|D9J300|D9J300_MOUSE;tr|D9J301|D9J301_MOUSE;tr|D9J302|D9J302_MOUSE;tr|Q9CRA2|Q9CRA2_MOUSE;tr|A0A0G2JEJ0|A0A0G2JEJ0_MOUSE;sp|Q8CI51|PDLI5_MOUSE	tr|D9J303|D9J303_MOUSE;tr|F8WJI6|F8WJI6_MOUSE;tr|E9Q8P5|E9Q8P5_MOUSE;tr|D9J2Z9|D9J2Z9_MOUSE;tr|D9J300|D9J300_MOUSE;tr|D9J301|D9J301_MOUSE;tr|D9J302|D9J302_MOUSE;tr|Q9CRA2|Q9CRA2_MOUSE;tr|A0A0G2JEJ0|A0A0G2JEJ0_MOUSE;sp|Q8CI51|PDLI5_MOUSE	tr|D9J303|D9J303_MOUSE ENH isoform 3a OS=Mus musculus OX=10090 GN=Pdlim5 PE=1 SV=1;tr|F8WJI6|F8WJI6_MOUSE PDZ and LIM domain protein 5 OS=Mus musculus OX=10090 GN=Pdlim5 PE=1 SV=2;tr|E9Q8P5|E9Q8P5_MOUSE PDZ and LIM domain protein 5 OS=Mus musculus OX=10090	Pdlim5	FALSE	NA	NA	NA	NA	NA	NA	20.0578	22.7134	NA	20.8176	22.633	23.3143	21.9033	21.6395
tr|E9PV44|E9PV44_MOUSE;sp|O35143|ATIF1_MOUSE	tr|E9PV44|E9PV44_MOUSE;sp|O35143|ATIF1_MOUSE	tr|E9PV44|E9PV44_MOUSE ATP synthase F1 subunit epsilon OS=Mus musculus OX=10090 GN=Atpif1 PE=1 SV=1;sp|O35143|ATIF1_MOUSE ATPase inhibitor, mitochondrial OS=Mus musculus OX=10090 GN=Atp5if1 PE=1 SV=2	Atpif1	TRUE	0.237846	0.641334	0.680985	27.1009	28.4547	27.869	27.4757	27.4283	27.9106	27.7295	27.0883	24.2216	25.7395	27.0919
tr|E9PVN6|E9PVN6_MOUSE;sp|Q9CR63|COX16_MOUSE;sp|Q9D6K5|SYJ2B_MOUSE	tr|E9PVN6|E9PVN6_MOUSE;sp|Q9CR63|COX16_MOUSE;sp|Q9D6K5|SYJ2B_MOUSE	tr|E9PVN6|E9PVN6_MOUSE Cytochrome c oxidase assembly protein COX16 homolog, mitochondrial OS=Mus musculus OX=10090 GN=Gm20498 PE=1 SV=1;sp|Q9CR63|COX16_MOUSE Cytochrome c oxidase assembly protein COX16 homolog, mitochondrial OS=Mus musculus OX=10090 GN=Cox	Gm20498	FALSE	NA	NA	NA	NA	20.7444	NA	22.9278	20.357	21.2498	22.7423	NA	NA	NA	22.0122
tr|E9QAH1|E9QAH1_MOUSE;tr|E9PVZ8|E9PVZ8_MOUSE	tr|E9QAH1|E9QAH1_MOUSE;tr|E9PVZ8|E9PVZ8_MOUSE	tr|E9QAH1|E9QAH1_MOUSE Golgi autoantigen, golgin subfamily b, macrogolgin 1 OS=Mus musculus OX=10090 GN=Golgb1 PE=1 SV=1;tr|E9PVZ8|E9PVZ8_MOUSE Golgi autoantigen, golgin subfamily b, macrogolgin 1 OS=Mus musculus OX=10090 GN=Golgb1 PE=1 SV=1	Golgb1	FALSE	NA	NA	NA	NA	21.5859	21.4403	21.5585	NA	NA	21.7344	NA	NA	NA	NA
tr|E9Q3H7|E9Q3H7_MOUSE;tr|E9Q0B6|E9Q0B6_MOUSE	tr|E9Q3H7|E9Q3H7_MOUSE;tr|E9Q0B6|E9Q0B6_MOUSE	tr|E9Q3H7|E9Q3H7_MOUSE Dynein, axonemal, heavy chain 6 OS=Mus musculus OX=10090 GN=Dnah6 PE=1 SV=1;tr|E9Q0B6|E9Q0B6_MOUSE Dynein, axonemal, heavy chain 6 OS=Mus musculus OX=10090 GN=Dnah6 PE=1 SV=1	Dnah6	FALSE	0.306042	0.664462	-0.497667	22.7939	23.3603	23.1684	22.6854	23.2198	21.9698	21.675	22.7228	22.6753	24.5227	21.9391
tr|E9Q616|E9Q616_MOUSE;tr|A0A494BBD5|A0A494BBD5_MOUSE	tr|E9Q616|E9Q616_MOUSE	tr|E9Q616|E9Q616_MOUSE AHNAK nucleoprotein (desmoyokin) OS=Mus musculus OX=10090 GN=Ahnak PE=1 SV=1	Ahnak	FALSE	0.732149	0.901225	0.180807	22.1225	21.2415	21.3073	22.4322	21.9986	21.9083	21.6692	22.0012	23.0281	21.5502	24.088
tr|E9Q6K3|E9Q6K3_MOUSE	tr|E9Q6K3|E9Q6K3_MOUSE	tr|E9Q6K3|E9Q6K3_MOUSE Progesterone immunomodulatory-binding factor 1 OS=Mus musculus OX=10090 GN=Pibf1 PE=1 SV=1	Pibf1	FALSE	NA	NA	NA	NA	NA	NA	NA	23.8614	22.8422	NA	NA	NA	26.3103	NA
tr|E9Q800|E9Q800_MOUSE;tr|E9QAY6|E9QAY6_MOUSE	tr|E9Q800|E9Q800_MOUSE;tr|E9QAY6|E9QAY6_MOUSE	tr|E9Q800|E9Q800_MOUSE MICOS complex subunit MIC60 OS=Mus musculus OX=10090 GN=Immt PE=1 SV=1;tr|E9QAY6|E9QAY6_MOUSE MICOS complex subunit MIC60 OS=Mus musculus OX=10090 GN=Immt PE=1 SV=1	Immt	TRUE	0.241446	0.642103	0.153964	32.9881	32.9809	33.1289	33.1009	33.1007	33.1349	33.2472	32.8749	32.4473	32.8916	32.9736
tr|E9Q9T8|E9Q9T8_MOUSE;tr|Q3UIK0|Q3UIK0_MOUSE;tr|Q3TF37|Q3TF37_MOUSE;sp|O70468|MYPC3_MOUSE	tr|E9Q9T8|E9Q9T8_MOUSE;tr|Q3UIK0|Q3UIK0_MOUSE;tr|Q3TF37|Q3TF37_MOUSE;sp|O70468|MYPC3_MOUSE	tr|E9Q9T8|E9Q9T8_MOUSE Myosin-binding protein C, cardiac-type OS=Mus musculus OX=10090 GN=Mybpc3 PE=1 SV=1;tr|Q3UIK0|Q3UIK0_MOUSE Myosin-binding protein C, cardiac-type OS=Mus musculus OX=10090 GN=Mybpc3 PE=1 SV=1;tr|Q3TF37|Q3TF37_MOUSE Myosin-binding prot	Mybpc3	FALSE	NA	NA	NA	NA	20.5193	NA	24.2744	24.281	24.3985	22.8652	27.0369	28.4118	22.353	24.9611
tr|G5E8R3|G5E8R3_MOUSE;tr|E9QPD7|E9QPD7_MOUSE;sp|Q05920|PYC_MOUSE;tr|A0A286YCC5|A0A286YCC5_MOUSE;tr|A0A494B912|A0A494B912_MOUSE;tr|A0A494B951|A0A494B951_MOUSE	tr|G5E8R3|G5E8R3_MOUSE;tr|E9QPD7|E9QPD7_MOUSE;sp|Q05920|PYC_MOUSE	tr|G5E8R3|G5E8R3_MOUSE Pyruvate carboxylase OS=Mus musculus OX=10090 GN=Pcx PE=1 SV=1;tr|E9QPD7|E9QPD7_MOUSE Pyruvate carboxylase OS=Mus musculus OX=10090 GN=Pcx PE=1 SV=1;sp|Q05920|PYC_MOUSE Pyruvate carboxylase, mitochondrial OS=Mus musculus OX=10090 GN=	Pcx	TRUE	NA	NA	NA	NA	22.1211	NA	23.2661	22.6541	23.4746	24.0322	24.548	25.0472	23.2264	23.1219
tr|F2Z471|F2Z471_MOUSE	tr|F2Z471|F2Z471_MOUSE	tr|F2Z471|F2Z471_MOUSE Voltage-dependent anion-selective channel protein 1 OS=Mus musculus OX=10090 GN=Vdac1 PE=1 SV=1	Vdac1	TRUE	0.440352	0.721979	-0.127024	28.2409	27.9096	28.1759	27.9426	27.7436	27.6646	27.7339	28.4891	28.686	29.3192	28.7443
tr|F6U775|F6U775_MOUSE	tr|F6U775|F6U775_MOUSE	tr|F6U775|F6U775_MOUSE Dynamin GTPase (Fragment) OS=Mus musculus OX=10090 GN=Opa1 PE=1 SV=1	Opa1	TRUE	NA	NA	NA	NA	23.5074	23.3559	22.882	21.4856	23.1389	21.9156	NA	NA	NA	22.7938
tr|S4R2G9|S4R2G9_MOUSE;tr|G5E895|G5E895_MOUSE;tr|D3Z494|D3Z494_MOUSE	tr|S4R2G9|S4R2G9_MOUSE;tr|G5E895|G5E895_MOUSE;tr|D3Z494|D3Z494_MOUSE	tr|S4R2G9|S4R2G9_MOUSE Aldo-keto reductase family 1, member B10 (aldose reductase) OS=Mus musculus OX=10090 GN=Akr1b10 PE=1 SV=1;tr|G5E895|G5E895_MOUSE Aldo-keto reductase family 1, member B10 (aldose reductase) OS=Mus musculus OX=10090 GN=Akr1b10 PE=1 SV=	Akr1b10	TRUE	NA	NA	NA	NA	NA	NA	NA	22.5858	23.2821	NA	23.6076	23.8862	NA	NA
tr|G5E902|G5E902_MOUSE;tr|E9PX16|E9PX16_MOUSE	tr|G5E902|G5E902_MOUSE	tr|G5E902|G5E902_MOUSE Phosphate carrier protein, mitochondrial OS=Mus musculus OX=10090 GN=Slc25a3 PE=1 SV=1	Slc25a3	TRUE	0.902623	0.955561	0.025836	30.4553	30.2371	30.8483	30.7293	30.1082	30.6973	30.7339	29.8045	30.0533	30.495	30.8463
tr|Q14BI5|Q14BI5_MOUSE	tr|Q14BI5|Q14BI5_MOUSE	tr|Q14BI5|Q14BI5_MOUSE Myomesin 2 OS=Mus musculus OX=10090 GN=Myom2 PE=1 SV=1	Myom2	FALSE	NA	NA	NA	NA	NA	NA	NA	NA	NA	NA	23.178	22.9061	NA	NA
tr|Q3U3J1|Q3U3J1_MOUSE;sp|P50136|ODBA_MOUSE;tr|A0A0U1RPK5|A0A0U1RPK5_MOUSE	tr|Q3U3J1|Q3U3J1_MOUSE;sp|P50136|ODBA_MOUSE	tr|Q3U3J1|Q3U3J1_MOUSE 2-oxoisovalerate dehydrogenase subunit alpha OS=Mus musculus OX=10090 GN=Bckdha PE=1 SV=1;sp|P50136|ODBA_MOUSE 2-oxoisovalerate dehydrogenase subunit alpha, mitochondrial OS=Mus musculus OX=10090 GN=Bckdha PE=1 SV=1	Bckdha	TRUE	0.389519	0.706838	0.174889	27.4593	27.2625	26.8291	27.4513	27.7885	27.3542	27.3079	27.7385	27.4631	27.3283	28.0698
tr|Q3U422|Q3U422_MOUSE	tr|Q3U422|Q3U422_MOUSE	tr|Q3U422|Q3U422_MOUSE Complex I-9kD OS=Mus musculus OX=10090 GN=Ndufv3 PE=1 SV=1	Ndufv3	TRUE	0.146313	0.541566	-0.191316	28.6049	29.4034	29.0458	29.0071	28.8055	28.8003	28.5812	27.8611	27.8286	28.4634	28.2526
tr|Q3UN88|Q3UN88_MOUSE;sp|P21812|MCPT4_MOUSE	tr|Q3UN88|Q3UN88_MOUSE	tr|Q3UN88|Q3UN88_MOUSE Mast cell protease 4 OS=Mus musculus OX=10090 GN=Mcpt4 PE=1 SV=1	Mcpt4	FALSE	0.206599	0.601716	0.4481	24.014	22.7585	24.2015	23.2078	23.0841	23.5692	24.3816	25.2205	25.888	23.5262	24.3024
tr|Q5RL20|Q5RL20_MOUSE;sp|Q99N89|RM43_MOUSE	tr|Q5RL20|Q5RL20_MOUSE;sp|Q99N89|RM43_MOUSE	tr|Q5RL20|Q5RL20_MOUSE 39S ribosomal protein L43, mitochondrial OS=Mus musculus OX=10090 GN=Mrpl43 PE=1 SV=1;sp|Q99N89|RM43_MOUSE 39S ribosomal protein L43, mitochondrial OS=Mus musculus OX=10090 GN=Mrpl43 PE=1 SV=1	Mrpl43	TRUE	0.305918	0.664462	0.179552	24.926	24.3924	24.6547	23.7838	24.3828	24.4122	24.6395	25.9256	25.7616	25.831	25.4761
tr|Q5SW87|Q5SW87_MOUSE;tr|Q5SW88|Q5SW88_MOUSE;sp|P62821|RAB1A_MOUSE;tr|Q5SW86|Q5SW86_MOUSE	tr|Q5SW87|Q5SW87_MOUSE;tr|Q5SW88|Q5SW88_MOUSE;sp|P62821|RAB1A_MOUSE	tr|Q5SW87|Q5SW87_MOUSE RAB1A, member RAS oncogene family OS=Mus musculus OX=10090 GN=Rab1a PE=1 SV=1;tr|Q5SW88|Q5SW88_MOUSE RAB1A, member RAS oncogene family OS=Mus musculus OX=10090 GN=Rab1a PE=1 SV=1;sp|P62821|RAB1A_MOUSE Ras-related protein Rab-1A OS=Mu	Rab1a	FALSE	NA	NA	NA	NA	NA	22.1164	23.2171	20.7243	22.6485	22.2242	NA	NA	NA	21.9432
tr|Q6XPS7|Q6XPS7_MOUSE	tr|Q6XPS7|Q6XPS7_MOUSE	tr|Q6XPS7|Q6XPS7_MOUSE L-threonine aldolase OS=Mus musculus OX=10090 GN=Tha1 PE=1 SV=1	Tha1	TRUE	0.749351	0.907063	0.0554079	22.6211	21.628	21.7084	24.3542	24.7209	21.9194	21.6848	22.788	23.1669	21.8987	22.3421
tr|Q792Z1|Q792Z1_MOUSE	tr|Q792Z1|Q792Z1_MOUSE	tr|Q792Z1|Q792Z1_MOUSE Trypsin 10 OS=Mus musculus OX=10090 GN=Try10 PE=1 SV=1	Try10	FALSE	NA	NA	NA	NA	NA	NA	NA	NA	22.0047	NA	22.0383	NA	NA	NA
tr|Q7TMG8|Q7TMG8_MOUSE;sp|O55126|NIPS2_MOUSE;tr|A0A0G2JEV1|A0A0G2JEV1_MOUSE	tr|Q7TMG8|Q7TMG8_MOUSE;sp|O55126|NIPS2_MOUSE	tr|Q7TMG8|Q7TMG8_MOUSE Glioblastoma amplified sequence OS=Mus musculus OX=10090 GN=Nipsnap2 PE=1 SV=1;sp|O55126|NIPS2_MOUSE Protein NipSnap homolog 2 OS=Mus musculus OX=10090 GN=Nipsnap2 PE=1 SV=1	Nipsnap2	TRUE	0.181297	0.574319	0.182359	30.5253	30.8702	30.8244	30.6838	31.113	30.1039	30.2034	30.427	30.2028	30.3096	30.5143
tr|Q7TNL9|Q7TNL9_MOUSE	tr|Q7TNL9|Q7TNL9_MOUSE	tr|Q7TNL9|Q7TNL9_MOUSE Coiled-coil-helix-coiled-coil-helix domain-containing 10 OS=Mus musculus OX=10090 GN=Chchd10 PE=1 SV=1	Chchd10	TRUE	NA	NA	NA	NA	23.6473	23.5876	21.3511	22.963	23.0875	22.9868	NA	NA	23.7745	23.9192
tr|Q8C2Q8|Q8C2Q8_MOUSE;sp|Q91VR2|ATPG_MOUSE;tr|A2AKV1|A2AKV1_MOUSE;tr|A2AKV2|A2AKV2_MOUSE;tr|A2AKV3|A2AKV3_MOUSE;tr|A2AKV0|A2AKV0_MOUSE	tr|Q8C2Q8|Q8C2Q8_MOUSE;sp|Q91VR2|ATPG_MOUSE;tr|A2AKV1|A2AKV1_MOUSE;tr|A2AKV2|A2AKV2_MOUSE;tr|A2AKV3|A2AKV3_MOUSE	tr|Q8C2Q8|Q8C2Q8_MOUSE ATP synthase subunit gamma OS=Mus musculus OX=10090 GN=Atp5c1 PE=1 SV=1;sp|Q91VR2|ATPG_MOUSE ATP synthase subunit gamma, mitochondrial OS=Mus musculus OX=10090 GN=Atp5f1c PE=1 SV=1;tr|A2AKV1|A2AKV1_MOUSE ATP synthase, H+-transporting	Atp5c1	TRUE	0.0670997	0.419447	0.374263	30.3755	30.3122	30.5172	29.6614	30.4253	30.0078	30.0084	30.7233	30.6045	30.3561	31.139
tr|Q8R2K3|Q8R2K3_MOUSE;sp|Q9CYR0|SSBP_MOUSE;tr|D3Z3Y3|D3Z3Y3_MOUSE	tr|Q8R2K3|Q8R2K3_MOUSE;sp|Q9CYR0|SSBP_MOUSE	tr|Q8R2K3|Q8R2K3_MOUSE Single-stranded DNA-binding protein, mitochondrial OS=Mus musculus OX=10090 GN=Ssbp1 PE=1 SV=1;sp|Q9CYR0|SSBP_MOUSE Single-stranded DNA-binding protein, mitochondrial OS=Mus musculus OX=10090 GN=Ssbp1 PE=1 SV=1	Ssbp1	TRUE	0.666406	0.871207	0.0959764	27.4006	27.1202	27.2953	26.4277	27.1486	26.7014	27.141	27.7144	28.1263	28.3876	27.9438
tr|Q8R5L1|Q8R5L1_MOUSE;sp|O35658|C1QBP_MOUSE	tr|Q8R5L1|Q8R5L1_MOUSE;sp|O35658|C1QBP_MOUSE	tr|Q8R5L1|Q8R5L1_MOUSE Complement component 1 Q subcomponent-binding protein, mitochondrial OS=Mus musculus OX=10090 GN=C1qbp PE=1 SV=1;sp|O35658|C1QBP_MOUSE Complement component 1 Q subcomponent-binding protein, mitochondrial OS=Mus musculus OX=10090 GN=C	C1qbp	TRUE	0.0860747	0.439229	-0.416815	24.5319	25.2315	24.5627	24.9671	24.9609	25.0202	24.5331	24.4954	24.3548	24.1282	23.0655
tr|Q9CQ43|Q9CQ43_MOUSE;tr|Q8VCG1|Q8VCG1_MOUSE	tr|Q9CQ43|Q9CQ43_MOUSE;tr|Q8VCG1|Q8VCG1_MOUSE	tr|Q9CQ43|Q9CQ43_MOUSE Deoxyuridine 5-triphosphate nucleotidohydrolase OS=Mus musculus OX=10090 GN=Dut PE=1 SV=1;tr|Q8VCG1|Q8VCG1_MOUSE Deoxyuridine 5-triphosphate nucleotidohydrolase OS=Mus musculus OX=10090 GN=Dut PE=1 SV=1	Dut	TRUE	NA	NA	NA	NA	NA	22.9056	NA	22.2001	22.1991	21.3029	23.6261	23.303	21.7255	21.3903
tr|Q91VA7|Q91VA7_MOUSE;tr|V9GXV0|V9GXV0_MOUSE	tr|Q91VA7|Q91VA7_MOUSE	tr|Q91VA7|Q91VA7_MOUSE Isocitrate dehydrogenase [NAD] subunit, mitochondrial OS=Mus musculus OX=10090 GN=Idh3b PE=1 SV=1	Idh3b	TRUE	NA	NA	NA	NA	NA	NA	NA	20.1858	NA	21.0984	NA	NA	NA	NA
tr|Q91VB8|Q91VB8_MOUSE;sp|P01942|HBA_MOUSE;sp|P06467|HBAZ_MOUSE;tr|A7M7S6|A7M7S6_MOUSE	tr|Q91VB8|Q91VB8_MOUSE;sp|P01942|HBA_MOUSE	tr|Q91VB8|Q91VB8_MOUSE Alpha globin 1 OS=Mus musculus OX=10090 GN=Hba-a1 PE=1 SV=1;sp|P01942|HBA_MOUSE Hemoglobin subunit alpha OS=Mus musculus OX=10090 GN=Hba PE=1 SV=2	Hba	FALSE	0.0489835	0.33538	-1.31755	26.7669	29.8756	28.8619	29.4943	29.8137	25.9413	24.8444	22.261	25.991	25.8262	24.7595
tr|Q99N15|Q99N15_MOUSE;tr|A2AFQ2|A2AFQ2_MOUSE;sp|O08756|HCD2_MOUSE	tr|Q99N15|Q99N15_MOUSE;tr|A2AFQ2|A2AFQ2_MOUSE;sp|O08756|HCD2_MOUSE	tr|Q99N15|Q99N15_MOUSE 17beta-hydroxysteroid dehydrogenase type 10/short chain L-3-hydroxyacyl-CoA dehydrogenase OS=Mus musculus OX=10090 GN=Hsd17b10 PE=1 SV=1;tr|A2AFQ2|A2AFQ2_MOUSE 3-hydroxyacyl-CoA dehydrogenase type-2 OS=Mus musculus OX=10090 GN=Hsd17b	Hsd17b10	TRUE	0.13261	0.526489	0.237535	29.1459	28.935	29.0283	29.4333	29.3094	29.151	29.4577	29.1759	28.7129	28.9034	29.352
tr|Q9CQB4|Q9CQB4_MOUSE;sp|Q9D855|QCR7_MOUSE	tr|Q9CQB4|Q9CQB4_MOUSE;sp|Q9D855|QCR7_MOUSE	tr|Q9CQB4|Q9CQB4_MOUSE Cytochrome b-c1 complex subunit 7 OS=Mus musculus OX=10090 GN=Uqcrb PE=1 SV=1;sp|Q9D855|QCR7_MOUSE Cytochrome b-c1 complex subunit 7 OS=Mus musculus OX=10090 GN=Uqcrb PE=1 SV=3	Uqcrb	TRUE	0.149522	0.541566	0.273563	33.2007	33.298	33.3447	33.1231	33.6433	33.2493	33.1096	33.1985	33.0155	32.6338	33.3915
tr|Q9D6T9|Q9D6T9_MOUSE	tr|Q9D6T9|Q9D6T9_MOUSE	tr|Q9D6T9|Q9D6T9_MOUSE 28S ribosomal protein S36, mitochondrial OS=Mus musculus OX=10090 GN=Mrps36 PE=1 SV=1	Mrps36	TRUE	0.0237339	0.227241	-0.623825	24.4052	24.2352	24.202	24.9949	23.9439	24.9835	23.9386	24.6713	24.787	24.5848	23.7105
tr|Q9DCE9|Q9DCE9_MOUSE	tr|Q9DCE9|Q9DCE9_MOUSE	tr|Q9DCE9|Q9DCE9_MOUSE Interferon gamma-induced GTPase OS=Mus musculus OX=10090 GN=Igtp PE=1 SV=1	Igtp	FALSE	NA	NA	NA	NA	21.7217	NA	NA	NA	NA	NA	NA	NA	NA	NA
tr|S4R2K0|S4R2K0_MOUSE	tr|S4R2K0|S4R2K0_MOUSE	tr|S4R2K0|S4R2K0_MOUSE Peptide deformylase OS=Mus musculus OX=10090 GN=Pdf PE=1 SV=1	Pdf	TRUE	NA	NA	NA	NA	21.9082	23.1758	22.7913	21.1029	21.4486	21.18	NA	NA	21.2162	NA

## Sheet: S1Mitos_Liver
Protein.IDs	Majority.protein.IDs	Fasta.headers	gene	mitochondrial	PValue	AdjPVal	log2FoldChange	featureAvg	Mitos_1	Mitos_2	Mitos_3	Mitos_4	Mitos_5	Mitos_6	Mitos_7	Mitos_8	Mitos_9	Mitos_10
A0A067XG53;O70589	A0A067XG53;O70589	tr|A0A067XG53|A0A067XG53_MOUSE Peripheral plasma membrane protein CASK (Fragment) OS=Mus musculus OX=10090 GN=Cask PE=1 SV=1;sp|O70589|CSKP_MOUSE Peripheral plasma membrane protein CASK OS=Mus musculus OX=10090 GN=Cask PE=1 SV=2	Cask	FALSE	NA	NA	NA	NA	NA	NA	NA	NA	NA	NA	NA	NA	NA	21.6549
A0A140T8P9;A0A075B5K0;P01638;P01637	A0A140T8P9;A0A075B5K0;P01638;P01637	tr|A0A140T8P9|A0A140T8P9_MOUSE Immunoglobulin kappa variable 14-111 (Fragment) OS=Mus musculus OX=10090 GN=Igkv14-111 PE=4 SV=2;tr|A0A075B5K0|A0A075B5K0_MOUSE Immunoglobulin kappa variable 14-126 (Fragment) OS=Mus musculus OX=10090 GN=Igkv14-126 PE=4 SV=7;	NA	FALSE	NA	NA	NA	NA	NA	NA	NA	NA	NA	NA	NA	NA	NA	22.1607
A0A075B6A0;A0A075B5P6;P01872	A0A075B6A0;A0A075B5P6;P01872	tr|A0A075B6A0|A0A075B6A0_MOUSE Immunoglobulin heavy constant mu (Fragment) OS=Mus musculus OX=10090 GN=Ighm PE=1 SV=2;tr|A0A075B5P6|A0A075B5P6_MOUSE Immunoglobulin heavy constant mu (Fragment) OS=Mus musculus OX=10090 GN=Ighm PE=1 SV=1;sp|P01872|IGHM_MOUSE	Ighm	FALSE	NA	NA	NA	NA	23.9847	21.6849	23.512	NA	NA	23.5543	NA	NA	NA	23.9362
A0A075B5V1;A0A075B5V6;A0A0A6YWK5;A0A075B5V2;A0A075B5V0;A0A075B5U7;P01757;P01756;A0A075B5V7;A0A075B5U6;A0A0A6YXA5;A0A0A6YVW3;A0A075B5Y4;A0A0A6YY38;A0A0A6YXN5;A0A0A6YX66	A0A075B5V1;A0A075B5V6;A0A0A6YWK5;A0A075B5V2;A0A075B5V0;A0A075B5U7;P01757;P01756	tr|A0A075B5V1|A0A075B5V1_MOUSE Immunoglobulin heavy variable 1-31 OS=Mus musculus OX=10090 GN=Ighv1-31 PE=4 SV=1;tr|A0A075B5V6|A0A075B5V6_MOUSE Immunoglobulin heavy variable V1-42 OS=Mus musculus OX=10090 GN=Ighv1-42 PE=1 SV=1;tr|A0A0A6YWK5|A0A0A6YWK5_MOUS	NA	FALSE	NA	NA	NA	NA	21.9476	NA	NA	NA	NA	NA	NA	NA	NA	NA
A0A0A6YXW6;A0A075B6A3;P01878	A0A0A6YXW6;A0A075B6A3;P01878	tr|A0A0A6YXW6|A0A0A6YXW6_MOUSE Immunoglobulin heavy constant alpha (Fragment) OS=Mus musculus OX=10090 GN=Igha PE=1 SV=1;tr|A0A075B6A3|A0A075B6A3_MOUSE Immunoglobulin heavy constant alpha (Fragment) OS=Mus musculus OX=10090 GN=Igha PE=1 SV=1;sp|P01878|IGHA	Igha	FALSE	NA	NA	NA	NA	25.961	NA	NA	NA	22.0195	21.934	NA	NA	NA	24.5163
A0A087WNS9;A0A087WQ65;A0A087WRZ2;A0A087WNT2;A0A087WPY4;Q99JA5;Q64253	A0A087WNS9;A0A087WQ65;A0A087WRZ2;A0A087WNT2;A0A087WPY4;Q99JA5;Q64253	tr|A0A087WNS9|A0A087WNS9_MOUSE Lymphocyte antigen 6E (Fragment) OS=Mus musculus OX=10090 GN=Ly6e PE=1 SV=6;tr|A0A087WQ65|A0A087WQ65_MOUSE Lymphocyte antigen 6E (Fragment) OS=Mus musculus OX=10090 GN=Ly6e PE=1 SV=1;tr|A0A087WRZ2|A0A087WRZ2_MOUSE Lymphocyte	Ly6e	FALSE	NA	NA	NA	NA	21.8981	NA	NA	NA	NA	22.7531	22.3512	22.616	NA	22.9626
A0A087WPE4;A0A087WQE6;A0A087WNT1;P83940	A0A087WPE4;A0A087WQE6;A0A087WNT1;P83940	tr|A0A087WPE4|A0A087WPE4_MOUSE Elongin-C (Fragment) OS=Mus musculus OX=10090 GN=Eloc PE=1 SV=1;tr|A0A087WQE6|A0A087WQE6_MOUSE Elongin-C (Fragment) OS=Mus musculus OX=10090 GN=Eloc PE=1 SV=1;tr|A0A087WNT1|A0A087WNT1_MOUSE Elongin-C OS=Mus musculus OX=10090	Eloc	FALSE	NA	NA	NA	NA	20.8389	NA	NA	NA	NA	NA	NA	NA	NA	20.8113
A0A087WPW5;A0A087WQI3;A0A087WP85;A0A087WQQ5;A0A087WRS1;A0A087WQ25;A0A087WS23;F8VQC7;A0A087WNW3;A0A087WPX0;A0A087WQD0;A0A087WQG4;A0A087WS29;A0A087WS04;A0A087WP48;A0A087WQF8;A0A087WP14;Q61595;A0A087WPY8;A0A087WR91	A0A087WPW5;A0A087WQI3;A0A087WP85;A0A087WQQ5;A0A087WRS1;A0A087WQ25;A0A087WS23;F8VQC7;A0A087WNW3;A0A087WPX0;A0A087WQD0;A0A087WQG4;A0A087WS29;A0A087WS04;A0A087WP48;A0A087WQF8;A0A087WP14;Q61595	tr|A0A087WPW5|A0A087WPW5_MOUSE Kinectin OS=Mus musculus OX=10090 GN=Ktn1 PE=1 SV=1;tr|A0A087WQI3|A0A087WQI3_MOUSE Kinectin OS=Mus musculus OX=10090 GN=Ktn1 PE=1 SV=1;tr|A0A087WP85|A0A087WP85_MOUSE Kinectin OS=Mus musculus OX=10090 GN=Ktn1 PE=1 SV=1;tr|A0A0	Ktn1	FALSE	NA	NA	NA	NA	22.8517	20.7414	23.937	NA	24.8661	24.1274	21.3408	22.2459	23.1569	22.8633
A0A087WP87;A0A087WRE9;Q9CQJ4	A0A087WP87;A0A087WRE9;Q9CQJ4	tr|A0A087WP87|A0A087WP87_MOUSE E3 ubiquitin-protein ligase RING2 (Fragment) OS=Mus musculus OX=10090 GN=Rnf2 PE=1 SV=1;tr|A0A087WRE9|A0A087WRE9_MOUSE E3 ubiquitin-protein ligase RING2 OS=Mus musculus OX=10090 GN=Rnf2 PE=1 SV=1;sp|Q9CQJ4|RING2_MOUSE E3 ubiq	Rnf2	FALSE	0.370712	0.85068	0.160397	27.4571	27.96	27.8433	26.331	26.9779	27.5346	27.3036	26.8345	26.6472	28.4117	28.7271
A0A087WP98;A0A087WPN6;A0A087WQN2;P26350	A0A087WP98;A0A087WPN6;A0A087WQN2;P26350	tr|A0A087WP98|A0A087WP98_MOUSE Prothymosin alpha OS=Mus musculus OX=10090 GN=Ptma PE=1 SV=1;tr|A0A087WPN6|A0A087WPN6_MOUSE Prothymosin alpha OS=Mus musculus OX=10090 GN=Ptma PE=1 SV=1;tr|A0A087WQN2|A0A087WQN2_MOUSE Prothymosin alpha (Fragment) OS=Mus muscu	Ptma	FALSE	NA	NA	NA	NA	NA	NA	22.4824	NA	NA	NA	NA	NA	NA	NA
A0A087WPM2;B8QI36;B2RXW8;F7CYX4;B8QI34;B2RXQ2;P60469;Q8BSS9	A0A087WPM2;B8QI36;B2RXW8;F7CYX4;B8QI34;B2RXQ2;P60469;Q8BSS9	tr|A0A087WPM2|A0A087WPM2_MOUSE MCG5343 OS=Mus musculus OX=10090 GN=Ppfia4 PE=1 SV=1;tr|B8QI36|B8QI36_MOUSE Liprin-alpha 4 OS=Mus musculus OX=10090 GN=Ppfia4 PE=1 SV=1;tr|B2RXW8|B2RXW8_MOUSE Ppfia1 protein OS=Mus musculus OX=10090 GN=Ppfia1 PE=1 SV=1;tr|F7C	Ppfia4	FALSE	NA	NA	NA	NA	NA	NA	NA	23.4941	NA	NA	NA	NA	NA	NA
A0A087WQH8	A0A087WQH8	tr|A0A087WQH8|A0A087WQH8_MOUSE Probable UDP-sugar transporter protein SLC35A4 OS=Mus musculus OX=10090 GN=Slc35a4 PE=1 SV=1	Slc35a4	FALSE	NA	NA	NA	NA	NA	NA	NA	NA	NA	21.555	22.0505	22.1131	21.2091	NA
B9EHT6;A0A087WSN6;Q3UHL6;A0A087WR50;B7ZNJ1;A0A087WS56;P11276;A0A087WS99;Q4KL80;A0A087WSU6;A0A087WQE0	B9EHT6;A0A087WSN6;Q3UHL6;A0A087WR50;B7ZNJ1;A0A087WS56;P11276	tr|B9EHT6|B9EHT6_MOUSE Fibronectin OS=Mus musculus OX=10090 GN=Fn1 PE=1 SV=1;tr|A0A087WSN6|A0A087WSN6_MOUSE Fibronectin OS=Mus musculus OX=10090 GN=Fn1 PE=1 SV=1;tr|Q3UHL6|Q3UHL6_MOUSE Fibronectin OS=Mus musculus OX=10090 GN=Fn1 PE=1 SV=1;tr|A0A087WR50|A0A	Fn1	FALSE	0.204936	0.753325	-0.391271	25.2257	26.4098	25.2574	24.9264	24.7126	25.5419	25.2711	23.1415	24.1078	26.1207	26.7676
A0A087WRE7;Q8R0N6	A0A087WRE7;Q8R0N6	tr|A0A087WRE7|A0A087WRE7_MOUSE Hydroxyacid-oxoacid transhydrogenase, mitochondrial (Fragment) OS=Mus musculus OX=10090 GN=Adhfe1 PE=1 SV=1;sp|Q8R0N6|HOT_MOUSE Hydroxyacid-oxoacid transhydrogenase, mitochondrial OS=Mus musculus OX=10090 GN=Adhfe1 PE=1 SV=2	Adhfe1	TRUE	0.725401	0.953836	0.0440727	30.9254	30.6349	30.7735	30.8947	30.8937	31.1454	31.0218	31.3275	31.1107	30.7313	30.7209
Q60759;A0A0A0MQ68;D3Z4I2	Q60759;A0A0A0MQ68	sp|Q60759|GCDH_MOUSE Glutaryl-CoA dehydrogenase, mitochondrial OS=Mus musculus OX=10090 GN=Gcdh PE=1 SV=2;tr|A0A0A0MQ68|A0A0A0MQ68_MOUSE Glutaryl-CoA dehydrogenase, mitochondrial OS=Mus musculus OX=10090 GN=Gcdh PE=1 SV=1	Gcdh	TRUE	0.638877	0.923518	-0.0614399	33.4535	33.2278	33.3275	33.8113	33.5516	33.639	33.4236	33.5411	33.4858	33.257	33.2699
A0A0A0MQ70;Q5SWT3	A0A0A0MQ70;Q5SWT3	tr|A0A0A0MQ70|A0A0A0MQ70_MOUSE Solute carrier family 25 member 35 OS=Mus musculus OX=10090 GN=Slc25a35 PE=1 SV=1;sp|Q5SWT3|S2535_MOUSE Solute carrier family 25 member 35 OS=Mus musculus OX=10090 GN=Slc25a35 PE=1 SV=2	Slc25a35	TRUE	NA	NA	NA	NA	20.1881	21.8194	21.4631	21.0892	21.6312	21.9121	21.6171	NA	NA	NA
A0A0A0MQA5;P68368;Q9JJZ2;A0A087WQS4;A0A087WSB0;A0A087WSL5;A0A087WRB4;A0A087WS35	A0A0A0MQA5;P68368	tr|A0A0A0MQA5|A0A0A0MQA5_MOUSE Tubulin alpha chain (Fragment) OS=Mus musculus OX=10090 GN=Tuba4a PE=1 SV=1;sp|P68368|TBA4A_MOUSE Tubulin alpha-4A chain OS=Mus musculus OX=10090 GN=Tuba4a PE=1 SV=1	Tuba4a	FALSE	0.156528	0.699502	0.782269	25.6263	26.4376	25.6633	27.0397	28.1304	22.2865	25.1168	25.3978	24.8649	25.5472	25.779
A0A0A0MQC3;A0A1B0GR99	A0A0A0MQC3;A0A1B0GR99	tr|A0A0A0MQC3|A0A0A0MQC3_MOUSE 5-hydroxyisourate hydrolase OS=Mus musculus OX=10090 GN=Urah PE=1 SV=1;tr|A0A1B0GR99|A0A1B0GR99_MOUSE 5-hydroxyisourate hydrolase (Fragment) OS=Mus musculus OX=10090 GN=Urah PE=1 SV=1	Urah	FALSE	0.573455	0.907001	0.119515	25.0015	25.2218	25.4376	24.3819	25.055	24.6814	24.9457	23.9428	24.5696	25.8538	25.9251
A0A0A0MQF6;P16858;S4R257;S4R1W1;A0A1D5RLD8;S4R1W8;V9GXA7;V9GX06;A0A0R4J0X7;S4R2G5;Q64467	A0A0A0MQF6;P16858;S4R257;S4R1W1;A0A1D5RLD8	tr|A0A0A0MQF6|A0A0A0MQF6_MOUSE Glyceraldehyde-3-phosphate dehydrogenase OS=Mus musculus OX=10090 GN=Gapdh PE=1 SV=1;sp|P16858|G3P_MOUSE Glyceraldehyde-3-phosphate dehydrogenase OS=Mus musculus OX=10090 GN=Gapdh PE=1 SV=2;tr|S4R257|S4R257_MOUSE Glyceraldehy	Gapdh	FALSE	0.177151	0.721102	0.510294	28.7569	29.5725	29.0389	28.428	29.7775	27.6483	28.7723	27.6747	28.0475	28.8124	29.7968
A0A0A0MQM0;P63242;J3QPS8;Q8BGY2	A0A0A0MQM0;P63242	tr|A0A0A0MQM0|A0A0A0MQM0_MOUSE Eukaryotic translation initiation factor 5A (Fragment) OS=Mus musculus OX=10090 GN=Eif5a PE=1 SV=1;sp|P63242|IF5A1_MOUSE Eukaryotic translation initiation factor 5A-1 OS=Mus musculus OX=10090 GN=Eif5a PE=1 SV=2	Eif5a	FALSE	NA	NA	NA	NA	25.261	25.5153	22.7245	22.6979	NA	NA	NA	NA	22.8948	NA
A0A0A0MQN1;Q5RL79	A0A0A0MQN1;Q5RL79	tr|A0A0A0MQN1|A0A0A0MQN1_MOUSE Keratinocyte associated protein 2, isoform CRA_c OS=Mus musculus OX=10090 GN=Krtcap2 PE=1 SV=1;sp|Q5RL79|KTAP2_MOUSE Keratinocyte-associated protein 2 OS=Mus musculus OX=10090 GN=Krtcap2 PE=1 SV=2	Krtcap2	FALSE	NA	NA	NA	NA	25.196	25.642	NA	24.2113	25.1251	25.4146	24.9452	24.8241	25.0233	25.0774
A0A0A6YVR9;P09925;V9GXE6;A0A0A6YVY3	A0A0A6YVR9;P09925;V9GXE6	tr|A0A0A6YVR9|A0A0A6YVR9_MOUSE SURF1-like protein (Fragment) OS=Mus musculus OX=10090 GN=Surf1 PE=1 SV=1;sp|P09925|SURF1_MOUSE Surfeit locus protein 1 OS=Mus musculus OX=10090 GN=Surf1 PE=1 SV=3;tr|V9GXE6|V9GXE6_MOUSE SURF1-like protein (Fragment) OS=Mus m	Surf1	TRUE	0.00977401	0.212625	0.623029	26.9927	26.4497	27.3683	26.6266	27.321	26.3328	27.2808	27.4327	26.935	27.0619	27.1183
A0A0A6YVS2;Q921L3	A0A0A6YVS2;Q921L3	tr|A0A0A6YVS2|A0A0A6YVS2_MOUSE Calcium load-activated calcium channel (Fragment) OS=Mus musculus OX=10090 GN=Tmco1 PE=1 SV=1;sp|Q921L3|TMCO1_MOUSE Calcium load-activated calcium channel OS=Mus musculus OX=10090 GN=Tmco1 PE=1 SV=1	Tmco1	FALSE	0.053682	0.519971	-0.365141	26.2141	26.6237	25.803	26.2232	25.7382	26.6483	26.5067	26.0449	26.3646	26.1236	26.065
A0A0A6YW87;Q9CX13	A0A0A6YW87;Q9CX13	tr|A0A0A6YW87|A0A0A6YW87_MOUSE Cornichon homolog 4 (Drosophila), isoform CRA_a OS=Mus musculus OX=10090 GN=Cnih4 PE=1 SV=1;sp|Q9CX13|CNIH4_MOUSE Protein cornichon homolog 4 OS=Mus musculus OX=10090 GN=Cnih4 PE=2 SV=1	Cnih4	FALSE	NA	NA	NA	NA	NA	NA	NA	NA	NA	NA	NA	NA	NA	22.8641
A0A0A6YWC8;P20152;G5E846;A0A2R8W6R6;G3X981;P15331	A0A0A6YWC8;P20152	tr|A0A0A6YWC8|A0A0A6YWC8_MOUSE Vimentin OS=Mus musculus OX=10090 GN=Vim PE=1 SV=1;sp|P20152|VIME_MOUSE Vimentin OS=Mus musculus OX=10090 GN=Vim PE=1 SV=3	Vim	FALSE	NA	NA	NA	NA	22.0346	22.1859	NA	NA	NA	NA	NA	NA	NA	23.5503
A0A0A6YY28;A0A0A6YX73;Q8K1M3;P12367	A0A0A6YY28;A0A0A6YX73;Q8K1M3;P12367	tr|A0A0A6YY28|A0A0A6YY28_MOUSE cAMP-dependent protein kinase type II-alpha regulatory subunit (Fragment) OS=Mus musculus OX=10090 GN=Prkar2a PE=1 SV=1;tr|A0A0A6YX73|A0A0A6YX73_MOUSE cAMP-dependent protein kinase type II-alpha regulatory subunit OS=Mus musc	Prkar2a	FALSE	NA	NA	NA	NA	NA	NA	NA	NA	NA	NA	NA	NA	22.7442	NA
D3Z5Y5;D3YX12;A0A0A6YXR0;Q8BGS7	D3Z5Y5;D3YX12;A0A0A6YXR0;Q8BGS7	tr|D3Z5Y5|D3Z5Y5_MOUSE Choline/ethanolaminephosphotransferase 1 (Fragment) OS=Mus musculus OX=10090 GN=Cept1 PE=1 SV=1;tr|D3YX12|D3YX12_MOUSE Choline/ethanolaminephosphotransferase 1 (Fragment) OS=Mus musculus OX=10090 GN=Cept1 PE=1 SV=1;tr|A0A0A6YXR0|A0A0	Cept1	FALSE	NA	NA	NA	NA	24.8868	24.6271	24.6647	24.7093	25.071	24.6682	24.6201	24.4912	NA	25.0357
A0A0A6YXR4;P47199;V9GXY8;A0A0A6YVS7;D3YUG9;D3YWU6;D3Z4Q4;D3Z2X0;A0A0G2JFU5	A0A0A6YXR4;P47199;V9GXY8;A0A0A6YVS7;D3YUG9	tr|A0A0A6YXR4|A0A0A6YXR4_MOUSE Quinone oxidoreductase (Fragment) OS=Mus musculus OX=10090 GN=Cryz PE=1 SV=5;sp|P47199|QOR_MOUSE Quinone oxidoreductase OS=Mus musculus OX=10090 GN=Cryz PE=1 SV=1;tr|V9GXY8|V9GXY8_MOUSE Quinone oxidoreductase OS=Mus musculus	Cryz	TRUE	0.357798	0.85068	-0.216177	27.4142	27.7883	27.9225	28.179	27.0795	27.4229	27.4915	27.1787	27.0463	27.1746	26.8581
A0A0A6YY29;Q9CXW3	A0A0A6YY29;Q9CXW3	tr|A0A0A6YY29|A0A0A6YY29_MOUSE Calcyclin-binding protein (Fragment) OS=Mus musculus OX=10090 GN=Cacybp PE=1 SV=1;sp|Q9CXW3|CYBP_MOUSE Calcyclin-binding protein OS=Mus musculus OX=10090 GN=Cacybp PE=1 SV=1	Cacybp	FALSE	NA	NA	NA	NA	22.436	22.5203	NA	NA	NA	NA	NA	NA	NA	NA
A0A0A6YY50;F6X6A4;Q64462	A0A0A6YY50;F6X6A4;Q64462	tr|A0A0A6YY50|A0A0A6YY50_MOUSE Cytochrome P450 4B1 (Fragment) OS=Mus musculus OX=10090 GN=Cyp4b1 PE=1 SV=1;tr|F6X6A4|F6X6A4_MOUSE Cytochrome P450 4B1 (Fragment) OS=Mus musculus OX=10090 GN=Cyp4b1 PE=1 SV=1;sp|Q64462|CP4B1_MOUSE Cytochrome P450 4B1 OS=Mus m	Cyp4b1	FALSE	NA	NA	NA	NA	21.9561	22.0108	NA	NA	20.8752	NA	NA	NA	20.4614	23.0908
F6TQW2;A0A0A6YY53;P01864	F6TQW2;A0A0A6YY53;P01864	tr|F6TQW2|F6TQW2_MOUSE Immunoglobulin heavy constant gamma 2C (Fragment) OS=Mus musculus OX=10090 GN=Ighg2c PE=1 SV=2;tr|A0A0A6YY53|A0A0A6YY53_MOUSE Immunoglobulin heavy constant gamma 2C (Fragment) OS=Mus musculus OX=10090 GN=Ighg2c PE=1 SV=1;sp|P01864|GC	Ighg2c	FALSE	NA	NA	NA	NA	NA	NA	NA	NA	NA	NA	NA	NA	NA	23.4226
A0A0F6AIX5;Q8BVA5;A0A0F6AIX6;A0A1W2P7C8;A0A1W2P6L7;A0A1W2P7T7;A0A1W2P6J8;A0A1W2P820;A0A1W2P856;A0A1W2P818;A0A1W2P6H0	A0A0F6AIX5;Q8BVA5;A0A0F6AIX6;A0A1W2P7C8;A0A1W2P6L7;A0A1W2P7T7	tr|A0A0F6AIX5|A0A0F6AIX5_MOUSE Lipid droplet-associated hydrolase OS=Mus musculus OX=10090 GN=Ldah PE=1 SV=1;sp|Q8BVA5|LDAH_MOUSE Lipid droplet-associated hydrolase OS=Mus musculus OX=10090 GN=Ldah PE=1 SV=1;tr|A0A0F6AIX6|A0A0F6AIX6_MOUSE Lipid droplet-ass	Ldah	FALSE	0.359701	0.85068	0.12058	25.9124	26.1145	25.9961	25.4874	25.6001	25.8592	26.1112	25.8922	25.7721	26.0272	26.2637
A0A0G2JDH8;D3YXZ7;Q8R1T4	A0A0G2JDH8;D3YXZ7;Q8R1T4	tr|A0A0G2JDH8|A0A0G2JDH8_MOUSE UDP-N-acetylglucosamine transporter (Fragment) OS=Mus musculus OX=10090 GN=Slc35a3 PE=1 SV=1;tr|D3YXZ7|D3YXZ7_MOUSE UDP-N-acetylglucosamine transporter (Fragment) OS=Mus musculus OX=10090 GN=Slc35a3 PE=1 SV=1;sp|Q8R1T4|S35A3_	Slc35a3	FALSE	0.476279	0.876591	-0.175039	25.1687	25.4044	25.7547	26.2064	25.2926	25.2034	25.5661	24.4207	24.4941	24.973	24.372
A0A0H2UH17;A0A0G2JDV6;Q80X50;A0A0G2JFN7	A0A0H2UH17;A0A0G2JDV6;Q80X50;A0A0G2JFN7	tr|A0A0H2UH17|A0A0H2UH17_MOUSE Ubiquitin associated protein 2-like, isoform CRA_b OS=Mus musculus OX=10090 GN=Ubap2l PE=1 SV=1;tr|A0A0G2JDV6|A0A0G2JDV6_MOUSE Ubiquitin associated protein 2-like, isoform CRA_g OS=Mus musculus OX=10090 GN=Ubap2l PE=1 SV=1;sp	Ubap2l	FALSE	NA	NA	NA	NA	NA	NA	NA	20.196	NA	NA	NA	NA	NA	NA
A0A0G2JDW7;Q6ZWU9;Q6ZWY3;A0A0G2JG29;A0A0G2JEX7;D6RH49;D3YYB0	A0A0G2JDW7;Q6ZWU9;Q6ZWY3;A0A0G2JG29	tr|A0A0G2JDW7|A0A0G2JDW7_MOUSE 40S ribosomal protein S27 (Fragment) OS=Mus musculus OX=10090 GN=Rps27 PE=1 SV=1;sp|Q6ZWU9|RS27_MOUSE 40S ribosomal protein S27 OS=Mus musculus OX=10090 GN=Rps27 PE=1 SV=3;sp|Q6ZWY3|RS27L_MOUSE 40S ribosomal protein S27-like	Rps27	FALSE	NA	NA	NA	NA	25.0413	24.4566	23.6536	23.3958	24.0564	24.1952	NA	21.5556	22.157	24.7683
A0A0G2JE08;A0A0G2JFB2;Q80VL1;A0A0G2JFE0;A0A0G2JFP5	A0A0G2JE08;A0A0G2JFB2;Q80VL1;A0A0G2JFE0	tr|A0A0G2JE08|A0A0G2JE08_MOUSE Tudor and KH domain-containing protein OS=Mus musculus OX=10090 GN=Tdrkh PE=1 SV=1;tr|A0A0G2JFB2|A0A0G2JFB2_MOUSE Tudor and KH domain-containing protein OS=Mus musculus OX=10090 GN=Tdrkh PE=1 SV=1;sp|Q80VL1|TDRKH_MOUSE Tudor	Tdrkh	TRUE	NA	NA	NA	NA	NA	24.4634	NA	22.236	24.6571	21.8849	22.7944	22.3192	22.0895	21.7943
A0A0G2JGM2;C0H5X4;A0A0G2JE25;A0A0G2JGP4;Q9D091;Q61411;P32883;P08556;B2KGV5;E9Q8V2;E9PVD5;A0A0N4SVY1	A0A0G2JGM2;C0H5X4;A0A0G2JE25;A0A0G2JGP4;Q9D091;Q61411;P32883;P08556;B2KGV5;E9Q8V2;E9PVD5;A0A0N4SVY1	tr|A0A0G2JGM2|A0A0G2JGM2_MOUSE GTPase NRas (Fragment) OS=Mus musculus OX=10090 GN=Nras PE=4 SV=1;tr|C0H5X4|C0H5X4_MOUSE GTPase HRas OS=Mus musculus OX=10090 GN=Hras PE=2 SV=1;tr|A0A0G2JE25|A0A0G2JE25_MOUSE GTPase NRas (Fragment) OS=Mus musculus OX=10090 GN	Nras	FALSE	NA	NA	NA	NA	NA	23.1736	NA	NA	NA	NA	NA	NA	23.2796	22.6708
A0A0G2JEK2;P63254	A0A0G2JEK2;P63254	tr|A0A0G2JEK2|A0A0G2JEK2_MOUSE Cysteine-rich protein 1 OS=Mus musculus OX=10090 GN=Crip1 PE=1 SV=1;sp|P63254|CRIP1_MOUSE Cysteine-rich protein 1 OS=Mus musculus OX=10090 GN=Crip1 PE=1 SV=2	Crip1	FALSE	NA	NA	NA	NA	21.9926	NA	NA	NA	NA	NA	NA	NA	NA	NA
A0A0G2JGC1;A0A0G2JFF1;P63087;P62141;P62137	A0A0G2JGC1;A0A0G2JFF1;P63087;P62141;P62137	tr|A0A0G2JGC1|A0A0G2JGC1_MOUSE Serine/threonine-protein phosphatase OS=Mus musculus OX=10090 GN=Ppp1cc PE=1 SV=1;tr|A0A0G2JFF1|A0A0G2JFF1_MOUSE Serine/threonine-protein phosphatase (Fragment) OS=Mus musculus OX=10090 GN=Ppp1cc PE=1 SV=1;sp|P63087|PP1G_MOUS	Ppp1cc	FALSE	NA	NA	NA	NA	21.918	21.6377	NA	22.4296	21.8483	NA	NA	NA	NA	NA
A0A0G2JFT6	A0A0G2JFT6	tr|A0A0G2JFT6|A0A0G2JFT6_MOUSE Uricase (Fragment) OS=Mus musculus OX=10090 GN=Uox PE=1 SV=1	Uox	FALSE	0.762306	0.963404	0.134344	25.765	26.3493	26.5216	24.6782	25.4137	25.3177	26.4367	23.5317	25.3648	26.7791	27.2571
A0A0G2JGL8;Q99PU8;A0A0G2JGL1;A0A0G2JGY7;A0A0G2JE53	A0A0G2JGL8;Q99PU8	tr|A0A0G2JGL8|A0A0G2JGL8_MOUSE ATP-dependent RNA helicase DHX30 OS=Mus musculus OX=10090 GN=Dhx30 PE=1 SV=1;sp|Q99PU8|DHX30_MOUSE ATP-dependent RNA helicase DHX30 OS=Mus musculus OX=10090 GN=Dhx30 PE=1 SV=1	Dhx30	TRUE	NA	NA	NA	NA	NA	24.0056	21.9307	23.6369	21.6455	23.7267	24.1579	24.1108	22.7073	22.5828
A0A0J9YKD4;Q04447;P07310	A0A0J9YKD4;Q04447;P07310	tr|A0A0J9YKD4|A0A0J9YKD4_MOUSE Creatine kinase M-type OS=Mus musculus OX=10090 GN=Ckm PE=1 SV=1;sp|Q04447|KCRB_MOUSE Creatine kinase B-type OS=Mus musculus OX=10090 GN=Ckb PE=1 SV=1;sp|P07310|KCRM_MOUSE Creatine kinase M-type OS=Mus musculus OX=10090 GN=Ck	Ckm	FALSE	NA	NA	NA	NA	22.3228	NA	NA	NA	NA	NA	NA	NA	NA	NA
A0A0J9YTR2	A0A0J9YTR2	tr|A0A0J9YTR2|A0A0J9YTR2_MOUSE RIKEN cDNA 0610012G03 gene OS=Mus musculus OX=10090 GN=0610012G03Rik PE=1 SV=1	0610012G03Rik	FALSE	NA	NA	NA	NA	NA	NA	23.1697	23.3122	23.604	23.8713	24.1376	NA	23.5556	23.2831
A0A0J9YTU1;A0A0J9YUK6;A0A0J9YU79;E9Q1Q9	A0A0J9YTU1;A0A0J9YUK6;A0A0J9YU79;E9Q1Q9	tr|A0A0J9YTU1|A0A0J9YTU1_MOUSE Ketohexokinase (Fragment) OS=Mus musculus OX=10090 GN=Khk PE=1 SV=3;tr|A0A0J9YUK6|A0A0J9YUK6_MOUSE Ketohexokinase (Fragment) OS=Mus musculus OX=10090 GN=Khk PE=1 SV=1;tr|A0A0J9YU79|A0A0J9YU79_MOUSE Ketohexokinase OS=Mus muscu	Khk	FALSE	NA	NA	NA	NA	NA	NA	NA	23.0028	NA	21.4984	NA	NA	NA	NA
A0A0J9YV10;A0A0J9YTU9;Q69Z99	A0A0J9YV10;A0A0J9YTU9;Q69Z99	tr|A0A0J9YV10|A0A0J9YV10_MOUSE Zinc finger protein 512 (Fragment) OS=Mus musculus OX=10090 GN=Zfp512 PE=1 SV=1;tr|A0A0J9YTU9|A0A0J9YTU9_MOUSE Zinc finger protein 512 OS=Mus musculus OX=10090 GN=Zfp512 PE=1 SV=1;sp|Q69Z99|ZN512_MOUSE Zinc finger protein 512	Zfp512	FALSE	NA	NA	NA	NA	NA	NA	NA	NA	23.5712	NA	NA	22.9548	24.1292	NA
A0A0J9YUD8;A0A0J9YUZ4;P63158	A0A0J9YUD8;A0A0J9YUZ4;P63158	tr|A0A0J9YUD8|A0A0J9YUD8_MOUSE High mobility group protein B1 OS=Mus musculus OX=10090 GN=Hmgb1 PE=1 SV=1;tr|A0A0J9YUZ4|A0A0J9YUZ4_MOUSE High mobility group protein B1 (Fragment) OS=Mus musculus OX=10090 GN=Hmgb1 PE=1 SV=1;sp|P63158|HMGB1_MOUSE High mobili	Hmgb1	FALSE	NA	NA	NA	NA	NA	21.5913	NA	NA	NA	NA	NA	NA	NA	21.9125
A0A0J9YUQ8;P13020;A6PWS5;CON__Q3SX14;A0A0J9YUJ8	A0A0J9YUQ8;P13020	tr|A0A0J9YUQ8|A0A0J9YUQ8_MOUSE Gelsolin (Fragment) OS=Mus musculus OX=10090 GN=Gsn PE=1 SV=1;sp|P13020|GELS_MOUSE Gelsolin OS=Mus musculus OX=10090 GN=Gsn PE=1 SV=3	Gsn	FALSE	NA	NA	NA	NA	NA	22.1733	22.8157	24.8605	NA	NA	NA	NA	NA	NA
A0A0J9YUS5;E9PVC6;E9Q9E1;E9PVC5;Q6NZJ6;A0A0J9YVC1;A0A0J9YUC1;E9Q770	A0A0J9YUS5;E9PVC6;E9Q9E1;E9PVC5;Q6NZJ6;A0A0J9YVC1;A0A0J9YUC1;E9Q770	tr|A0A0J9YUS5|A0A0J9YUS5_MOUSE Eukaryotic translation initiation factor 4 gamma 1 OS=Mus musculus OX=10090 GN=Eif4g1 PE=1 SV=1;tr|E9PVC6|E9PVC6_MOUSE Eukaryotic translation initiation factor 4 gamma 1 OS=Mus musculus OX=10090 GN=Eif4g1 PE=1 SV=1;tr|E9Q9E1|	Eif4g1	FALSE	NA	NA	NA	NA	21.8385	21.1016	NA	20.2614	NA	NA	NA	NA	NA	NA
Q6TEK5;A0A0M3HEP8;Q0VGU5	Q6TEK5;A0A0M3HEP8;Q0VGU5	sp|Q6TEK5|VKORL_MOUSE Vitamin K epoxide reductase complex subunit 1-like protein 1 OS=Mus musculus OX=10090 GN=Vkorc1l1 PE=1 SV=1;tr|A0A0M3HEP8|A0A0M3HEP8_MOUSE Vitamin K epoxide reductase complex subunit 1-like protein 1 OS=Mus musculus OX=10090 GN=Vkorc1	Vkorc1l1	FALSE	0.571357	0.906416	0.142515	23.447	22.4868	23.5422	23.383	23.2261	23.3567	23.7683	23.4018	23.5781	24.0743	23.653
Q9QZ23;A0A0N4SUH8;D3Z285	Q9QZ23;A0A0N4SUH8	sp|Q9QZ23|NFU1_MOUSE NFU1 iron-sulfur cluster scaffold homolog, mitochondrial OS=Mus musculus OX=10090 GN=Nfu1 PE=1 SV=2;tr|A0A0N4SUH8|A0A0N4SUH8_MOUSE NFU1 iron-sulfur cluster scaffold homolog, mitochondrial OS=Mus musculus OX=10090 GN=Nfu1 PE=1 SV=1	Nfu1	TRUE	0.567221	0.906416	-0.0745505	28.1475	28.0509	28.0056	28.2876	27.9967	28.3811	28.298	28.4752	28.5786	27.6259	27.7759
A0A0N4SUV6;Q9JHW4	A0A0N4SUV6;Q9JHW4	tr|A0A0N4SUV6|A0A0N4SUV6_MOUSE Selenocysteine-specific elongation factor OS=Mus musculus OX=10090 GN=Eefsec PE=1 SV=1;sp|Q9JHW4|SELB_MOUSE Selenocysteine-specific elongation factor OS=Mus musculus OX=10090 GN=Eefsec PE=1 SV=2	Eefsec	FALSE	NA	NA	NA	NA	21.6769	NA	NA	NA	NA	NA	NA	NA	22.732	21.4998
S4R1F2;A0A0N4SV57;A0A0N4SW89;P97429;D3Z0S1	S4R1F2;A0A0N4SV57;A0A0N4SW89;P97429;D3Z0S1	tr|S4R1F2|S4R1F2_MOUSE Annexin OS=Mus musculus OX=10090 GN=Anxa4 PE=1 SV=1;tr|A0A0N4SV57|A0A0N4SV57_MOUSE Annexin (Fragment) OS=Mus musculus OX=10090 GN=Anxa4 PE=1 SV=1;tr|A0A0N4SW89|A0A0N4SW89_MOUSE Annexin (Fragment) OS=Mus musculus OX=10090 GN=Anxa4 PE=	Anxa4	FALSE	NA	NA	NA	NA	NA	NA	NA	NA	NA	NA	NA	NA	21.9018	22.122
A0A0N4SV66;C0HKE3;C0HKE4;C0HKE2;Q8CGP4;C0HKE5;C0HKE1;Q64523;Q8R1M2;Q8CGP6;C0HKE6;C0HKE8;C0HKE9;Q6GSS7;Q8CGP5;Q8CGP7;Q8BFU2;C0HKE7;P27661;P0C0S6;Q3THW5;Q8R029;Q3UA95;Q64522;G3UWL7	A0A0N4SV66;C0HKE3;C0HKE4;C0HKE2;Q8CGP4;C0HKE5;C0HKE1;Q64523;Q8R1M2;Q8CGP6;C0HKE6;C0HKE8;C0HKE9;Q6GSS7;Q8CGP5;Q8CGP7;Q8BFU2;C0HKE7;P27661;P0C0S6;Q3THW5	tr|A0A0N4SV66|A0A0N4SV66_MOUSE Histone H2A OS=Mus musculus OX=10090 GN=H2afj PE=1 SV=1;sp|C0HKE3|H2A1D_MOUSE Histone H2A type 1-D OS=Mus musculus OX=10090 GN=Hist1h2ad PE=1 SV=1;sp|C0HKE4|H2A1E_MOUSE Histone H2A type 1-E OS=Mus musculus OX=10090 GN=Hist1h2	H2afj	FALSE	NA	NA	NA	NA	26.6817	24.6882	27.0784	24.0707	NA	NA	NA	NA	NA	26.0601
A0A0N4SVA6;Q3U3K9;P70295	A0A0N4SVA6;Q3U3K9;P70295	tr|A0A0N4SVA6|A0A0N4SVA6_MOUSE Ancient ubiquitous protein 1 (Fragment) OS=Mus musculus OX=10090 GN=Aup1 PE=1 SV=1;tr|Q3U3K9|Q3U3K9_MOUSE Ancient ubiquitous protein 1 OS=Mus musculus OX=10090 GN=Aup1 PE=1 SV=1;sp|P70295|AUP1_MOUSE Ancient ubiquitous protein	Aup1	FALSE	NA	NA	NA	NA	22.2181	24.1058	23.1152	24.6085	NA	NA	22.5409	23.2162	24.8765	24.0711
A0A0N4SVB8;Q9CQW2;F6QKK2;Q8VEH3	A0A0N4SVB8;Q9CQW2;F6QKK2;Q8VEH3	tr|A0A0N4SVB8|A0A0N4SVB8_MOUSE ADP-ribosylation factor-like protein 8B OS=Mus musculus OX=10090 GN=Arl8b PE=1 SV=1;sp|Q9CQW2|ARL8B_MOUSE ADP-ribosylation factor-like protein 8B OS=Mus musculus OX=10090 GN=Arl8b PE=1 SV=1;tr|F6QKK2|F6QKK2_MOUSE ADP-ribosyla	Arl8b	FALSE	0.225932	0.773315	0.335829	26.0543	26.2843	26.1756	25.4636	26.0548	24.9632	26.2687	25.6751	25.5239	27.197	26.9368
A0A0N4SVL8;G3UVV6;B2RPV6	A0A0N4SVL8;G3UVV6;B2RPV6	tr|A0A0N4SVL8|A0A0N4SVL8_MOUSE Multimerin-1 OS=Mus musculus OX=10090 GN=Mmrn1 PE=1 SV=1;tr|G3UVV6|G3UVV6_MOUSE MCG123217 OS=Mus musculus OX=10090 GN=Mmrn1 PE=1 SV=1;sp|B2RPV6|MMRN1_MOUSE Multimerin-1 OS=Mus musculus OX=10090 GN=Mmrn1 PE=1 SV=2	Mmrn1	FALSE	NA	NA	NA	NA	NA	NA	NA	22.3741	NA	NA	NA	NA	NA	NA
A0A0R3P9C4;Q8C1Q6	A0A0R3P9C4;Q8C1Q6	tr|A0A0R3P9C4|A0A0R3P9C4_MOUSE Small integral membrane protein 4 OS=Mus musculus OX=10090 GN=Smim4 PE=1 SV=1;sp|Q8C1Q6|SMIM4_MOUSE Small integral membrane protein 4 OS=Mus musculus OX=10090 GN=Smim4 PE=1 SV=2	Smim4	FALSE	NA	NA	NA	NA	NA	NA	NA	NA	22.7242	22.4881	22.8628	NA	NA	NA
A0A0R3P9C8;Q9DC69	A0A0R3P9C8;Q9DC69	tr|A0A0R3P9C8|A0A0R3P9C8_MOUSE NADH dehydrogenase [ubiquinone] 1 alpha subcomplex subunit 9, mitochondrial OS=Mus musculus OX=10090 GN=Ndufa9 PE=1 SV=1;sp|Q9DC69|NDUA9_MOUSE NADH dehydrogenase [ubiquinone] 1 alpha subcomplex subunit 9, mitochondrial OS=Mus	Ndufa9	TRUE	0.00246628	0.107742	-0.696285	30.9823	31.102	30.6962	31.5942	30.6804	31.503	30.5928	31.0103	31.4382	31.015	30.1911
A0A0R4IZW9;Q9DCT5	A0A0R4IZW9;Q9DCT5	tr|A0A0R4IZW9|A0A0R4IZW9_MOUSE Stromal cell-derived factor 2 OS=Mus musculus OX=10090 GN=Sdf2 PE=1 SV=1;sp|Q9DCT5|SDF2_MOUSE Stromal cell-derived factor 2 OS=Mus musculus OX=10090 GN=Sdf2 PE=1 SV=1	Sdf2	FALSE	NA	NA	NA	NA	21.4631	22.4875	23.8165	NA	NA	21.4373	23.6809	23.3162	23.3655	23.33
A0A0R4IZY2;Q8CIM7;A0A2R8VI97	A0A0R4IZY2;Q8CIM7	tr|A0A0R4IZY2|A0A0R4IZY2_MOUSE Cytochrome P450 2D26 OS=Mus musculus OX=10090 GN=Cyp2d26 PE=1 SV=1;sp|Q8CIM7|CP2DQ_MOUSE Cytochrome P450 2D26 OS=Mus musculus OX=10090 GN=Cyp2d26 PE=1 SV=1	Cyp2d26	FALSE	0.103883	0.609968	0.262742	29.4812	29.4783	29.889	29.5713	30.1159	28.9521	28.931	29.0863	29.0162	29.731	30.0404
A0A0R4IZZ5;P70194	A0A0R4IZZ5;P70194	tr|A0A0R4IZZ5|A0A0R4IZZ5_MOUSE C-type lectin domain family 4 member F OS=Mus musculus OX=10090 GN=Clec4f PE=1 SV=1;sp|P70194|CLC4F_MOUSE C-type lectin domain family 4 member F OS=Mus musculus OX=10090 GN=Clec4f PE=1 SV=1	Clec4f	FALSE	NA	NA	NA	NA	26.2076	25.1559	NA	21.9824	25.3783	25.0007	21.8582	22.2478	22.7223	25.8173
A0A0R4J023;Q9JLZ3;F6RT60;F6R307;A0A0R4J1L8;E9Q6L3;E9QMT1	A0A0R4J023;Q9JLZ3;F6RT60;F6R307	tr|A0A0R4J023|A0A0R4J023_MOUSE Methylglutaconyl-CoA hydratase, mitochondrial OS=Mus musculus OX=10090 GN=Auh PE=1 SV=1;sp|Q9JLZ3|AUHM_MOUSE Methylglutaconyl-CoA hydratase, mitochondrial OS=Mus musculus OX=10090 GN=Auh PE=1 SV=1;tr|F6RT60|F6RT60_MOUSE Methy	Auh	TRUE	0.597046	0.911512	0.0885703	29.4622	28.9024	29.4684	29.441	29.562	29.7852	29.6246	29.8318	29.6597	29.3014	29.0457
D3YTY9;A0A0R4J038;O08677;D3Z2B2;A0A338P699;CON__P01045-1;CON__Q2KJ62;CON__P01044-1	D3YTY9;A0A0R4J038;O08677	tr|D3YTY9|D3YTY9_MOUSE Kininogen-1 OS=Mus musculus OX=10090 GN=Kng1 PE=1 SV=1;tr|A0A0R4J038|A0A0R4J038_MOUSE Kininogen-1 OS=Mus musculus OX=10090 GN=Kng1 PE=1 SV=1;sp|O08677|KNG1_MOUSE Kininogen-1 OS=Mus musculus OX=10090 GN=Kng1 PE=1 SV=1	Kng1	FALSE	0.815102	0.975329	-0.0962441	24.917	25.8303	25.1746	25.3024	24.728	25.2124	24.5254	23.215	23.5728	24.9077	26.7011
Q9ESB3;A0A0R4J039;A0A338P6H8	Q9ESB3;A0A0R4J039;A0A338P6H8	sp|Q9ESB3|HRG_MOUSE Histidine-rich glycoprotein OS=Mus musculus OX=10090 GN=Hrg PE=1 SV=2;tr|A0A0R4J039|A0A0R4J039_MOUSE Histidine-rich glycoprotein OS=Mus musculus OX=10090 GN=Hrg PE=1 SV=1;tr|A0A338P6H8|A0A338P6H8_MOUSE Histidine-rich glycoprotein OS=Mus	Hrg	FALSE	0.432618	0.864585	-0.116201	24.0104	24.5767	24.6559	23.9316	23.9641	23.4468	23.1458	23.9236	23.8775	24.5099	24.0722
A0A0R4J052;G5E8T9;Q99KB8;E9PYA3;E9Q2H8;D3YWI0;D3YUX8	A0A0R4J052;G5E8T9;Q99KB8;E9PYA3;E9Q2H8	tr|A0A0R4J052|A0A0R4J052_MOUSE Hydroxyacylglutathione hydrolase, mitochondrial OS=Mus musculus OX=10090 GN=Hagh PE=1 SV=1;tr|G5E8T9|G5E8T9_MOUSE Hydroxyacyl glutathione hydrolase OS=Mus musculus OX=10090 GN=Hagh PE=1 SV=1;sp|Q99KB8|GLO2_MOUSE Hydroxyacylgl	Hagh	TRUE	0.273356	0.787784	0.150554	29.9244	29.9202	30.2356	29.5477	29.8217	30.0435	29.9313	30.0286	29.8544	29.8797	29.981
G5E8J7;A0A0R4J066;Q3THF9	G5E8J7;A0A0R4J066;Q3THF9	tr|G5E8J7|G5E8J7_MOUSE Coenzyme Q-binding protein COQ10 homolog B, mitochondrial OS=Mus musculus OX=10090 GN=Coq10b PE=1 SV=1;tr|A0A0R4J066|A0A0R4J066_MOUSE Coenzyme Q-binding protein COQ10 homolog B, mitochondrial OS=Mus musculus OX=10090 GN=Coq10b PE=1 S	Coq10b	TRUE	NA	NA	NA	NA	NA	22.1832	23.0107	NA	22.4422	22.8015	22.7452	NA	22.6075	22.9689
A0A0R4J078;Q8VCH8;A0A087WSK5	A0A0R4J078;Q8VCH8	tr|A0A0R4J078|A0A0R4J078_MOUSE UBX domain containing 2, isoform CRA_a OS=Mus musculus OX=10090 GN=Ubxn4 PE=1 SV=1;sp|Q8VCH8|UBXN4_MOUSE UBX domain-containing protein 4 OS=Mus musculus OX=10090 GN=Ubxn4 PE=1 SV=1	Ubxn4	FALSE	0.941129	0.992749	-0.0294709	24.9154	24.4287	24.6656	23.8583	25.3205	24.4424	24.5658	24.987	25.7379	26.1834	24.9644
A0A0R4J081;A2AQ17;Q9CWX2	A0A0R4J081;A2AQ17;Q9CWX2	tr|A0A0R4J081|A0A0R4J081_MOUSE Complex I intermediate-associated protein 30, mitochondrial OS=Mus musculus OX=10090 GN=Ndufaf1 PE=1 SV=1;tr|A2AQ17|A2AQ17_MOUSE Complex I intermediate-associated protein 30, mitochondrial OS=Mus musculus OX=10090 GN=Ndufaf1	Ndufaf1	TRUE	0.174199	0.721061	0.483096	26.7319	25.8707	26.6778	25.9901	27.0322	26.3102	27.6021	27.4325	27.4397	26.8408	26.1224
A0A0R4J083;P51174	A0A0R4J083;P51174	tr|A0A0R4J083|A0A0R4J083_MOUSE Long-chain-specific acyl-CoA dehydrogenase, mitochondrial OS=Mus musculus OX=10090 GN=Acadl PE=1 SV=1;sp|P51174|ACADL_MOUSE Long-chain specific acyl-CoA dehydrogenase, mitochondrial OS=Mus musculus OX=10090 GN=Acadl PE=1 SV=2	Acadl	TRUE	0.72924	0.953836	0.0565902	33.0394	32.8567	33.1693	33.2921	33.2175	33.1717	32.7913	33.0543	33.0241	32.711	33.106
A0A0R4J092;Q8K2I4;D6RGR1	A0A0R4J092;Q8K2I4	tr|A0A0R4J092|A0A0R4J092_MOUSE Beta-mannosidase OS=Mus musculus OX=10090 GN=Manba PE=1 SV=1;sp|Q8K2I4|MANBA_MOUSE Beta-mannosidase OS=Mus musculus OX=10090 GN=Manba PE=1 SV=1	Manba	FALSE	0.952466	0.993612	-0.0302986	24.1822	24.3877	25.0131	24.741	24.5861	24.0027	23.6386	24.9608	23.2778	24.5775	22.6367
A0A0R4J093;Q9DBP5;F6TY56;D6RIL5	A0A0R4J093;Q9DBP5	tr|A0A0R4J093|A0A0R4J093_MOUSE UMP-CMP kinase OS=Mus musculus OX=10090 GN=Cmpk1 PE=1 SV=1;sp|Q9DBP5|KCY_MOUSE UMP-CMP kinase OS=Mus musculus OX=10090 GN=Cmpk1 PE=1 SV=1	Cmpk1	FALSE	0.36308	0.85068	-0.148539	24.0706	23.4378	23.6405	24.4271	24.5424	24.6111	24.1527	24.0515	24.2961	23.9521	23.5945
A0A0R4J094;Q3TC72	A0A0R4J094;Q3TC72	tr|A0A0R4J094|A0A0R4J094_MOUSE Fumarylacetoacetate hydrolase domain-containing 2A OS=Mus musculus OX=10090 GN=Fahd2a PE=1 SV=1;sp|Q3TC72|FAHD2_MOUSE Fumarylacetoacetate hydrolase domain-containing protein 2A OS=Mus musculus OX=10090 GN=Fahd2 PE=1 SV=1	Fahd2a	TRUE	0.427268	0.863732	-0.115389	29.5326	29.0907	29.0944	29.6996	29.4789	29.8645	29.4529	29.9309	29.7496	29.5471	29.4174
A0A0R4J0B2;Q8VCI0	A0A0R4J0B2;Q8VCI0	tr|A0A0R4J0B2|A0A0R4J0B2_MOUSE Phospholipase B-like OS=Mus musculus OX=10090 GN=Plbd1 PE=1 SV=1;sp|Q8VCI0|PLBL1_MOUSE Phospholipase B-like 1 OS=Mus musculus OX=10090 GN=Plbd1 PE=1 SV=1	Plbd1	FALSE	0.646	0.923809	0.131881	25.9438	25.4658	26.281	25.1131	25.7056	25.6486	25.949	26.7144	26.7872	26.3746	25.3986
A0A0R4J0B5;Q91W34;D6RDS0	A0A0R4J0B5;Q91W34	tr|A0A0R4J0B5|A0A0R4J0B5_MOUSE cDNA sequence BC017158 OS=Mus musculus OX=10090 GN=BC017158 PE=1 SV=1;sp|Q91W34|RUS1_MOUSE RUS1 family protein C16orf58 homolog OS=Mus musculus OX=10090 PE=1 SV=1	BC017158	FALSE	NA	NA	NA	NA	NA	22.1747	NA	22.4365	NA	23.315	22.0179	23.6469	23.6991	NA
A0A0R4J0D3;Q3TDQ1	A0A0R4J0D3;Q3TDQ1	tr|A0A0R4J0D3|A0A0R4J0D3_MOUSE Dolichyl-diphosphooligosaccharide--protein glycosyltransferase subunit STT3B OS=Mus musculus OX=10090 GN=Stt3b PE=1 SV=1;sp|Q3TDQ1|STT3B_MOUSE Dolichyl-diphosphooligosaccharide--protein glycosyltransferase subunit STT3B OS=Mu	Stt3b	FALSE	0.158556	0.699502	0.41117	25.6665	25.4082	25.996	25.8204	25.6613	25.6932	26.0297	25.7471	25.8863	24.4964	25.9263
A0A2I3BQL9;A0A0R4J0G0;Q8BH04;A0A2I3BS39;A0A2I3BRX1	A0A2I3BQL9;A0A0R4J0G0;Q8BH04;A0A2I3BS39	tr|A0A2I3BQL9|A0A2I3BQL9_MOUSE Phosphoenolpyruvate carboxykinase [GTP], mitochondrial (Fragment) OS=Mus musculus OX=10090 GN=Pck2 PE=1 SV=1;tr|A0A0R4J0G0|A0A0R4J0G0_MOUSE Phosphoenolpyruvate carboxykinase [GTP], mitochondrial OS=Mus musculus OX=10090 GN=Pc	Pck2	TRUE	NA	NA	NA	NA	22.8206	22.5635	22.2341	NA	NA	23.3677	22.958	23.9788	NA	22.5453
A0A0R4J0H8;Q6NWW9	A0A0R4J0H8;Q6NWW9	tr|A0A0R4J0H8|A0A0R4J0H8_MOUSE Fibronectin type III domain-containing protein 3B OS=Mus musculus OX=10090 GN=Fndc3b PE=1 SV=1;sp|Q6NWW9|FND3B_MOUSE Fibronectin type III domain-containing protein 3B OS=Mus musculus OX=10090 GN=Fndc3b PE=1 SV=1	Fndc3b	FALSE	NA	NA	NA	NA	21.7977	23.3058	NA	NA	NA	22.4164	22.2036	22.4008	NA	NA
A0A0R4J0I1;E9Q499;F2Z405;P29621;Q5I2A0	A0A0R4J0I1	tr|A0A0R4J0I1|A0A0R4J0I1_MOUSE MCG1051009 OS=Mus musculus OX=10090 GN=Serpina3k PE=1 SV=1	Serpina3k	FALSE	0.78726	0.970906	0.0642659	29.1223	29.7355	29.2208	28.8261	28.2576	28.8568	29.477	28.8325	28.4279	29.6045	29.9841
A0A0R4J0I6;Q80XL6;A0A087WSI8;D3YTQ5;F6U473	A0A0R4J0I6;Q80XL6;A0A087WSI8;D3YTQ5	tr|A0A0R4J0I6|A0A0R4J0I6_MOUSE Acyl-CoA dehydrogenase family member 11 OS=Mus musculus OX=10090 GN=Acad11 PE=1 SV=1;sp|Q80XL6|ACD11_MOUSE Acyl-CoA dehydrogenase family member 11 OS=Mus musculus OX=10090 GN=Acad11 PE=1 SV=2;tr|A0A087WSI8|A0A087WSI8_MOUSE Ac	Acad11	TRUE	0.234787	0.781701	0.240708	31.7974	32.7942	32.4561	30.8925	31.4919	31.5516	31.66	30.9499	30.7912	32.3557	33.031
A0A0R4J0I9;Q91ZX7;Q3U5J2;D3Z5M3	A0A0R4J0I9;Q91ZX7	tr|A0A0R4J0I9|A0A0R4J0I9_MOUSE Low density lipoprotein receptor-related protein 1 OS=Mus musculus OX=10090 GN=Lrp1 PE=1 SV=1;sp|Q91ZX7|LRP1_MOUSE Prolow-density lipoprotein receptor-related protein 1 OS=Mus musculus OX=10090 GN=Lrp1 PE=1 SV=1	Lrp1	FALSE	0.0339663	0.429269	0.626803	23.4105	24.194	24.4095	22.6806	23.3619	21.914	23.0903	22.5426	22.6551	24.0417	25.215
A0A0R4J0K1;Q9ERR7;A0A0G2JEF3;A0A1C7ZMY4	A0A0R4J0K1;Q9ERR7	tr|A0A0R4J0K1|A0A0R4J0K1_MOUSE Selenoprotein F OS=Mus musculus OX=10090 GN=Selenof PE=1 SV=1;sp|Q9ERR7|SEP15_MOUSE Selenoprotein F OS=Mus musculus OX=10090 GN=Selenof PE=1 SV=3	Selenof	FALSE	0.730386	0.953836	-0.0722113	25.5668	25.9474	25.6679	25.0007	25.7425	25.7813	25.3545	25.1116	25.4125	25.8729	25.7771
A0A0R4J0L6;Q8BJZ4;A0A0N4SV23	A0A0R4J0L6;Q8BJZ4	tr|A0A0R4J0L6|A0A0R4J0L6_MOUSE 28S ribosomal protein S35, mitochondrial OS=Mus musculus OX=10090 GN=Mrps35 PE=1 SV=1;sp|Q8BJZ4|RT35_MOUSE 28S ribosomal protein S35, mitochondrial OS=Mus musculus OX=10090 GN=Mrps35 PE=1 SV=2	Mrps35	TRUE	0.0155918	0.280201	0.536141	27.6085	27.811	27.9113	28.0448	28.3252	27.1488	27.849	28.0898	27.1534	26.544	27.2074
A0A0R4J0N7;O88962	A0A0R4J0N7;O88962	tr|A0A0R4J0N7|A0A0R4J0N7_MOUSE 7-alpha-hydroxycholest-4-en-3-one 12-alpha-hydroxylase OS=Mus musculus OX=10090 GN=Cyp8b1 PE=1 SV=1;sp|O88962|CP8B1_MOUSE 7-alpha-hydroxycholest-4-en-3-one 12-alpha-hydroxylase OS=Mus musculus OX=10090 GN=Cyp8b1 PE=1 SV=1	Cyp8b1	FALSE	0.516848	0.892724	-0.170874	28.2587	28.038	28.4075	28.7909	29.0911	28.2733	28.074	27.768	27.895	28.7235	27.5257
A0A0R4J0P1;Q9D7B6;D3YTT4;A0A1L1SUG2	A0A0R4J0P1;Q9D7B6;D3YTT4	tr|A0A0R4J0P1|A0A0R4J0P1_MOUSE Acyl-Coenzyme A dehydrogenase family, member 8 OS=Mus musculus OX=10090 GN=Acad8 PE=1 SV=1;sp|Q9D7B6|ACAD8_MOUSE Isobutyryl-CoA dehydrogenase, mitochondrial OS=Mus musculus OX=10090 GN=Acad8 PE=1 SV=2;tr|D3YTT4|D3YTT4_MOUSE I	Acad8	TRUE	0.673008	0.929341	0.0549242	31.0487	30.849	31.0175	31.2827	31.0633	31.0379	31.1189	31.3317	31.1541	30.7822	30.8491
A0A0R4J0P7;Q78KK3	A0A0R4J0P7;Q78KK3	tr|A0A0R4J0P7|A0A0R4J0P7_MOUSE Solute carrier family 22 member 18 OS=Mus musculus OX=10090 GN=Slc22a18 PE=1 SV=1;sp|Q78KK3|S22AI_MOUSE Solute carrier family 22 member 18 OS=Mus musculus OX=10090 GN=Slc22a18 PE=1 SV=2	Slc22a18	FALSE	0.0813293	0.589749	0.290924	25.4096	25.4026	25.9788	25.3563	25.7191	24.8995	25.3037	24.8553	24.6787	25.9836	25.9185
O70404;A0A0R4J0R1;A0A0U1RPE8	O70404;A0A0R4J0R1	sp|O70404|VAMP8_MOUSE Vesicle-associated membrane protein 8 OS=Mus musculus OX=10090 GN=Vamp8 PE=1 SV=1;tr|A0A0R4J0R1|A0A0R4J0R1_MOUSE Vesicle-associated membrane protein 8 OS=Mus musculus OX=10090 GN=Vamp8 PE=1 SV=1	Vamp8	FALSE	NA	NA	NA	NA	21.1651	22.516	NA	23.8859	22.9494	22.8412	22.2971	21.6335	23.014	24.3374
A0A0R4J0S2;P70389	A0A0R4J0S2;P70389	tr|A0A0R4J0S2|A0A0R4J0S2_MOUSE Insulin-like growth factor-binding protein complex acid labile subunit OS=Mus musculus OX=10090 GN=Igfals PE=1 SV=1;sp|P70389|ALS_MOUSE Insulin-like growth factor-binding protein complex acid labile subunit OS=Mus musculus OX	Igfals	FALSE	NA	NA	NA	NA	NA	21.3577	NA	21.2403	22.0867	21.6905	NA	21.7025	21.2507	NA
Q924D0;A0A0R4J0S3;D3Z792	Q924D0;A0A0R4J0S3	sp|Q924D0|RT4I1_MOUSE Reticulon-4-interacting protein 1, mitochondrial OS=Mus musculus OX=10090 GN=Rtn4ip1 PE=1 SV=2;tr|A0A0R4J0S3|A0A0R4J0S3_MOUSE Reticulon 4 interacting protein 1 OS=Mus musculus OX=10090 GN=Rtn4ip1 PE=1 SV=1	Rtn4ip1	TRUE	0.197803	0.747968	-0.372277	28.7019	28.3174	28.619	29.5477	29.0626	29.1182	28.5183	29.1076	28.8873	28.5698	27.2715
A0A0R4J0T0;Q8K3A0	A0A0R4J0T0;Q8K3A0	tr|A0A0R4J0T0|A0A0R4J0T0_MOUSE Iron-sulfur cluster co-chaperone protein HscB OS=Mus musculus OX=10090 GN=Hscb PE=1 SV=1;sp|Q8K3A0|HSC20_MOUSE Iron-sulfur cluster co-chaperone protein HscB OS=Mus musculus OX=10090 GN=Hscb PE=1 SV=2	Hscb	TRUE	NA	NA	NA	NA	NA	NA	22.4923	23.3778	NA	22.7682	22.8388	NA	22.2011	NA
A0A0R4J0U5;Q61285	A0A0R4J0U5;Q61285	tr|A0A0R4J0U5|A0A0R4J0U5_MOUSE ATP-binding cassette sub-family D member 2 OS=Mus musculus OX=10090 GN=Abcd2 PE=1 SV=1;sp|Q61285|ABCD2_MOUSE ATP-binding cassette sub-family D member 2 OS=Mus musculus OX=10090 GN=Abcd2 PE=1 SV=1	Abcd2	TRUE	NA	NA	NA	NA	26.2989	NA	NA	NA	NA	NA	NA	NA	NA	28.4514
A0A0R4J0X2;Q8VC19;D6RGR8;A0A1W2P873;A0A1L1STE9;A0A1L1SUZ0	A0A0R4J0X2;Q8VC19	tr|A0A0R4J0X2|A0A0R4J0X2_MOUSE 5-aminolevulinate synthase OS=Mus musculus OX=10090 GN=Alas1 PE=1 SV=1;sp|Q8VC19|HEM1_MOUSE 5-aminolevulinate synthase, nonspecific, mitochondrial OS=Mus musculus OX=10090 GN=Alas1 PE=1 SV=2	Alas1	TRUE	NA	NA	NA	NA	NA	23.5859	24.4461	23.2839	23.1932	24.9963	25.3312	25.2082	24.2249	24.6602
A0A0R4J0X5;Q00896	A0A0R4J0X5;Q00896	tr|A0A0R4J0X5|A0A0R4J0X5_MOUSE Alpha-1-antitrypsin 1-3 OS=Mus musculus OX=10090 GN=Serpina1c PE=1 SV=1;sp|Q00896|A1AT3_MOUSE Alpha-1-antitrypsin 1-3 OS=Mus musculus OX=10090 GN=Serpina1c PE=1 SV=2	Serpina1c	FALSE	0.924223	0.99097	0.0137808	29.3501	29.8608	29.63	29.387	29.1498	29.6036	29.6556	28.2717	28.0407	29.8239	30.0778
D3YXC1;D3YW02;A0A0R4J0Z0;Q3U6U5	D3YXC1;D3YW02;A0A0R4J0Z0;Q3U6U5	tr|D3YXC1|D3YXC1_MOUSE Putative GTP-binding protein 6 (Fragment) OS=Mus musculus OX=10090 GN=Gtpbp6 PE=1 SV=1;tr|D3YW02|D3YW02_MOUSE Putative GTP-binding protein 6 (Fragment) OS=Mus musculus OX=10090 GN=Gtpbp6 PE=1 SV=1;tr|A0A0R4J0Z0|A0A0R4J0Z0_MOUSE Putat	Gtpbp6	TRUE	NA	NA	NA	NA	NA	NA	NA	NA	NA	NA	22.4589	21.8124	NA	20.5677
A0A0R4J0Z1;P08003	A0A0R4J0Z1;P08003	tr|A0A0R4J0Z1|A0A0R4J0Z1_MOUSE Protein disulfide-isomerase A4 OS=Mus musculus OX=10090 GN=Pdia4 PE=1 SV=1;sp|P08003|PDIA4_MOUSE Protein disulfide-isomerase A4 OS=Mus musculus OX=10090 GN=Pdia4 PE=1 SV=3	Pdia4	FALSE	0.655931	0.923809	0.0737198	31.0386	31.8471	31.4018	30.7033	31.0838	30.9104	31.0292	30.3294	30.2787	31.2694	31.5334
D6RDQ6;D3YX15;A0A0R4J110;Q61153	D6RDQ6;D3YX15;A0A0R4J110;Q61153	tr|D6RDQ6|D6RDQ6_MOUSE Iodothyronine deiodinase (Fragment) OS=Mus musculus OX=10090 GN=Dio1 PE=1 SV=9;tr|D3YX15|D3YX15_MOUSE Iodothyronine deiodinase (Fragment) OS=Mus musculus OX=10090 GN=Dio1 PE=1 SV=8;tr|A0A0R4J110|A0A0R4J110_MOUSE Iodothyronine deiodin	Dio1	FALSE	NA	NA	NA	NA	NA	NA	NA	22.7459	NA	23.7001	23.44	23.3288	23.3662	NA
F6QD74;A0A0R4J119;Q7TMB8;Q5SQX6	F6QD74;A0A0R4J119;Q7TMB8;Q5SQX6	tr|F6QD74|F6QD74_MOUSE Cytoplasmic FMR1-interacting protein 2 (Fragment) OS=Mus musculus OX=10090 GN=Cyfip2 PE=1 SV=1;tr|A0A0R4J119|A0A0R4J119_MOUSE Cytoplasmic FMR1-interacting protein OS=Mus musculus OX=10090 GN=Cyfip1 PE=1 SV=1;sp|Q7TMB8|CYFP1_MOUSE Cyt	Cyfip2	FALSE	NA	NA	NA	NA	22.0018	21.2224	NA	21.5816	NA	21.2052	NA	NA	NA	21.9967
A0A0R4J131;Q8CIF4	A0A0R4J131;Q8CIF4	tr|A0A0R4J131|A0A0R4J131_MOUSE Biotinidase OS=Mus musculus OX=10090 GN=Btd PE=1 SV=1;sp|Q8CIF4|BTD_MOUSE Biotinidase OS=Mus musculus OX=10090 GN=Btd PE=1 SV=2	Btd	FALSE	0.953178	0.993612	0.0139248	25.1355	26.5171	25.6367	24.9168	25.0923	24.9511	25.618	24.3202	24.2507	25.0067	25.0448
A0A0R4J135;G3UYY2;G3UWK0;G3UZT2	A0A0R4J135;G3UYY2	tr|A0A0R4J135|A0A0R4J135_MOUSE Selenium-binding protein 2 OS=Mus musculus OX=10090 GN=Selenbp2 PE=1 SV=1;tr|G3UYY2|G3UYY2_MOUSE Selenium-binding protein 2 OS=Mus musculus OX=10090 GN=Selenbp2 PE=1 SV=1	Selenbp2	FALSE	0.392198	0.851796	0.393946	27.0859	28.3302	27.6335	26.2766	28.0463	26.5176	27.0061	26.6957	25.4296	27.8906	27.0327
A0A0R4J136;Q68FF9	A0A0R4J136;Q68FF9	tr|A0A0R4J136|A0A0R4J136_MOUSE 3-oxo-5-alpha-steroid 4-dehydrogenase OS=Mus musculus OX=10090 GN=Srd5a1 PE=3 SV=1;sp|Q68FF9|S5A1_MOUSE 3-oxo-5-alpha-steroid 4-dehydrogenase 1 OS=Mus musculus OX=10090 GN=Srd5a1 PE=2 SV=2	Srd5a1	FALSE	NA	NA	NA	NA	22.6971	22.6714	23.6442	23.4173	NA	NA	NA	NA	24.3959	23.8411
A0A0R4J138;P50429	A0A0R4J138;P50429	tr|A0A0R4J138|A0A0R4J138_MOUSE Arylsulfatase B OS=Mus musculus OX=10090 GN=Arsb PE=1 SV=1;sp|P50429|ARSB_MOUSE Arylsulfatase B OS=Mus musculus OX=10090 GN=Arsb PE=1 SV=3	Arsb	FALSE	0.604438	0.911512	0.28885	24.878	24.7279	24.8639	23.402	25.7444	25.0731	23.6424	26.1815	25.19	25.2749	24.6801
A0A0R4J150;B9EJ86	A0A0R4J150;B9EJ86	tr|A0A0R4J150|A0A0R4J150_MOUSE Oxysterol-binding protein OS=Mus musculus OX=10090 GN=Osbpl8 PE=1 SV=1;sp|B9EJ86|OSBL8_MOUSE Oxysterol-binding protein-related protein 8 OS=Mus musculus OX=10090 GN=Osbpl8 PE=1 SV=1	Osbpl8	FALSE	NA	NA	NA	NA	21.2298	21.9712	NA	22.8391	22.1056	NA	NA	NA	22.4798	NA
Q9QZH6;A0A0R4J174;J3KMM6	Q9QZH6;A0A0R4J174	sp|Q9QZH6|ECSIT_MOUSE Evolutionarily conserved signaling intermediate in Toll pathway, mitochondrial OS=Mus musculus OX=10090 GN=Ecsit PE=1 SV=2;tr|A0A0R4J174|A0A0R4J174_MOUSE Evolutionarily conserved-signaling intermediate in Toll pathway, mitochondrial O	Ecsit	TRUE	0.413957	0.861228	-0.19875	27.6971	27.1867	27.5007	28.2364	27.7484	27.9463	27.6122	28.237	27.8173	27.7956	26.8902
A0A0R4J1C5;Q91YY4	A0A0R4J1C5;Q91YY4	tr|A0A0R4J1C5|A0A0R4J1C5_MOUSE ATP synthase mitochondrial F1 complex assembly factor 2 OS=Mus musculus OX=10090 GN=Atpaf2 PE=1 SV=1;sp|Q91YY4|ATPF2_MOUSE ATP synthase mitochondrial F1 complex assembly factor 2 OS=Mus musculus OX=10090 GN=Atpaf2 PE=1 SV=1	Atpaf2	TRUE	0.449244	0.86467	0.313432	25.6614	24.1647	26.2525	26.4015	25.905	26.4068	26.4462	25.7801	25.4509	25.0996	24.7069
Q3KNM2;A0A0R4J1H0;F6W8T3	Q3KNM2;A0A0R4J1H0	sp|Q3KNM2|MARH5_MOUSE E3 ubiquitin-protein ligase MARCH5 OS=Mus musculus OX=10090 GN=March5 PE=1 SV=1;tr|A0A0R4J1H0|A0A0R4J1H0_MOUSE E3 ubiquitin-protein ligase MARCH5 OS=Mus musculus OX=10090 GN=March5 PE=1 SV=1	March5	FALSE	0.342343	0.846792	0.25097	26.1657	25.8754	26.5718	25.2548	26.1761	25.4173	25.7724	26.949	27.0857	26.568	25.9866
A0A0R4J1H2;Q8QZY2;E0CZG7;E0CXF4	A0A0R4J1H2;Q8QZY2	tr|A0A0R4J1H2|A0A0R4J1H2_MOUSE Glycerate kinase OS=Mus musculus OX=10090 GN=Glyctk PE=1 SV=1;sp|Q8QZY2|GLCTK_MOUSE Glycerate kinase OS=Mus musculus OX=10090 GN=Glyctk PE=1 SV=1	Glyctk	TRUE	0.621981	0.915043	-0.0906359	30.338	29.8288	30.2101	30.5351	30.047	30.6199	30.5072	30.4939	30.9269	30.0059	30.2053
E9QP56;A0A0R4J1N3;P33622	E9QP56;A0A0R4J1N3;P33622	tr|E9QP56|E9QP56_MOUSE Apolipoprotein C-III OS=Mus musculus OX=10090 GN=Apoc3 PE=1 SV=1;tr|A0A0R4J1N3|A0A0R4J1N3_MOUSE Apolipoprotein C-III OS=Mus musculus OX=10090 GN=Apoc3 PE=1 SV=1;sp|P33622|APOC3_MOUSE Apolipoprotein C-III OS=Mus musculus OX=10090 GN=A	Apoc3	FALSE	0.212592	0.759769	0.241196	24.1506	22.6808	23.5163	24.9353	24.985	24.4045	24.4101	23.708	23.3133	24.8162	24.7367
Q8CEE7;A0A0R4J1N8;D3YVJ8	Q8CEE7;A0A0R4J1N8	sp|Q8CEE7|RDH13_MOUSE Retinol dehydrogenase 13 OS=Mus musculus OX=10090 GN=Rdh13 PE=1 SV=1;tr|A0A0R4J1N8|A0A0R4J1N8_MOUSE Retinol dehydrogenase 13 OS=Mus musculus OX=10090 GN=Rdh13 PE=1 SV=1	Rdh13	TRUE	0.301239	0.805935	-0.455196	24.9074	24.7765	23.7009	25.7566	23.9136	25.6978	25.3378	25.61	25.6661	23.778	24.8367
P40630;A0A0R4J1N9;D3Z0F3	P40630;A0A0R4J1N9;D3Z0F3	sp|P40630|TFAM_MOUSE Transcription factor A, mitochondrial OS=Mus musculus OX=10090 GN=Tfam PE=1 SV=2;tr|A0A0R4J1N9|A0A0R4J1N9_MOUSE Transcription factor A, mitochondrial OS=Mus musculus OX=10090 GN=Tfam PE=1 SV=1;tr|D3Z0F3|D3Z0F3_MOUSE Transcription facto	Tfam	TRUE	0.18346	0.733286	-0.243005	28.5084	27.7885	27.8956	29.2377	28.7306	29.0289	28.4124	28.4258	28.7237	28.3706	28.47
E9QQ99;D3Z1Y1;A0A0R4J1R1;Q9DBY1	E9QQ99;D3Z1Y1;A0A0R4J1R1;Q9DBY1	tr|E9QQ99|E9QQ99_MOUSE E3 ubiquitin-protein ligase synoviolin OS=Mus musculus OX=10090 GN=Syvn1 PE=1 SV=1;tr|D3Z1Y1|D3Z1Y1_MOUSE E3 ubiquitin-protein ligase synoviolin OS=Mus musculus OX=10090 GN=Syvn1 PE=1 SV=1;tr|A0A0R4J1R1|A0A0R4J1R1_MOUSE E3 ubiquitin-	Syvn1	FALSE	NA	NA	NA	NA	NA	21.5636	NA	NA	NA	NA	22.0954	NA	NA	NA
A0A0R4J1R7;Q9CZL5	A0A0R4J1R7;Q9CZL5	tr|A0A0R4J1R7|A0A0R4J1R7_MOUSE Pterin-4-alpha-carbinolamine dehydratase 2 OS=Mus musculus OX=10090 GN=Pcbd2 PE=1 SV=1;sp|Q9CZL5|PHS2_MOUSE Pterin-4-alpha-carbinolamine dehydratase 2 OS=Mus musculus OX=10090 GN=Pcbd2 PE=1 SV=2	Pcbd2	TRUE	0.156414	0.699502	0.348978	28.0344	26.6726	27.8357	28.1327	28.0169	28.0862	28.392	28.5529	28.6519	27.7561	28.2469
D3Z354;D3YXD7;D3Z6P5;A0A0R4J1V1;Q75N73	D3Z354;D3YXD7;D3Z6P5;A0A0R4J1V1;Q75N73	tr|D3Z354|D3Z354_MOUSE Zinc transporter ZIP14 (Fragment) OS=Mus musculus OX=10090 GN=Slc39a14 PE=1 SV=1;tr|D3YXD7|D3YXD7_MOUSE Zinc transporter ZIP14 (Fragment) OS=Mus musculus OX=10090 GN=Slc39a14 PE=1 SV=8;tr|D3Z6P5|D3Z6P5_MOUSE Zinc transporter ZIP14 (F	Slc39a14	FALSE	NA	NA	NA	NA	NA	NA	NA	NA	NA	NA	NA	NA	NA	22.2396
A0A0R4J1X6;Q6NSR3;F6QFE9;A0A0J9YUF3	A0A0R4J1X6;Q6NSR3;F6QFE9;A0A0J9YUF3	tr|A0A0R4J1X6|A0A0R4J1X6_MOUSE AarF domain containing kinase 2, isoform CRA_a OS=Mus musculus OX=10090 GN=Adck2 PE=1 SV=1;sp|Q6NSR3|ADCK2_MOUSE Uncharacterized aarF domain-containing protein kinase 2 OS=Mus musculus OX=10090 GN=Adck2 PE=2 SV=1;tr|F6QFE9|F6	Adck2	TRUE	NA	NA	NA	NA	NA	21.3231	NA	21.4305	21.507	NA	21.5558	21.6526	NA	NA
A0A0R4J1Z3;Q9CR67;E0CXY5;Q9CZM3	A0A0R4J1Z3;Q9CR67	tr|A0A0R4J1Z3|A0A0R4J1Z3_MOUSE Transmembrane protein 33 OS=Mus musculus OX=10090 GN=Tmem33 PE=1 SV=1;sp|Q9CR67|TMM33_MOUSE Transmembrane protein 33 OS=Mus musculus OX=10090 GN=Tmem33 PE=1 SV=1	Tmem33	FALSE	0.306874	0.816076	0.310049	25.5617	25.2592	25.2247	24.4688	25.7563	24.9553	25.7438	25.9542	25.9258	26.4244	25.9048
A0A0R4J242;Q922Q9;D3YWG2;A0A0R4J058;G8JL55;A0A1B0GSH5	A0A0R4J242;Q922Q9;D3YWG2;A0A0R4J058;G8JL55;A0A1B0GSH5	tr|A0A0R4J242|A0A0R4J242_MOUSE Chitinase domain-containing protein 1 OS=Mus musculus OX=10090 GN=Chid1 PE=1 SV=1;sp|Q922Q9|CHID1_MOUSE Chitinase domain-containing protein 1 OS=Mus musculus OX=10090 GN=Chid1 PE=1 SV=1;tr|D3YWG2|D3YWG2_MOUSE Chitinase domain	Chid1	FALSE	NA	NA	NA	NA	24.0229	25.1199	NA	22.5601	24.4425	25.2045	24.1929	23.7453	23.7495	23.2549
A0A0R4J272;Q921N7	A0A0R4J272;Q921N7	tr|A0A0R4J272|A0A0R4J272_MOUSE Transmembrane protein 70, mitochondrial OS=Mus musculus OX=10090 GN=Tmem70 PE=1 SV=1;sp|Q921N7|TMM70_MOUSE Transmembrane protein 70, mitochondrial OS=Mus musculus OX=10090 GN=Tmem70 PE=2 SV=2	Tmem70	TRUE	0.78276	0.968957	-0.0864443	24.5684	24.6921	25.3107	25.2711	24.4167	25.4819	25.176	25.0984	24.2411	23.372	22.6241
Q7TMV3;A0A0R4J291;F2Z402	Q7TMV3;A0A0R4J291	sp|Q7TMV3|FAKD5_MOUSE FAST kinase domain-containing protein 5, mitochondrial OS=Mus musculus OX=10090 GN=Fastkd5 PE=2 SV=1;tr|A0A0R4J291|A0A0R4J291_MOUSE FAST kinase domain-containing protein 5, mitochondrial OS=Mus musculus OX=10090 GN=Fastkd5 PE=1 SV=1	Fastkd5	TRUE	0.390782	0.851633	-0.396333	23.2361	22.2797	22.4804	22.5841	23.2586	24.9593	23.4647	24.4429	23.988	23.3603	21.5432
A0A0R4J293;Q9JLF6	A0A0R4J293;Q9JLF6	tr|A0A0R4J293|A0A0R4J293_MOUSE Protein-glutamine gamma-glutamyltransferase K OS=Mus musculus OX=10090 GN=Tgm1 PE=1 SV=1;sp|Q9JLF6|TGM1_MOUSE Protein-glutamine gamma-glutamyltransferase K OS=Mus musculus OX=10090 GN=Tgm1 PE=1 SV=2	Tgm1	FALSE	NA	NA	NA	NA	22.5847	21.7904	NA	22.8903	NA	23.089	NA	23.3149	23.4086	24.1582
A0A0U1RNQ6	A0A0U1RNQ6	tr|A0A0U1RNQ6|A0A0U1RNQ6_MOUSE Elongation factor Tu, mitochondrial (Fragment) OS=Mus musculus OX=10090 GN=Tufm PE=1 SV=1	Tufm	TRUE	NA	NA	NA	NA	20.775	NA	NA	21.3064	NA	NA	NA	21.6978	NA	NA
D6REG2;A0A0U1RNZ2;D3YWU4;A0A0U1RPY3;D3YWA9;D3YTR6;Q8R0G7	D6REG2;A0A0U1RNZ2;D3YWU4;A0A0U1RPY3;D3YWA9;D3YTR6;Q8R0G7	tr|D6REG2|D6REG2_MOUSE Protein spinster homolog 1 OS=Mus musculus OX=10090 GN=Spns1 PE=1 SV=1;tr|A0A0U1RNZ2|A0A0U1RNZ2_MOUSE Protein spinster homolog 1 OS=Mus musculus OX=10090 GN=Spns1 PE=1 SV=1;tr|D3YWU4|D3YWU4_MOUSE Protein spinster homolog 1 (Fragment)	Spns1	FALSE	NA	NA	NA	NA	NA	NA	NA	NA	NA	NA	NA	NA	NA	22.0843
A0A0U1RP13;Q8VDP6;A0A0U1RP60;A0A0U1RNI6;A0A0U1RPV3;A0A0U1RQ57	A0A0U1RP13;Q8VDP6;A0A0U1RP60;A0A0U1RNI6;A0A0U1RPV3;A0A0U1RQ57	tr|A0A0U1RP13|A0A0U1RP13_MOUSE CDP-diacylglycerol--inositol 3-phosphatidyltransferase OS=Mus musculus OX=10090 GN=Cdipt PE=1 SV=1;sp|Q8VDP6|CDIPT_MOUSE CDP-diacylglycerol--inositol 3-phosphatidyltransferase OS=Mus musculus OX=10090 GN=Cdipt PE=1 SV=1;tr|A0	Cdipt	FALSE	NA	NA	NA	NA	23.867	24.3924	NA	24.2627	22.5962	22.5809	24.1406	24.2987	24.3823	24.3349
Q9BCZ4;A0A0U1RP62;A0A0U1RPI8	Q9BCZ4;A0A0U1RP62;A0A0U1RPI8	sp|Q9BCZ4|SELS_MOUSE Selenoprotein S OS=Mus musculus OX=10090 GN=Selenos PE=1 SV=3;tr|A0A0U1RP62|A0A0U1RP62_MOUSE Histocompatibility 47, isoform CRA_b OS=Mus musculus OX=10090 GN=Selenos PE=1 SV=1;tr|A0A0U1RPI8|A0A0U1RPI8_MOUSE Selenoprotein S OS=Mus muscu	Selenos	FALSE	NA	NA	NA	NA	21.7596	NA	NA	21.943	NA	22.1333	NA	NA	22.2387	22.2757
A0A0U1RP81;A0A0U1RNN9	A0A0U1RP81	tr|A0A0U1RP81|A0A0U1RP81_MOUSE MICOS complex subunit MIC60 OS=Mus musculus OX=10090 GN=Immt PE=1 SV=1	Immt	TRUE	0.709941	0.945686	-0.0802089	28.1597	27.4896	28.0645	28.7636	28.4388	28.4591	27.7758	28.4117	28.1886	28.098	27.9071
Q5M9M1;A0A0U1RPF4;Q9EQ21;Q80T19	Q5M9M1;A0A0U1RPF4;Q9EQ21;Q80T19	tr|Q5M9M1|Q5M9M1_MOUSE Hepcidin antimicrobial peptide 2 OS=Mus musculus OX=10090 GN=Hamp2 PE=2 SV=1;tr|A0A0U1RPF4|A0A0U1RPF4_MOUSE Hepcidin-2 (Fragment) OS=Mus musculus OX=10090 GN=Hamp2 PE=4 SV=1;sp|Q9EQ21|HEPC_MOUSE Hepcidin OS=Mus musculus OX=10090 GN=H	Hamp2	FALSE	NA	NA	NA	NA	NA	NA	NA	NA	NA	NA	NA	NA	NA	25.362
A0A0U1RPY6;Q9JKW0	A0A0U1RPY6;Q9JKW0	tr|A0A0U1RPY6|A0A0U1RPY6_MOUSE ADP-ribosylation factor-like protein 6-interacting protein 1 (Fragment) OS=Mus musculus OX=10090 GN=Arl6ip1 PE=1 SV=1;sp|Q9JKW0|AR6P1_MOUSE ADP-ribosylation factor-like protein 6-interacting protein 1 OS=Mus musculus OX=10090	Arl6ip1	FALSE	NA	NA	NA	NA	NA	NA	NA	24.7434	NA	24.0856	24.3941	24.096	24.3151	24.2133
A0A0X1KG66;A0A0X1KG67;Q3TAS6;D3Z665	A0A0X1KG66;A0A0X1KG67;Q3TAS6;D3Z665	tr|A0A0X1KG66|A0A0X1KG66_MOUSE ER membrane protein complex subunit 10 OS=Mus musculus OX=10090 GN=Emc10 PE=1 SV=1;tr|A0A0X1KG67|A0A0X1KG67_MOUSE ER membrane protein complex subunit 10 OS=Mus musculus OX=10090 GN=Emc10 PE=1 SV=1;sp|Q3TAS6|EMC10_MOUSE ER mem	Emc10	FALSE	NA	NA	NA	NA	22.8348	21.3688	NA	21.9413	23.0988	23.4878	22.0423	25.1309	24.7574	25.0292
A0A140LHR3;A0A140LJ01;A0A140LHG8;Q9CYN2;A0A140LJG6;A0A140LIK0	A0A140LHR3;A0A140LJ01;A0A140LHG8;Q9CYN2;A0A140LJG6;A0A140LIK0	tr|A0A140LHR3|A0A140LHR3_MOUSE Signal peptidase complex subunit 2 OS=Mus musculus OX=10090 GN=Spcs2 PE=1 SV=1;tr|A0A140LJ01|A0A140LJ01_MOUSE Signal peptidase complex subunit 2 (Fragment) OS=Mus musculus OX=10090 GN=Spcs2 PE=1 SV=1;tr|A0A140LHG8|A0A140LHG8_	Spcs2	TRUE	0.415829	0.861228	-0.153178	26.8011	27.1354	27.3203	26.7032	26.0098	26.9803	27.1452	26.5917	26.6031	26.9666	26.5556
A0A140LHY2;Q7TMR0	A0A140LHY2;Q7TMR0	tr|A0A140LHY2|A0A140LHY2_MOUSE Lysosomal Pro-X carboxypeptidase OS=Mus musculus OX=10090 GN=Prcp PE=1 SV=1;sp|Q7TMR0|PCP_MOUSE Lysosomal Pro-X carboxypeptidase OS=Mus musculus OX=10090 GN=Prcp PE=1 SV=2	Prcp	FALSE	NA	NA	NA	NA	22.2994	24.3356	NA	NA	NA	NA	22.3588	NA	22.6516	23.1179
A0A140LIS7;A0A140LIT5;P0DJE0	A0A140LIS7;A0A140LIT5;P0DJE0	tr|A0A140LIS7|A0A140LIS7_MOUSE MCG13005, isoform CRA_c OS=Mus musculus OX=10090 GN=Pet100 PE=1 SV=1;tr|A0A140LIT5|A0A140LIT5_MOUSE Protein PET100 homolog, mitochondrial (Fragment) OS=Mus musculus OX=10090 GN=Pet100 PE=1 SV=1;sp|P0DJE0|PT100_MOUSE Protein P	Pet100	TRUE	NA	NA	NA	NA	22.6318	23.5811	22.8344	22.5307	22.9274	22.5434	23.0465	23.0267	22.8791	NA
A0A140LJG4;A0A140LIS8;A0A140LIU7;A0A140LJ41;A0A1Y7VJD4	A0A140LJG4;A0A140LIS8;A0A140LIU7;A0A140LJ41;A0A1Y7VJD4	tr|A0A140LJG4|A0A140LJG4_MOUSE MCG121613 OS=Mus musculus OX=10090 GN=Gm4756 PE=3 SV=1;tr|A0A140LIS8|A0A140LIS8_MOUSE Predicted gene 4756 OS=Mus musculus OX=10090 GN=Gm4756 PE=3 SV=1;tr|A0A140LIU7|A0A140LIU7_MOUSE Predicted gene 4756 OS=Mus musculus OX=1009	Gm4756	FALSE	NA	NA	NA	NA	NA	24.5559	22.736	NA	22.6745	22.9444	22.3529	NA	21.9913	NA
O88455;A0A140LIT2;D3Z7G1	O88455;A0A140LIT2	sp|O88455|DHCR7_MOUSE 7-dehydrocholesterol reductase OS=Mus musculus OX=10090 GN=Dhcr7 PE=1 SV=1;tr|A0A140LIT2|A0A140LIT2_MOUSE 7-dehydrocholesterol reductase OS=Mus musculus OX=10090 GN=Dhcr7 PE=1 SV=1	Dhcr7	FALSE	0.424403	0.86254	0.328058	27.0185	27.5301	27.0562	26.6644	26.8456	25.5389	27.6215	26.9784	27.3724	27.1668	27.4112
A0A140LIU4;P56392	A0A140LIU4;P56392	tr|A0A140LIU4|A0A140LIU4_MOUSE Cytochrome c oxidase subunit 7A1, mitochondrial OS=Mus musculus OX=10090 GN=Cox7a1 PE=1 SV=1;sp|P56392|CX7A1_MOUSE Cytochrome c oxidase subunit 7A1, mitochondrial OS=Mus musculus OX=10090 GN=Cox7a1 PE=1 SV=1	Cox7a1	TRUE	0.0329583	0.424966	-0.442899	24.3536	24.7459	23.7656	24.3005	24.0405	24.4906	23.9408	24.4429	24.7371	24.601	24.471
A0A140T8J4;Q9R257	A0A140T8J4;Q9R257	tr|A0A140T8J4|A0A140T8J4_MOUSE Heme-binding protein 1 OS=Mus musculus OX=10090 GN=Hebp1 PE=1 SV=1;sp|Q9R257|HEBP1_MOUSE Heme-binding protein 1 OS=Mus musculus OX=10090 GN=Hebp1 PE=1 SV=2	Hebp1	TRUE	0.176128	0.721061	-0.249423	29.2153	29.2077	29.3466	29.6746	29.4415	29.7417	29.0755	28.5459	29.0523	29.024	29.0436
A0A140T8M0;A0A0B4J1I0;P01631;A0A075B5K8;F6XWB2;A0A140T8N1;A0A075B5N0;A0A0G2JDE5	A0A140T8M0;A0A0B4J1I0;P01631;A0A075B5K8;F6XWB2	tr|A0A140T8M0|A0A140T8M0_MOUSE Immunoglobulin kappa variable 1-117 (Fragment) OS=Mus musculus OX=10090 GN=Igkv1-117 PE=4 SV=2;tr|A0A0B4J1I0|A0A0B4J1I0_MOUSE Immunoglobulin kappa variable 1-110 (Fragment) OS=Mus musculus OX=10090 GN=Igkv1-110 PE=4 SV=5;sp|P	NA	FALSE	NA	NA	NA	NA	22.6466	NA	NA	NA	NA	NA	NA	NA	NA	NA
A0A1B0GR60;Q9CPX4;P49945;P29391	A0A1B0GR60;Q9CPX4;P49945;P29391	tr|A0A1B0GR60|A0A1B0GR60_MOUSE Ferritin OS=Mus musculus OX=10090 GN=Ftl1 PE=1 SV=1;tr|Q9CPX4|Q9CPX4_MOUSE Ferritin OS=Mus musculus OX=10090 GN=Ftl1 PE=1 SV=1;sp|P49945|FRIL2_MOUSE Ferritin light chain 2 OS=Mus musculus OX=10090 GN=Ftl2 PE=3 SV=2;sp|P29391|	Ftl1	FALSE	NA	NA	NA	NA	24.4334	NA	NA	23.5843	NA	NA	23.6426	22.8088	24.6624	24.4044
A0A1B0GRA5;P70302;A0A1B0GR78;A0A1B0GQZ3;F6WBP9;I1E4X8;P83093	A0A1B0GRA5;P70302;A0A1B0GR78	tr|A0A1B0GRA5|A0A1B0GRA5_MOUSE Stromal interaction molecule 1 OS=Mus musculus OX=10090 GN=Stim1 PE=1 SV=1;sp|P70302|STIM1_MOUSE Stromal interaction molecule 1 OS=Mus musculus OX=10090 GN=Stim1 PE=1 SV=2;tr|A0A1B0GR78|A0A1B0GR78_MOUSE Stromal interaction mo	Stim1	FALSE	NA	NA	NA	NA	24.7316	25.4282	NA	24.8402	24.9362	25.7389	25.2893	25.2924	25.463	26.1798
A0A1B0GRV0;Q9Z0S1;D3Z0E6;D3Z5X0	A0A1B0GRV0;Q9Z0S1;D3Z0E6	tr|A0A1B0GRV0|A0A1B0GRV0_MOUSE 3(2),5-bisphosphate nucleotidase 1 OS=Mus musculus OX=10090 GN=Bpnt1 PE=1 SV=1;sp|Q9Z0S1|BPNT1_MOUSE 3(2),5-bisphosphate nucleotidase 1 OS=Mus musculus OX=10090 GN=Bpnt1 PE=1 SV=2;tr|D3Z0E6|D3Z0E6_MOUSE 3(2),5-bispho	Bpnt1	FALSE	0.975905	0.999535	0.00453177	26.9994	26.043	26.3359	27.0899	26.9784	27.399	27.4962	27.7922	27.6618	26.7921	26.4057
P06151;A0A1B0GSX0;A0A1B0GSR9;D3YZQ9;A0A1B0GT41;A0A1B0GQX5;A0A1B0GSL7;A0A1B0GRW9;A0A1B0GS79;A0A1B0GRC1;P00342;A0A1B0GRS2;D3YVR7;D3YZE4;A0A1B0GRE9;D3Z7F0;A0A0N4SVV8;A0A1B0GSR2;P16125	P06151;A0A1B0GSX0;A0A1B0GSR9;D3YZQ9;A0A1B0GT41;A0A1B0GQX5	sp|P06151|LDHA_MOUSE L-lactate dehydrogenase A chain OS=Mus musculus OX=10090 GN=Ldha PE=1 SV=3;tr|A0A1B0GSX0|A0A1B0GSX0_MOUSE L-lactate dehydrogenase OS=Mus musculus OX=10090 GN=Ldha PE=1 SV=1;tr|A0A1B0GSR9|A0A1B0GSR9_MOUSE L-lactate dehydrogenase OS=Mus	Ldha	FALSE	0.0472745	0.50164	0.309006	27.7708	28.2972	28.4066	27.6259	28.1363	27.0362	27.3501	26.754	26.5816	28.5407	28.9795
A0A1B0GT26;O55003	A0A1B0GT26;O55003	tr|A0A1B0GT26|A0A1B0GT26_MOUSE BCL2/adenovirus E1B 19 kDa protein-interacting protein 3 OS=Mus musculus OX=10090 GN=Bnip3 PE=1 SV=1;sp|O55003|BNIP3_MOUSE BCL2/adenovirus E1B 19 kDa protein-interacting protein 3 OS=Mus musculus OX=10090 GN=Bnip3 PE=1 SV=1	Bnip3	TRUE	0.843101	0.982572	-0.039856	23.0724	22.2637	22.747	23.8024	23.5568	23.3527	22.8189	22.9892	22.6093	23.4337	23.1507
A0A1B0GT68;Q99J93	A0A1B0GT68;Q99J93	tr|A0A1B0GT68|A0A1B0GT68_MOUSE Predicted gene 45717 OS=Mus musculus OX=10090 GN=Gm45717 PE=4 SV=1;sp|Q99J93|IFM2_MOUSE Interferon-induced transmembrane protein 2 OS=Mus musculus OX=10090 GN=Ifitm2 PE=1 SV=1	Gm45717	FALSE	NA	NA	NA	NA	21.269	NA	NA	NA	NA	NA	NA	NA	NA	21.758
O88374;A0A1B0GX27;O35855;A0A1B0GST1;A0A1B0GQY4	O88374;A0A1B0GX27;O35855	tr|O88374|O88374_MOUSE Branched-chain-amino-acid aminotransferase OS=Mus musculus OX=10090 GN=Bcat2 PE=1 SV=1;tr|A0A1B0GX27|A0A1B0GX27_MOUSE Branched-chain-amino-acid aminotransferase OS=Mus musculus OX=10090 GN=Bcat2 PE=1 SV=1;sp|O35855|BCAT2_MOUSE Branch	Bcat2	TRUE	NA	NA	NA	NA	NA	20.8836	NA	NA	NA	23.2943	21.6271	22.7143	22.3426	22.894
A0A1C7CYV0;B1AX58;Q99K51;Q3V0K9	A0A1C7CYV0;B1AX58;Q99K51	tr|A0A1C7CYV0|A0A1C7CYV0_MOUSE Plastin-3 (Fragment) OS=Mus musculus OX=10090 GN=Pls3 PE=1 SV=1;tr|B1AX58|B1AX58_MOUSE Plastin-3 OS=Mus musculus OX=10090 GN=Pls3 PE=1 SV=1;sp|Q99K51|PLST_MOUSE Plastin-3 OS=Mus musculus OX=10090 GN=Pls3 PE=1 SV=3	Pls3	FALSE	NA	NA	NA	NA	22.7049	21.4066	NA	NA	NA	21.3393	NA	NA	22.3797	23.5529
A0A1D5RLZ6;Q9DCC8	A0A1D5RLZ6;Q9DCC8	tr|A0A1D5RLZ6|A0A1D5RLZ6_MOUSE Mitochondrial import receptor subunit TOM20 homolog OS=Mus musculus OX=10090 GN=Tomm20 PE=1 SV=1;sp|Q9DCC8|TOM20_MOUSE Mitochondrial import receptor subunit TOM20 homolog OS=Mus musculus OX=10090 GN=Tomm20 PE=1 SV=1	Tomm20	TRUE	NA	NA	NA	NA	26.1204	NA	27.1968	NA	NA	NA	27.3881	27.5266	27.3654	27.3422
A0A1L1SQA8;P62852	A0A1L1SQA8;P62852	tr|A0A1L1SQA8|A0A1L1SQA8_MOUSE 40S ribosomal protein S25 OS=Mus musculus OX=10090 GN=Rps25 PE=1 SV=1;sp|P62852|RS25_MOUSE 40S ribosomal protein S25 OS=Mus musculus OX=10090 GN=Rps25 PE=1 SV=1	Rps25	FALSE	NA	NA	NA	NA	25.5967	25.4095	NA	23.0639	22.3925	22.5821	NA	NA	25.3119	24.5029
A0A1L1SR69;A0A1L1ST61;A0A1L1SV00;Q8R472;Q9JLR9	A0A1L1SR69;A0A1L1ST61;A0A1L1SV00;Q8R472;Q9JLR9	tr|A0A1L1SR69|A0A1L1SR69_MOUSE HIG1 domain family member 1A, mitochondrial (Fragment) OS=Mus musculus OX=10090 GN=Higd1a PE=1 SV=1;tr|A0A1L1ST61|A0A1L1ST61_MOUSE HIG1 domain family member 1A, mitochondrial (Fragment) OS=Mus musculus OX=10090 GN=Higd1a PE=1	Higd1a	TRUE	0.127178	0.654127	-0.327258	26.6174	26.023	26.3983	26.8728	26.5171	27.0433	26.4125	26.6477	26.9906	26.9753	26.2932
Q2UVA9;A0A1L1SS55;Q9D2B4;A0A1L1SS65;Q922Z0	Q2UVA9;A0A1L1SS55;Q9D2B4;A0A1L1SS65;Q922Z0	tr|Q2UVA9|Q2UVA9_MOUSE D-aspartate oxidase OS=Mus musculus OX=10090 GN=Ddo PE=1 SV=1;tr|A0A1L1SS55|A0A1L1SS55_MOUSE D-aspartate oxidase OS=Mus musculus OX=10090 GN=Ddo PE=1 SV=1;tr|Q9D2B4|Q9D2B4_MOUSE D-aspartate oxidase OS=Mus musculus OX=10090 GN=Ddo PE=	Ddo	FALSE	NA	NA	NA	NA	23.0028	NA	NA	21.4431	NA	NA	NA	NA	NA	NA
A0A1L1SSA8;Q91XE8	A0A1L1SSA8;Q91XE8	tr|A0A1L1SSA8|A0A1L1SSA8_MOUSE Transmembrane protein 205 (Fragment) OS=Mus musculus OX=10090 GN=Tmem205 PE=1 SV=1;sp|Q91XE8|TM205_MOUSE Transmembrane protein 205 OS=Mus musculus OX=10090 GN=Tmem205 PE=1 SV=1	Tmem205	TRUE	0.0761116	0.573865	0.647851	28.4105	26.8301	28.8333	28.1388	28.6858	28.5387	28.7579	28.5536	28.0091	28.9162	28.8416
Q3UDS7;A0A1L1SSF2;Q8VDL4	Q3UDS7;A0A1L1SSF2;Q8VDL4	tr|Q3UDS7|Q3UDS7_MOUSE ADP-dependent glucokinase OS=Mus musculus OX=10090 GN=Adpgk PE=1 SV=1;tr|A0A1L1SSF2|A0A1L1SSF2_MOUSE ADP-dependent glucokinase OS=Mus musculus OX=10090 GN=Adpgk PE=1 SV=1;sp|Q8VDL4|ADPGK_MOUSE ADP-dependent glucokinase OS=Mus musculu	Adpgk	FALSE	NA	NA	NA	NA	23.6386	24.1488	22.3616	22.4515	23.2221	21.5383	NA	22.8952	23.8055	24.005
A0A1L1STE6;Q9D6R2	A0A1L1STE6;Q9D6R2	tr|A0A1L1STE6|A0A1L1STE6_MOUSE Isocitrate dehydrogenase [NAD] subunit, mitochondrial OS=Mus musculus OX=10090 GN=Idh3a PE=1 SV=1;sp|Q9D6R2|IDH3A_MOUSE Isocitrate dehydrogenase [NAD] subunit alpha, mitochondrial OS=Mus musculus OX=10090 GN=Idh3a PE=1 SV=1	Idh3a	TRUE	0.697254	0.940587	-0.0929242	31.0111	30.7751	30.9785	31.0723	31.255	30.9679	31.3151	31.2362	31.3939	31.0786	30.0384
Q9D1F9;A0A1L1SUI3;A0A1L1SUV7;A0A1L1SV42	Q9D1F9;A0A1L1SUI3;A0A1L1SUV7	tr|Q9D1F9|Q9D1F9_MOUSE Solute carrier family 37 (Glucose-6-phosphate transporter), member 4 OS=Mus musculus OX=10090 GN=Slc37a4 PE=1 SV=1;tr|A0A1L1SUI3|A0A1L1SUI3_MOUSE Solute carrier family 37 (glucose-6-phosphate transporter), member 4 OS=Mus musculus OX	Slc37a4	FALSE	0.228119	0.776191	0.526055	24.983	23.9174	25.783	24.611	25.5915	25.3882	25.0647	24.7241	23.8499	25.8336	25.067
A0A1W2P6F6;A0A1W2P7Q9;Q60605;Q8CI43	A0A1W2P6F6;A0A1W2P7Q9;Q60605	tr|A0A1W2P6F6|A0A1W2P6F6_MOUSE Myosin light polypeptide 6 OS=Mus musculus OX=10090 GN=Myl6 PE=1 SV=1;tr|A0A1W2P7Q9|A0A1W2P7Q9_MOUSE Myosin light polypeptide 6 OS=Mus musculus OX=10090 GN=Myl6 PE=1 SV=1;sp|Q60605|MYL6_MOUSE Myosin light polypeptide 6 OS=Mus	Myl6	FALSE	0.402198	0.860188	0.311038	27.9437	29.1151	28.2615	27.1411	27.8172	28.5771	28.7566	27.499	27.577	26.5305	28.1615
A0A1W2P6G5	A0A1W2P6G5	tr|A0A1W2P6G5|A0A1W2P6G5_MOUSE Myosin light polypeptide 6 OS=Mus musculus OX=10090 GN=Myl6 PE=1 SV=1	Myl6	FALSE	NA	NA	NA	NA	23.1647	22.8629	NA	NA	NA	23.2727	22.2764	NA	NA	22.434
A0A1W2P6K9;Q9JI99	A0A1W2P6K9;Q9JI99	tr|A0A1W2P6K9|A0A1W2P6K9_MOUSE Sphingosine-1-phosphate phosphatase 1 OS=Mus musculus OX=10090 GN=Sgpp1 PE=1 SV=1;sp|Q9JI99|SGPP1_MOUSE Sphingosine-1-phosphate phosphatase 1 OS=Mus musculus OX=10090 GN=Sgpp1 PE=1 SV=1	Sgpp1	FALSE	NA	NA	NA	NA	21.2468	NA	NA	20.8673	21.447	21.9319	NA	NA	NA	22.5784
A0A1W2P711;Q91ZV0;H3BK44;E9PY90;H3BK48;E9Q3S2;H3BKH2;H3BJS0;H3BKL6;H3BL19;H3BJI6;H3BJ71;H3BJ35;H3BJY7	A0A1W2P711;Q91ZV0;H3BK44;E9PY90;H3BK48;E9Q3S2;H3BKH2;H3BJS0;H3BKL6;H3BL19;H3BJI6;H3BJ71	tr|A0A1W2P711|A0A1W2P711_MOUSE Melanoma inhibitory activity protein 2 OS=Mus musculus OX=10090 GN=Mia2 PE=1 SV=2;sp|Q91ZV0|MIA2_MOUSE Melanoma inhibitory activity protein 2 OS=Mus musculus OX=10090 GN=Mia2 PE=1 SV=3;tr|H3BK44|H3BK44_MOUSE Melanoma inhibito	Mia2	FALSE	0.883405	0.99097	-0.0321072	25.7267	25.6748	24.9933	25.2878	25.9302	26.0355	25.6956	25.5117	25.4144	26.3015	26.4227
A0A1W2P729;Q9QXT0	A0A1W2P729;Q9QXT0	tr|A0A1W2P729|A0A1W2P729_MOUSE Protein canopy homolog 2 (Fragment) OS=Mus musculus OX=10090 GN=Cnpy2 PE=1 SV=1;sp|Q9QXT0|CNPY2_MOUSE Protein canopy homolog 2 OS=Mus musculus OX=10090 GN=Cnpy2 PE=1 SV=1	Cnpy2	FALSE	0.912009	0.99097	0.0145106	27.4417	27.7581	27.6479	27.4453	27.2951	27.7299	27.6597	26.4423	26.2404	27.9986	28.1998
E0CZ27;F8WI35;A0A1W2P768;P84244;P84228;P68433;P02301	E0CZ27;F8WI35;A0A1W2P768;P84244;P84228;P68433;P02301	tr|E0CZ27|E0CZ27_MOUSE Histone H3 (Fragment) OS=Mus musculus OX=10090 GN=H3f3a PE=3 SV=1;tr|F8WI35|F8WI35_MOUSE Histone H3 OS=Mus musculus OX=10090 GN=H3f3a PE=1 SV=1;tr|A0A1W2P768|A0A1W2P768_MOUSE H3 clustered histone 14 OS=Mus musculus OX=10090 GN=H3c14	H3f3a	FALSE	NA	NA	NA	NA	NA	NA	NA	NA	NA	NA	NA	NA	NA	24.0068
Q6ZWZ6;F7AEH4;A0A1W2P7A1;P63323	Q6ZWZ6;F7AEH4;A0A1W2P7A1;P63323	tr|Q6ZWZ6|Q6ZWZ6_MOUSE 40S ribosomal protein S12 OS=Mus musculus OX=10090 GN=Rps12-ps3 PE=1 SV=1;tr|F7AEH4|F7AEH4_MOUSE 40S ribosomal protein S12 OS=Mus musculus OX=10090 GN=Rps12 PE=1 SV=1;tr|A0A1W2P7A1|A0A1W2P7A1_MOUSE 40S ribosomal protein S12 OS=Mus mu	Rps12	FALSE	NA	NA	NA	NA	25.7029	24.0805	24.5653	24.1653	NA	23.1959	NA	NA	25.4071	24.3463
A0A1W2P7J9;Q61133	A0A1W2P7J9;Q61133	tr|A0A1W2P7J9|A0A1W2P7J9_MOUSE Glutathione S-transferase theta-2 (Fragment) OS=Mus musculus OX=10090 GN=Gstt2 PE=1 SV=1;sp|Q61133|GSTT2_MOUSE Glutathione S-transferase theta-2 OS=Mus musculus OX=10090 GN=Gstt2 PE=1 SV=4	Gstt2	FALSE	NA	NA	NA	NA	NA	NA	NA	NA	NA	NA	NA	NA	NA	21.4819
A0A1W2P7R5;A0A1W2P7P6;Q91W52	A0A1W2P7R5;A0A1W2P7P6;Q91W52	tr|A0A1W2P7R5|A0A1W2P7R5_MOUSE Transmembrane protein 19 OS=Mus musculus OX=10090 GN=Tmem19 PE=1 SV=1;tr|A0A1W2P7P6|A0A1W2P7P6_MOUSE Transmembrane protein 19 OS=Mus musculus OX=10090 GN=Tmem19 PE=1 SV=1;sp|Q91W52|TMM19_MOUSE Transmembrane protein 19 OS=Mus	Tmem19	FALSE	0.60484	0.911512	-0.161843	25.482	25.8064	24.3804	25.5365	25.4336	25.2205	25.7549	25.4234	25.6375	25.6136	26.0129
A0A1W2P7X0;E9QMV2;Q4KML4	A0A1W2P7X0;E9QMV2;Q4KML4	tr|A0A1W2P7X0|A0A1W2P7X0_MOUSE Costars family protein ABRACL (Fragment) OS=Mus musculus OX=10090 GN=Abracl PE=1 SV=1;tr|E9QMV2|E9QMV2_MOUSE Costars family protein ABRACL OS=Mus musculus OX=10090 GN=Abracl PE=1 SV=1;sp|Q4KML4|ABRAL_MOUSE Costars family prot	Abracl	FALSE	NA	NA	NA	NA	21.8769	21.6867	21.9098	22.4754	NA	NA	NA	NA	NA	NA
A0A1W2P7Z3;P61089	A0A1W2P7Z3;P61089	tr|A0A1W2P7Z3|A0A1W2P7Z3_MOUSE Ubiquitin-conjugating enzyme E2 N OS=Mus musculus OX=10090 GN=Ube2n PE=1 SV=1;sp|P61089|UBE2N_MOUSE Ubiquitin-conjugating enzyme E2 N OS=Mus musculus OX=10090 GN=Ube2n PE=1 SV=1	Ube2n	FALSE	NA	NA	NA	NA	22.8421	23.334	NA	22.3326	NA	NA	NA	NA	NA	22.471
A0A1W2P8A8;Q99KK1	A0A1W2P8A8;Q99KK1	tr|A0A1W2P8A8|A0A1W2P8A8_MOUSE Receptor expression-enhancing protein OS=Mus musculus OX=10090 GN=Reep3 PE=1 SV=1;sp|Q99KK1|REEP3_MOUSE Receptor expression-enhancing protein 3 OS=Mus musculus OX=10090 GN=Reep3 PE=1 SV=1	Reep3	FALSE	NA	NA	NA	NA	NA	22.9035	23.1864	NA	NA	23.0971	NA	23.0538	NA	22.7884
Q8R2E9;A0A1Y7VJM4;A0A1Y7VNF4	Q8R2E9;A0A1Y7VJM4;A0A1Y7VNF4	sp|Q8R2E9|ERO1B_MOUSE ERO1-like protein beta OS=Mus musculus OX=10090 GN=Ero1b PE=1 SV=1;tr|A0A1Y7VJM4|A0A1Y7VJM4_MOUSE ERO1-like beta (S. cerevisiae) OS=Mus musculus OX=10090 GN=Ero1lb PE=1 SV=1;tr|A0A1Y7VNF4|A0A1Y7VNF4_MOUSE ERO1-like beta (S. cerevisiae	Ero1b	FALSE	NA	NA	NA	NA	NA	24.8253	22.4903	23.1494	NA	23.8244	23.0379	22.3492	25.1468	23.5933
A0A1Y7VK19;Q9DCB8	A0A1Y7VK19;Q9DCB8	tr|A0A1Y7VK19|A0A1Y7VK19_MOUSE Iron-sulfur cluster assembly 2 homolog, mitochondrial (Fragment) OS=Mus musculus OX=10090 GN=Isca2 PE=1 SV=1;sp|Q9DCB8|ISCA2_MOUSE Iron-sulfur cluster assembly 2 homolog, mitochondrial OS=Mus musculus OX=10090 GN=Isca2 PE=1 S	Isca2	TRUE	0.186065	0.738398	-0.23782	26.9374	26.8455	26.4729	26.7583	26.7088	27.4806	26.7264	27.0394	27.0627	27.1344	27.1448
F6YVP7;A0A1Y7VKY1;P62270;S4R1N6;A0A3Q4EGP3	F6YVP7;A0A1Y7VKY1;P62270;S4R1N6	tr|F6YVP7|F6YVP7_MOUSE Predicted gene 10260 OS=Mus musculus OX=10090 GN=Gm10260 PE=3 SV=2;tr|A0A1Y7VKY1|A0A1Y7VKY1_MOUSE MCG116671 OS=Mus musculus OX=10090 GN=Rps18-ps5 PE=3 SV=1;sp|P62270|RS18_MOUSE 40S ribosomal protein S18 OS=Mus musculus OX=10090 GN=Rp	Gm10260	FALSE	NA	NA	NA	NA	25.1701	24.6772	24.1398	23.7041	22.1074	NA	NA	21.2231	24.2269	23.1915
A0A1Y7VMF7;O89016	A0A1Y7VMF7;O89016	tr|A0A1Y7VMF7|A0A1Y7VMF7_MOUSE ATP-binding cassette sub-family D member 4 OS=Mus musculus OX=10090 GN=Abcd4 PE=1 SV=1;sp|O89016|ABCD4_MOUSE ATP-binding cassette sub-family D member 4 OS=Mus musculus OX=10090 GN=Abcd4 PE=1 SV=2	Abcd4	FALSE	NA	NA	NA	NA	NA	20.9709	NA	NA	NA	NA	22.2597	NA	NA	NA
A0A1Y7VN19;Q9CXR1	A0A1Y7VN19;Q9CXR1	tr|A0A1Y7VN19|A0A1Y7VN19_MOUSE Dehydrogenase/reductase SDR family member 7 (Fragment) OS=Mus musculus OX=10090 GN=Dhrs7 PE=1 SV=1;sp|Q9CXR1|DHRS7_MOUSE Dehydrogenase/reductase SDR family member 7 OS=Mus musculus OX=10090 GN=Dhrs7 PE=1 SV=2	Dhrs7	FALSE	NA	NA	NA	NA	25.1503	25.2006	23.7311	23.6784	23.2865	24.0668	NA	23.8294	23.7331	NA
V9GX08;A0A217FL58;A2AKQ0	V9GX08;A0A217FL58;A2AKQ0	tr|V9GX08|V9GX08_MOUSE UDP-glucuronic acid/UDP-N-acetylgalactosamine transporter (Fragment) OS=Mus musculus OX=10090 GN=Slc35d1 PE=1 SV=1;tr|A0A217FL58|A0A217FL58_MOUSE UDP-glucuronic acid/UDP-N-acetylgalactosamine transporter (Fragment) OS=Mus musculus OX	Slc35d1	FALSE	NA	NA	NA	NA	25.4403	NA	NA	NA	NA	NA	NA	25.7411	NA	NA
E9Q4K7;A0A286YCV9	E9Q4K7;A0A286YCV9	tr|E9Q4K7|E9Q4K7_MOUSE Kinesin family member 13B OS=Mus musculus OX=10090 GN=Kif13b PE=1 SV=1;tr|A0A286YCV9|A0A286YCV9_MOUSE Kinesin family member 13B OS=Mus musculus OX=10090 GN=Kif13b PE=1 SV=1	Kif13b	FALSE	NA	NA	NA	NA	20.7422	21.4989	NA	NA	NA	NA	NA	NA	NA	NA
A0A286YCZ2	A0A286YCZ2	tr|A0A286YCZ2|A0A286YCZ2_MOUSE Regulator of microtubule dynamics protein 2 (Fragment) OS=Mus musculus OX=10090 GN=Rmdn2 PE=1 SV=1	Rmdn2	FALSE	NA	NA	NA	NA	21.4205	21.9858	NA	22.3004	22.6917	NA	22.1628	22.3071	22.6563	NA
A0A286YE28;P40142	A0A286YE28;P40142	tr|A0A286YE28|A0A286YE28_MOUSE Transketolase (Fragment) OS=Mus musculus OX=10090 GN=Tkt PE=1 SV=1;sp|P40142|TKT_MOUSE Transketolase OS=Mus musculus OX=10090 GN=Tkt PE=1 SV=1	Tkt	FALSE	NA	NA	NA	NA	23.1549	23.8235	NA	23.634	NA	NA	NA	NA	22.1032	NA
A0A286YEB7;P62849	A0A286YEB7;P62849	tr|A0A286YEB7|A0A286YEB7_MOUSE 40S ribosomal protein S24 OS=Mus musculus OX=10090 GN=Rps24 PE=1 SV=1;sp|P62849|RS24_MOUSE 40S ribosomal protein S24 OS=Mus musculus OX=10090 GN=Rps24 PE=1 SV=1	Rps24	FALSE	NA	NA	NA	NA	23.6374	23.2842	NA	NA	NA	NA	NA	NA	23.2152	22.5409
Q07076;A0A2C9F2D2;A0A286YCW4	Q07076;A0A2C9F2D2	sp|Q07076|ANXA7_MOUSE Annexin A7 OS=Mus musculus OX=10090 GN=Anxa7 PE=1 SV=2;tr|A0A2C9F2D2|A0A2C9F2D2_MOUSE Annexin OS=Mus musculus OX=10090 GN=Anxa7 PE=1 SV=1	Anxa7	FALSE	NA	NA	NA	NA	24.3386	22.5083	21.705	23.6152	NA	21.4876	NA	NA	NA	23.9253
A0A2I3BPG4;Q920N2	A0A2I3BPG4;Q920N2	tr|A0A2I3BPG4|A0A2I3BPG4_MOUSE Biotin--protein ligase OS=Mus musculus OX=10090 GN=Hlcs PE=1 SV=1;sp|Q920N2|BPL1_MOUSE Biotin--protein ligase OS=Mus musculus OX=10090 GN=Hlcs PE=1 SV=1	Hlcs	TRUE	NA	NA	NA	NA	NA	NA	NA	NA	21.2771	21.8688	NA	21.6431	21.4853	NA
P83882;A0A2I3BPG9;A0A0A6YW33	P83882;A0A2I3BPG9	sp|P83882|RL36A_MOUSE 60S ribosomal protein L36a OS=Mus musculus OX=10090 GN=Rpl36a PE=3 SV=2;tr|A0A2I3BPG9|A0A2I3BPG9_MOUSE MCG113838 OS=Mus musculus OX=10090 GN=Rpl36a-ps1 PE=3 SV=1	Rpl36a	FALSE	0.244731	0.785583	-0.291015	26.8831	27.7118	26.8799	27.027	26.8352	26.1995	26.7958	26.0954	26.4485	27.7562	27.0817
A0A2I3BPJ5;Q9CR58	A0A2I3BPJ5;Q9CR58	tr|A0A2I3BPJ5|A0A2I3BPJ5_MOUSE Kidney mitochondrial carrier protein 1 (Fragment) OS=Mus musculus OX=10090 GN=Slc25a30 PE=1 SV=1;sp|Q9CR58|KMCP1_MOUSE Kidney mitochondrial carrier protein 1 OS=Mus musculus OX=10090 GN=Slc25a30 PE=1 SV=1	Slc25a30	TRUE	NA	NA	NA	NA	NA	21.886	NA	NA	NA	NA	22.5656	22.5177	22.8033	NA
A0A2I3BS22;A0A2I3BQH2;Q543K9;Q9D8C9;P23492	A0A2I3BS22;A0A2I3BQH2;Q543K9;Q9D8C9;P23492	tr|A0A2I3BS22|A0A2I3BS22_MOUSE Purine nucleoside phosphorylase (Fragment) OS=Mus musculus OX=10090 GN=Pnp PE=1 SV=1;tr|A0A2I3BQH2|A0A2I3BQH2_MOUSE Predicted gene, 49342 (Fragment) OS=Mus musculus OX=10090 GN=Gm49342 PE=1 SV=1;tr|Q543K9|Q543K9_MOUSE Purine	Pnp	FALSE	NA	NA	NA	NA	NA	NA	NA	NA	NA	NA	NA	NA	NA	21.858
A0A2I3BQS8	A0A2I3BQS8	tr|A0A2I3BQS8|A0A2I3BQS8_MOUSE Uncharacterized protein OS=Mus musculus OX=10090 PE=3 SV=1	NA	FALSE	NA	NA	NA	NA	NA	22.4897	NA	NA	NA	NA	NA	NA	NA	NA
A0A2I3BRB9;A0A2I3BQH8;Z4YN06;E0CXU7	A0A2I3BRB9;A0A2I3BQH8	tr|A0A2I3BRB9|A0A2I3BRB9_MOUSE Acyl-CoA-binding domain-containing protein 5 OS=Mus musculus OX=10090 GN=Acbd5 PE=1 SV=1;tr|A0A2I3BQH8|A0A2I3BQH8_MOUSE Acyl-CoA-binding domain-containing protein 5 OS=Mus musculus OX=10090 GN=Acbd5 PE=1 SV=1	Acbd5	FALSE	NA	NA	NA	NA	25.2835	NA	NA	NA	NA	NA	NA	NA	NA	NA
A0A2I3BRW0;Q9D958;A0A2I3BQG3	A0A2I3BRW0;Q9D958	tr|A0A2I3BRW0|A0A2I3BRW0_MOUSE Signal peptidase complex subunit 1 OS=Mus musculus OX=10090 GN=Spcs1 PE=1 SV=1;sp|Q9D958|SPCS1_MOUSE Signal peptidase complex subunit 1 OS=Mus musculus OX=10090 GN=Spcs1 PE=2 SV=3	Spcs1	TRUE	0.390233	0.851633	0.523793	25.3111	25.5516	24.4937	24.9145	25.0386	22.8594	26.0018	26.5715	26.542	25.3784	25.7593
A0A2I3BS49;Q9CXU4;Q9WTQ8	A0A2I3BS49;Q9CXU4;Q9WTQ8	tr|A0A2I3BS49|A0A2I3BS49_MOUSE Mitochondrial import inner membrane translocase subunit Tim23 OS=Mus musculus OX=10090 GN=Timm23 PE=1 SV=1;tr|Q9CXU4|Q9CXU4_MOUSE Mitochondrial import inner membrane translocase subunit TIM23 OS=Mus musculus OX=10090 GN=Timm2	Timm23	TRUE	0.418795	0.86254	-0.114537	26.7319	26.3487	26.1531	26.9219	26.7026	26.9643	26.613	27.1531	26.9929	26.7179	26.7512
A0A2R8VHK6;E0CZF0;Q9DB10	A0A2R8VHK6;E0CZF0;Q9DB10	tr|A0A2R8VHK6|A0A2R8VHK6_MOUSE Essential MCU regulator, mitochondrial OS=Mus musculus OX=10090 GN=Smdt1 PE=1 SV=1;tr|E0CZF0|E0CZF0_MOUSE Essential MCU regulator, mitochondrial OS=Mus musculus OX=10090 GN=Smdt1 PE=1 SV=1;sp|Q9DB10|EMRE_MOUSE Essential MCU r	Smdt1	TRUE	NA	NA	NA	NA	21.8325	22.6216	22.4938	22.6807	22.8691	22.9586	23.0897	NA	22.5436	22.3328
A0A2R8VI25;Q61990;B2M1R7;A0A2R8VHP9;Q3TT81;A0A2R8VHZ0;A0A2R8VI73;A0A2R8VKN0;A0A2R8VHY9;A0A2R8VI71;A0A2R8VHN3;A0A2R8W6L5;A0A2R8VHL8;A0A2R8VI12;A0A2R8VJY1;A0A2R8VKF0;A0A2R8VHG2;A0A2R8W6U6;P57722;E9Q7D8;A0A2R8VI15;A0A2R8W6H3;A0A2R8VI92;A0A2R8VHI3	A0A2R8VI25;Q61990;B2M1R7;A0A2R8VHP9;Q3TT81;A0A2R8VHZ0;A0A2R8VI73;A0A2R8VKN0;A0A2R8VHY9;A0A2R8VI71;A0A2R8VHN3;A0A2R8W6L5;A0A2R8VHL8;A0A2R8VI12;A0A2R8VJY1;A0A2R8VKF0;A0A2R8VHG2;A0A2R8W6U6	tr|A0A2R8VI25|A0A2R8VI25_MOUSE Poly(RC) binding protein 2, isoform CRA_d OS=Mus musculus OX=10090 GN=Pcbp2 PE=1 SV=1;sp|Q61990|PCBP2_MOUSE Poly(rC)-binding protein 2 OS=Mus musculus OX=10090 GN=Pcbp2 PE=1 SV=1;tr|B2M1R7|B2M1R7_MOUSE Poly(rC)-binding protei	Pcbp2	FALSE	NA	NA	NA	NA	23.5559	23.2444	22.8139	23.362	NA	21.9508	NA	NA	24.4994	23.4474
A0A2R8VHR3;P98064	A0A2R8VHR3;P98064	tr|A0A2R8VHR3|A0A2R8VHR3_MOUSE Mannan-binding lectin serine peptidase 1, isoform CRA_a OS=Mus musculus OX=10090 GN=Masp1 PE=1 SV=1;sp|P98064|MASP1_MOUSE Mannan-binding lectin serine protease 1 OS=Mus musculus OX=10090 GN=Masp1 PE=1 SV=2	Masp1	FALSE	NA	NA	NA	NA	20.8704	22.6348	NA	NA	NA	NA	NA	NA	NA	NA
A0A2R8VHX0;Q9DBE0;A0A2R8VHW7;A0A2R8VHJ2;A0A2R8VK32;A0A2R8VHX6;A0A2R8VI19;A0A2R8VI50;A0A2R8VHG5;A0A2R8VI48	A0A2R8VHX0;Q9DBE0;A0A2R8VHW7;A0A2R8VHJ2;A0A2R8VK32	tr|A0A2R8VHX0|A0A2R8VHX0_MOUSE Cysteine sulfinic acid decarboxylase OS=Mus musculus OX=10090 GN=Csad PE=1 SV=1;sp|Q9DBE0|CSAD_MOUSE Cysteine sulfinic acid decarboxylase OS=Mus musculus OX=10090 GN=Csad PE=1 SV=1;tr|A0A2R8VHW7|A0A2R8VHW7_MOUSE Cysteine sulf	Csad	TRUE	NA	NA	NA	NA	21.8193	NA	NA	23.6235	21.7206	NA	NA	NA	NA	22.3076
A0A2R8VJU9;A0A2R8VI30;D3Z187;A0A2R8VI94;A0A2R8VK70;A0A2R8W6P0;Q61735	A0A2R8VJU9;A0A2R8VI30;D3Z187;A0A2R8VI94;A0A2R8VK70;A0A2R8W6P0;Q61735	tr|A0A2R8VJU9|A0A2R8VJU9_MOUSE Leukocyte surface antigen CD47 OS=Mus musculus OX=10090 GN=Cd47 PE=1 SV=1;tr|A0A2R8VI30|A0A2R8VI30_MOUSE Leukocyte surface antigen CD47 OS=Mus musculus OX=10090 GN=Cd47 PE=1 SV=1;tr|D3Z187|D3Z187_MOUSE Leukocyte surface antig	Cd47	FALSE	NA	NA	NA	NA	NA	NA	NA	NA	NA	NA	NA	23.5089	21.3537	NA
A0A2R8VJW0	A0A2R8VJW0	tr|A0A2R8VJW0|A0A2R8VJW0_MOUSE Aconitate hydratase, mitochondrial (Fragment) OS=Mus musculus OX=10090 GN=Aco2 PE=1 SV=1	Aco2	TRUE	NA	NA	NA	NA	NA	NA	NA	NA	NA	NA	NA	NA	NA	21.7661
A0A338P6I9	A0A338P6I9	tr|A0A338P6I9|A0A338P6I9_MOUSE Uncharacterized protein OS=Mus musculus OX=10090 PE=4 SV=1	NA	FALSE	0.375234	0.85068	0.18068	25.0728	25.3425	25.2937	24.617	24.3929	24.7049	24.5993	25.9497	25.1928	25.0554	25.5802
A0A338P6U4;Q5XJY4;D6RJ50;D6RCZ6;A0A338P6A0	A0A338P6U4;Q5XJY4;D6RJ50;D6RCZ6	tr|A0A338P6U4|A0A338P6U4_MOUSE Presenilins-associated rhomboid-like protein, mitochondrial OS=Mus musculus OX=10090 GN=Parl PE=1 SV=1;sp|Q5XJY4|PARL_MOUSE Presenilins-associated rhomboid-like protein, mitochondrial OS=Mus musculus OX=10090 GN=Parl PE=1 SV=	Parl	TRUE	0.444911	0.86467	0.283881	25.6506	23.8666	25.7318	25.8951	25.6019	26.2139	25.8515	26.3426	25.9824	25.585	25.4347
D3Z2V8;D6RH68;A0A338P6X6;Q99K56;A0A338P7G4;Q8BTN3;P54797	D3Z2V8;D6RH68;A0A338P6X6;Q99K56;A0A338P7G4;Q8BTN3;P54797	tr|D3Z2V8|D3Z2V8_MOUSE Transport and Golgi organization 2 homolog (Fragment) OS=Mus musculus OX=10090 GN=Tango2 PE=1 SV=8;tr|D6RH68|D6RH68_MOUSE Transport and Golgi organization 2 homolog (Fragment) OS=Mus musculus OX=10090 GN=Tango2 PE=1 SV=2;tr|A0A338P6X	Tango2	FALSE	0.0735217	0.572007	-0.341544	22.6487	22.0742	22.101	22.8321	22.4572	23.3051	23.0051	22.9628	23.1696	22.7164	21.8636
A0A338P7E3;A0A338P711;C0HKG6;C0HKG5	A0A338P7E3;A0A338P711;C0HKG6;C0HKG5	tr|A0A338P7E3|A0A338P7E3_MOUSE Ribonuclease T2-B OS=Mus musculus OX=10090 GN=Rnaset2b PE=1 SV=1;tr|A0A338P711|A0A338P711_MOUSE Ribonuclease T2-B (Fragment) OS=Mus musculus OX=10090 GN=Rnaset2b PE=1 SV=1;sp|C0HKG6|RNT2B_MOUSE Ribonuclease T2-B OS=Mus muscul	Rnaset2b	FALSE	0.698978	0.940587	-0.162665	25.1764	25.7637	23.6981	25.2955	25.6569	24.5266	24.9061	25.7392	25.1935	25.5096	25.4752
A0A338P7C0;O09061;A0A338P7F1	A0A338P7C0;O09061;A0A338P7F1	tr|A0A338P7C0|A0A338P7C0_MOUSE Proteasome subunit beta type-1 OS=Mus musculus OX=10090 GN=Psmb1 PE=1 SV=1;sp|O09061|PSB1_MOUSE Proteasome subunit beta type-1 OS=Mus musculus OX=10090 GN=Psmb1 PE=1 SV=1;tr|A0A338P7F1|A0A338P7F1_MOUSE Proteasome subunit beta	Psmb1	FALSE	NA	NA	NA	NA	NA	NA	NA	22.7918	NA	NA	NA	NA	NA	NA
A0A338P7D7;Q9Z2U0;Q9CWH6	A0A338P7D7;Q9Z2U0;Q9CWH6	tr|A0A338P7D7|A0A338P7D7_MOUSE Proteasome subunit alpha type OS=Mus musculus OX=10090 GN=Psma7 PE=1 SV=1;sp|Q9Z2U0|PSA7_MOUSE Proteasome subunit alpha type-7 OS=Mus musculus OX=10090 GN=Psma7 PE=1 SV=1;sp|Q9CWH6|PSMA8_MOUSE Proteasome subunit alpha-type 7-	Psma7	FALSE	NA	NA	NA	NA	NA	21.9071	NA	NA	22.1748	NA	NA	NA	NA	22.3692
A0A3B2W479	A0A3B2W479	tr|A0A3B2W479|A0A3B2W479_MOUSE Superoxide dismutase [Mn], mitochondrial (Fragment) OS=Mus musculus OX=10090 GN=Sod2 PE=1 SV=1	Sod2	TRUE	NA	NA	NA	NA	NA	23.1063	NA	NA	NA	NA	NA	NA	NA	NA
A0A3B2W483;L7N2D8;D3Z4N8	A0A3B2W483;L7N2D8;D3Z4N8	tr|A0A3B2W483|A0A3B2W483_MOUSE Vomeronasal 2, receptor 72 OS=Mus musculus OX=10090 GN=Vmn2r72 PE=4 SV=1;tr|L7N2D8|L7N2D8_MOUSE Vomeronasal 2, receptor 71 OS=Mus musculus OX=10090 GN=Vmn2r71 PE=3 SV=1;tr|D3Z4N8|D3Z4N8_MOUSE Vomeronasal 2, receptor 72 OS=Mus	Vmn2r72	FALSE	NA	NA	NA	NA	22.6693	NA	23.2813	22.9339	NA	NA	NA	NA	NA	NA
A0A3B2W837	A0A3B2W837	tr|A0A3B2W837|A0A3B2W837_MOUSE Vesicle-associated membrane protein-associated protein A (Fragment) OS=Mus musculus OX=10090 GN=Vapa PE=1 SV=1	Vapa	FALSE	NA	NA	NA	NA	22.2704	NA	22.4698	22.5251	23.0834	22.7781	22.759	23.0802	23.0676	22.5414
A0A3B2WBL1;Q5XJF6;A0A3B2WDD2;P53026;A0A3B2W824;A0A3B2W820;A0A3B2WCA5;D6RE43	A0A3B2WBL1;Q5XJF6;A0A3B2WDD2;P53026;A0A3B2W824;A0A3B2W820	tr|A0A3B2WBL1|A0A3B2WBL1_MOUSE Ribosomal protein OS=Mus musculus OX=10090 GN=Rpl10a PE=1 SV=1;tr|Q5XJF6|Q5XJF6_MOUSE Ribosomal protein OS=Mus musculus OX=10090 GN=Rpl10a PE=1 SV=1;tr|A0A3B2WDD2|A0A3B2WDD2_MOUSE Ribosomal protein OS=Mus musculus OX=10090 GN	Rpl10a	FALSE	0.5991	0.911512	0.0872677	29.3659	29.9586	29.8024	28.9165	29.0361	28.9589	29.5797	28.9034	28.9266	29.851	29.7263
Q3UN02;A0A3B2WDB3;B0V2Q9	Q3UN02;A0A3B2WDB3	sp|Q3UN02|LCLT1_MOUSE Lysocardiolipin acyltransferase 1 OS=Mus musculus OX=10090 GN=Lclat1 PE=1 SV=2;tr|A0A3B2WDB3|A0A3B2WDB3_MOUSE Lysocardiolipin acyltransferase 1 (Fragment) OS=Mus musculus OX=10090 GN=Lclat1 PE=1 SV=1	Lclat1	FALSE	NA	NA	NA	NA	22.994	24.096	22.7936	24.3384	22.7773	23.3692	NA	NA	24.0391	24.7955
A0A3Q4EI12;P35293;A0A452J8C1;A0A3Q4EIF7	A0A3Q4EI12;P35293;A0A452J8C1	tr|A0A3Q4EI12|A0A3Q4EI12_MOUSE Ras-related protein Rab-18 OS=Mus musculus OX=10090 GN=Rab18 PE=1 SV=1;sp|P35293|RAB18_MOUSE Ras-related protein Rab-18 OS=Mus musculus OX=10090 GN=Rab18 PE=1 SV=2;tr|A0A452J8C1|A0A452J8C1_MOUSE Ras-related protein Rab-18 OS=	Rab18	FALSE	0.425095	0.86254	0.132886	26.6692	26.4084	26.592	26.8482	26.7983	26.0384	26.6548	26.5989	26.8035	26.9155	27.0343
A0A3Q4L309;A0A3Q4EI31;Q99KU6;A0A3Q4L387;A0A3Q4L2X7	A0A3Q4L309;A0A3Q4EI31;Q99KU6;A0A3Q4L387;A0A3Q4L2X7	tr|A0A3Q4L309|A0A3Q4L309_MOUSE cDNA sequence BC004004 OS=Mus musculus OX=10090 GN=BC004004 PE=1 SV=1;tr|A0A3Q4EI31|A0A3Q4EI31_MOUSE cDNA sequence BC004004 OS=Mus musculus OX=10090 GN=BC004004 PE=1 SV=1;sp|Q99KU6|CF089_MOUSE Bombesin receptor-activated prot	BC004004	FALSE	NA	NA	NA	NA	21.1776	21.1504	21.8571	21.8052	NA	NA	20.6306	NA	20.8493	20.288
[truncated: 2,065 more rows]

## Sheet: S1IP_Heart
Protein.IDs	Majority.protein.IDs	Fasta.headers	gene	mitochondrial	PValue	AdjPVal	log2FoldChange	featureAvg	KO_1	WT_2	WT_3	KO_4	WT_5	KO_6	WT_7	KO_8	KO_9	WT_10
[truncated: 605 more rows]

## Sheet: S1IP_Liver
Protein.IDs	Majority.protein.IDs	Fasta.headers	gene	mitochondrial	PValue	AdjPVal	log2FoldChange	featureAvg	IP_1	IP_2	IP_3	IP_4	IP_5	IP_6	IP_9	IP_10
[truncated: 1,421 more rows]

[truncated: 2 more sheets: S2MRPs_Heart, S2MRPs_Liver]
